# Supplementary material for: A bacterial phyla dataset for protein function prediction
Source: Data Brief. 2019 Dec 18;28:105002. doi: 10.1016/j.dib.2019.105002 (PMC6950771; doi:10.1016/j.dib.2019.105002)
Supplement: Multimedia component 5 [file mmc5.zip]

Archive with 9 entries (9 files):
- Act_Hypo_Predictions.csv
- Bac_Hypo_Predictions.csv
- Chl_Hypo_Predictions.csv
- Cya_Hypo_Predictions.csv
- Fir_Hypo_Predictions.csv
- Fus_Hypo_Predictions.csv
- Pro_Hypo_Predictions.csv
- Spi_Hypo_Predictions.csv
- Ten_Hypo_Predictions.csv
