# Supplementary material for: A bacterial phyla dataset for protein function prediction
Source: Data Brief. 2019 Dec 18;28:105002. doi: 10.1016/j.dib.2019.105002 (PMC6950771; doi:10.1016/j.dib.2019.105002)
Supplement: Multimedia component 5 [file mmc5.zip › Chl_Hypo_Predictions.csv]

Entry	Entry name	Sequence	Annotation	Protein existence	Predicted GO (Molecular Function)
A0A0H2X1H9	A0A0H2X1H9_CHLTA	MLNETLFVLQILVVIGFGAFFAARNLIMLAAWASLLSIIMNIFVSKQIVLFGFEVTAADVYVIGLFSCLNCSREFWGKESTRKVIFVSWCSTLSFLILTQLHLHLKPSPGDISQLHYEALFAPSLRIISASVITTMIVQFVDFKVFGWLKKHSQGRVFGLRSACSVALSQSIDTVIFSFLGLYGLVANLPDVMMFSLLSKGTALLLASPCVALAKVFYNRLNKEEAHF	1 out of 5	Predicted	['GO:0005524', 'GO:0003677']
A0A0H2X1Q9	A0A0H2X1Q9_CHLTA	MSTTISGDASSLPLPTASCVEIKSTSSSTKGNTCSKILDIALAIVGALVVVAGVLALVLCASNVIFTAIGIAALIIGSACVGAGISRLMCRSSYASLEAKNVLAEQRLRNLSEEKDALVSVSFINKIFLRGLTDDLQALEAKAIEVEIDCLDRLEKNEQALLSDVRLVLSSYTRWLDSAEKEKAALKASIDANQAS	1 out of 5	Predicted	['GO:0005524', 'GO:0046933']
A0A0H2X2R6	A0A0H2X2R6_CHLTA	MQYVMGRTNSMTRGFLNKRRVLEKCRTAKQKIHYCISRYFHYLPPVLAILLPIGSWPFLSEQQWWYGSFLFPVVSSLGWLFAIGRRERQLRAAAGQLLEAKIRKLTEQDEGLKNIRETIEKRQKETDRLKLHNDKLVEQLGQAREVFIQAKGRYDHMEELSRRLKEENQQLQIQLEAAVRECNEKILENQELLQELKETLAYQQELHDEYQATFVEQHSMLDKRQAYIGNLEAKVQDLMCELRNLLQLEMGAKTNLPGKPVASRDVVAQLVLEFRKIVFRVETTEAADSLTALRYTRTDPSAHNYSLACRQLFDGLREENLGMLFIYAPFAQRVLFANALFNDWTGYGLEDFLNRESDVVLEGFAQWERDLLTESRVERSGKIVIKTKAFGATPFYYCV…	1 out of 5	Predicted	['GO:0005524', 'GO:0003677']
A0A0H2X0V4	A0A0H2X0V4_CHLTA	MSCSNVNSGAPATLFAKGAAAISSRVDTMRQMCSARVGAKTCGIALTIIGLLVATAGVVIAAVGIGTPASLAAGMILVMVGSLLLGLGLARARSRRVEVERQLEFVSMQIEGLKEEYKALFEVYQVNLEARRAVSKHCQELEEQILDLCKRYAETISSIEEDAEQEIRHQTEGFKQRLQQSQNTCSQLTAELCKLRSENKTLSERLQVQASHRKK	1 out of 5	Predicted	['GO:0005524', 'GO:0097367', 'GO:0003677']
A0A0H2X0L9	A0A0H2X0L9_CHLTA	MLIFFDKSQSGALPDRLERAGNLLRFAVNRGMASQIKVTSAQSGHIFFSEKMISVCKRIACIVLCIVLAPFCLLGALIGTIAYKLSNSYQNALYLFREHRNMCSEVEKAMKGKNKQITRLQRNFRKVLEKKHIADVEKQKEYQEMCRQSES	1 out of 5	Predicted	['GO:0005524', 'GO:0003677', 'GO:0008270', 'GO:0003735']
A0A0H2X0Q3	A0A0H2X0Q3_CHLTA	MANPSTPSFNHSDLSLQGRLRASSQQCTQAGQGDPQPLSPESRGLTSNFSTRRDLIDVVEESIETAKGSELKKLRIYEIALKILTIIGAAILFAVPLCMLLGVPLWIPIVTCIGVGIAFSIAKGCLQKRCQQIREEYRALHLYHRYLLSNKDSIDGTLLSRFDIRFRKAEEKLHGLDLDKREVNHPLEADKRYDFAGLAHQRYQVDAALGISSSQDAFWRGVAQQVKSVKDDVVLGDKASTDLYPIAQQALQAAGVGFSGAAGKESLLDLAKSLSSLFAWGSQVGKDSHEALQQYQMRFLGSPILATWCGAGFSASAQDFVLKGKNILDIASENHTKMQNAIKRVQLVSVLGKMRNWKEKIDTLIQNKNLDQDSLRKLYQDIEKAMHKVCIEDGVSASI…	1 out of 5	Predicted	['GO:0005524', 'GO:0003677']
A0A0H2X0P9	A0A0H2X0P9_CHLTA	MFNISFCSSKPLRADHTETIGAQTTTSRKEQLLAIGALVLGVLAVLGGALLLLFSGSVVSLFAPILSLLAMTLGSACIGGSLVYMYGFSLKPTRLPSESSELAPEAVTPGLVLSYQELLYEAEEDLKEVEGLLAQKSKDLELAQKKIEQLQGGLKCVLEESLR	1 out of 5	Predicted	['GO:0005524', 'GO:0009378', 'GO:0003677']
A0A0H2X0P6	A0A0H2X0P6_CHLTA	MAHTVRFTKFSFPLYFSKTLSWFIIGGFLAACGVHIILTPNDLIDGGIIGLSMIAAHSFGHQFLPVFLVLFNLPFIILAYKRIGKCFVVQMITAVIIFSCWLWLIEVLPEWLGIQPFIFDGSEIETIVLGGVVLGAGGGLIIRHGGATDGTEILGIIVNKKRGYTVGQVILFVNFFIFSLGGIVYRNWHTAFMSLLTYAVAIKVMDMVILGFEDTKSVTIITSFPRKLGNILMETLGVGLTYLHAEGGFSGEPRNLLYIVVERLQLSQLKEIVHREDPSAFIAIENLHEVINEKRTSY	1 out of 5	Predicted	['GO:0005524', 'GO:0046872']
B2XRK6	B2XRK6_CHLTH	MANPSTPSFNHSDLSLQGRLRASSQQCTQAGQGDPQPLSPESRGLTSNFSTRRDLIDVVEESIETAKGSELKKLRIYEIALKILTIIGAAILFAVPLCMLLGVPLWIPIVTCIGVGIAFSIAKGCLQKRCQQIREEYRALHLYHRYLLSNKDSIDGTLLSRFDIRFRKAEEKLHGLDLDKREANHPLEADKRYDFAGLAHQRYQVDAALGISSSQDAFWRGVAQQVKSVKDDVVLGDKASTDLYPIAQQALQAAGVGFSGAAGKESLLDLAKSLSSLFAWGSQVGKDSHEALQQYQMRFLSSPILATWCGAGFSVSAQDFVLKGKNILDIASENHTKMQNAIKRVQLVSVLGKMRNWKEKIDTLIQNKNLDQDSLRKLYQDIEKAMHKVCIEDGVSASI…	1 out of 5	Predicted	['GO:0005524', 'GO:0003677']
B2XRK7	B2XRK7_CHLTH	MVNPSTPSFNHSDLSLQDRLRASSQQCTQAGQGDPQPLSPESRGLTSNFSTRRDLIDVVEESIETAKGSELKKLRIYEIALKILTIIGAAILFAVPLCMLLGVPLWIPIVTCIGVGIAFSIAKGCLQKRCQQIREEYRALHLYHCYLLSNKDSIDGTLLSRFDIRFRKAEEKLHGLDLDKREANHPLEADKRYDFAGLAHQRYQVDAALGISSSQDAFWRGVAQQVKSVKDDVVLGDKASTDLYPIAQQALQAAGVGFSGAAGKESLLDLAKSLSSLFAWGSQVGKDSHEALQQYQMRFLSSPILATWCGAGFSAFAQDFVLKGKNILDIASENHTKMQNAIKRVQLVSVLGKMRNWKEKIDTLIQNKNLDQDSLRKLYQDIEKAMHKVCIEDGVSASI…	1 out of 5	Predicted	['GO:0005524', 'GO:0003677']
B2XRK5	B2XRK5_CHLTH	MANPSTPSFNHSDLSLQGRLRASSQQCTQAGRGDPQPLSPESRGLTSNFSTRRDLIDVVEESIETAKGSELKKLRIYEIALKILTIIGAAILFVPLCMLLGVPLWIPIVTCIGVGIAFSIAKGCLQKRCQQIREECRALHLYHCYLLSNKDSVDGTLLSRFDIRFRKAEEKLHGLDLDKREVNHPLEADKRYDFAGLAHQRYQVDAALGISSSQDAFWRGVAQQVKSVKDDVVLGDKASTDLYPIAQQALQAAGVGFSGAAGKESLLDLAKSLSSLFAWGSQVGKDSHEALQQYQMRFLGSPILATWCGAGFSASAQDFVLKGKNILDIASENHTKMQNAIKRVQLVSVLGKMRNWKEKIDTLIQNKNLDQDSLRKLYQDIEKAMHKVCIEDGVSASIQ…	1 out of 5	Predicted	['GO:0005524', 'GO:0003677']
A0A0H2X2Q4	A0A0H2X2Q4_CHLTA	MKTICKLVILALLFPNVSYALVQVGLERVFQEEKYLEKIRGKRVALISHSAAINRQGEHSLCVFNKHKGVCKLSALCTLEHGYFGASIAETPGYDPILEDIPVISLFASKEIPAEVIEACDVFVYDVQDIGVRSYSFISALLQVVKASASSKKELIVLDRPNPMGGNLVDGPLPDKEAFPAIPYCYGMTPGELALLYRARYAPNASVTVVPMQGWKRSMIFADTGLIWVPTSPQIPDAQSAYFYATTGIIGALSITNIGIGYTLPFKVLGAPWMDGCKVAQELNKARLPGVHFLPFMYEPFFGKFKMEMCSGVLVVLQDPKQFLPMETQSVILGVLKTLYPKEVEQAFLLLDRLVPRRKAIQNLLGHSEFLNVCLHKKYITWPLRTLCAEGRKQFIEQR…	1 out of 5	Predicted	['GO:0005524']
A0A0E9FSQ6	A0A0E9FSQ6_CHLTH	MNRLKKEVLETKVLLRSIPSLTMTLFVVSVVTMNLLANKSISLPISCLALDCGIFVSWLSFLSMDMITKYFGPKAATQASIVAVLVNLLMCVIFFIVKLVPGVWSASYVDGAQTVINQALDGTFGGTWYVLLGSTIAFLVSSLVNNYSNYLLGKKTKNDVGFKAYAFRSYVSTAIGQFCDNFVFALIVSHQFFGWTMVQCVMCSFTGMIVETLCEVLFSYPGYKIIEGWKKDHIGTAYLTYKKQNG	1 out of 5	Predicted	['GO:0005524']
Q9Z9D3	Q9Z9D3_CHLPN	MKELRHESYNRALHKLSHQWVRYFLYTFVSCSFIVAIFTFAWLKVLYVPEYKAGEISRISLTAPMDFSLSWSAHKFYKRTAHISEAFGKVYHLTLSPGSLLSKEGNADENTDYWFKKAADFLLSTNFVDSSTQKCLKDLCIYPPLLGKEKKTLEININSNKGNVIAQCFCHLKIFLIQENCPQPCFDAIMDILKIANFEVAVDKEMSGCVKGELLGKRCIEKITKGTPILEKYQRIDDRDAKILKQLRAQLLSVHTLFSCRSLWGAIFVVLLILLWGYGALKALCPEMLKSPQRFMLYIAILTLSLLWCRGTEIFCAYWVSYLSYPPILPFTAVLLGYFLGLPIAGFSCTFLALLYTLGSDLWNNSWFLSINLLCSWRILVSLHRVSRLSSVFWACMKL…	1 out of 5	Predicted	['GO:0005524']
A0A0H3MGJ5	A0A0H3MGJ5_CHLT2	MSEHVHKELLHLGEVFRSQREERALSLKDVEAATSIRLSALEAIEAGHLGKLISPVYAQGFMKKYAAFLDMDGDRLLKEHPYVLKIFQEFSDQNMDMLLDLESMGGRNSPEKAIRSWLNLGWAGVFVVGAACIWWLGNLFNLF	1 out of 5	Evidence at protein level	['GO:0003700', 'GO:0003677']
A0A0H3MBV9	A0A0H3MBV9_CHLT2	MFKLLLIFADPAEAARTLSLFPFSLNKENFYTYHTENVLLDVMVLKTWGYRGVVQALSPPPSGYDLWINAGFAGAANPNIPLLKTYTITSVKELTPTTSVEEELEVTPIPRLPLAQLTSVRSPYRDGFHEHLQLVDMEGFFIAKQASLVACPCSMIKVSSDYTTREGQDFLKNNKVKLSQKLAEAIFPIYSSFIDV	1 out of 5	Evidence at protein level	['GO:0005524', 'GO:0000287', 'GO:0003677']
A0A0H2X182	A0A0H2X182_CHLTA	MLCKVCRGLSSLIVVLGAINTGILGVTGYKVNLLTHLLGEGTMWTQAAYVVTGIAGVMVCLNFLKCCFKKRHGDCCSSKGGYHHHHMDRE	1 out of 5	Predicted	['GO:0003677']
A0A0H2X3A0	A0A0H2X3A0_CHLTA	MNSGMFPFTFFLLYICLGMLTAYLANKKNRNLIGWFLAGMFFGIFAIIFLLILPPLPSSTQDNRSMDQQDSEEFLLQNTLEDSEIISIPDTMNQIAIDTEKWFYLNKDYTNVGPISIVQLTAFLKECKHSPEKGIDPQELWVWKKGMPNWEKVKNIPELSGTVKDE	1 out of 5	Predicted	['GO:0005524']
A0A0H2X148	A0A0H2X148_CHLTA	MRLGFQESGNSPAKGACVMKKHFITGLVILLPLAITIAVVGMIMNFLTQPFVGMVSDVFEKFSFYTKYRAFLRFGLQIVLLFGLFFTTVLLGFLARLMIFKSLLSVYDKILHRIPIIKTVYKAAQQVMTTIFGSQSGSFKQVVMVPFPNREVLCIGLVAGEAPTICSRDADDPMITVFIPTTPNPTSGFLTLFKKSDITFLDMKIEDAFKYVISCGVLNSDPCATSPFIHPQS	1 out of 5	Predicted	['GO:0005524']
A0A0H2X1Z2	A0A0H2X1Z2_CHLTA	MILPHYSSGLRIGSAILFFSAVIHTFFTPWLTRLYEESQHKKMIFPERWRQYLWLSELLRIVSRVELVFVLWAIPLFCLFLYTEGYRITMAYFDSRNYVFSLFIIAMLILLESRPIEYFSQRVFATIAKIGKQSPICWWWTIMIAAPLSAFFLKESGAMIIAATLLSKQFYKFSPSPKFCYATMGLLFSNISISGLTSSFSSRALLTILPEIKWTNSFIISHFCWKVILAILVSTTIFFCLFRKEFKKFPKTIPSTTMMNDRLPSWIIFIHVVLVGCVILSRAIPLFLGFLFIFYLGFQRFTIFYQHPIKTAKVCFVGLFYVGVVIFGELQEWWMLELMHGMSDLGYMMTSYMFSIFLDNALVNHIVHNLPMANDCYLYLVLVGSMSAGGLTLVSNMPN…	1 out of 5	Predicted	['GO:0005524', 'GO:0005471']
A0A0H2X0K2	A0A0H2X0K2_CHLTA	MFTSLSAIQNAIRPSCQLPVLTPRRALITSLASGIILGLVLVCVVGVLASFPALIAVSAVILGVSLFASGLFLCRYVCPPKIVSRRPSTELPAEPTPELPEIKRPKPIAPPPDFIPPRPLRRTIGEMLFGWNCIGSIRQMPFFLANDKTPLSFRNPSARFRAWNIPSTHTIFVSTSGQFSSLRMQSNLPAAIANATQSAAFAKRGQGGLGVNDAFPAVLTDKCWEESKPDSGILLPGECSSATWEDKNHLVPCWDEETKTYNKPLLFIQMLAPKASMYQDDSKSCYEITLRAYTACFEEAIRCGCRVIQIPLIAAFGDFVPRALSKQPKWIESAKLSLLHAVEKTAKKHASKDLVIVLTNIPQPVNL	1 out of 5	Predicted	['GO:0005524', 'GO:0046872', 'GO:0003677']
A0A0H2X102	A0A0H2X102_CHLTA	MQLPSIIQSFFFPKAPPSPLKKPIYQQTERIINIAYLVLLSLSVVGIISGVFLSLSFPLLGAGICLISLAVGSCLLVLFPLLPDIEKIIARREPKVSITTSSPLPTLMRYFKSIGLGKAAH	1 out of 5	Predicted	['GO:0003677']
A0A0H2X123	A0A0H2X123_CHLTA	MVSRVPGSSDPVDVNALSNLSPVQNQNSGVSVSAISLPNETVSKSGKTLKYSTELIAGIVVLGVALAIVAIALTILAPGVPQSIVLAIAFSGISVGGVTTLRSLINGIKTVVAPRMTFRQRAKSAALLGAGLTGAGLVLKLGSSYIPGGYGSALGKFGDISYNRGSGALFAGFAHYLYVRFFQSKKAASGEALTPEEMLIEGAKIRKLANGLVLLGVGFACLGIALAVVGTLAVTGGAATALIVLAPPLISLGISLVISNMLHTTLGQWRAFARAQQDQDLLVDTKLKNISQADFSYRVDNNIEVVVDPRESNLPSIERLSQGEIDAALSLTKKQQRILILSGLLLLAGVTCTLLAGFGGLPAVQVLLLFSIGGAVSSSAVPMVVSGMVHVAHQLKARL…	1 out of 5	Predicted	['GO:0005524']
A0A0H2X158	A0A0H2X158_CHLTA	MKLPGVSFSLPTAVWASSTKRLSQEKEFSSLDRVQSMNWVQRIVPSLIVLLGISVLGCSVLAFCTCLTVLPGLGLVLLGSLLLYWAYHQIANMRVRMALSFEASSEAPIQ	1 out of 5	Predicted	['GO:0003700', 'GO:0003677']
A0A0H2X0U4	A0A0H2X0U4_CHLTA	MCYVLNFITGKYSTPSPNNCRPQSPQKTGGHSNLLFVLALLPVIGLGVAIYLCARRANYWKGNAAIATAGGLGLITIAAALMVVITPIIFCLRYLYQLLRQLPAHCCGSSHQIEI	1 out of 5	Predicted	[]
A0A0H2X0D6	A0A0H2X0D6_CHLTA	MACCACVYGYDEICCREETAEKVVAVAVDCVLFHIAAAITTAVSAVWLLIRLIACAIHNYCSPASERVNFFPITESRAEWFSLIPVLGPMVVAAVVYSKAREEGYGHLDSLVCAMQSPWMLLDSLRLNRSELKIVMV	1 out of 5	Predicted	['GO:0003677']
A0A0H2X216	A0A0H2X216_CHLTA	MTPYLIEALVACCILLSLGMVLIFAFTICLLLKLHKIMKLVSRISSLFNFEARWLAPLLIGKKFILNWLRKKYADRKMSQLADELEDNEDSENSCSSRLLCGAKLAAIALCAWLLIRKKD	1 out of 5	Predicted	[]
A0A0H2X115	A0A0H2X115_CHLTA	MKVVVNPTQEYSQISTPVSPQNQRVTFFRNTAMLTCSLLFTLCSAVLFIIGLFPQTTIPFAGAFFVIGMFLAFSALCIFLMALIYNVKNWLSHRPIPLPLFSNINFLVTKEK	1 out of 5	Predicted	['GO:0003677']
A0A0H2X1D3	A0A0H2X1D3_CHLTA	MPFAKEADLQRTCWKCEGNVSACMPQCPYCSAFLQDPPVTSKGFSSCHITFPSEASKKNGDSDLFAVSSEDWEAVLNSQNTFEEPVQEPAPSQWDWLQYWPTAAFFLGCGFLTFSLMILLFSTGSGLVLSWPKNRSYIYALVGILLAYRGYRSLPEHSK	1 out of 5	Predicted	['GO:0003677']
A0A0H2X2S2	A0A0H2X2S2_CHLTA	MNSEGKGTEMAFKRKRCFLLVEVLLSLSLLCTVLIPSVVFYTRITRSFEEDIFRLQLPACIDYCFFAVEDAIFQQMDREALSLKGEGELVGMYVYTSMGEAIKIPYSYTLSLLREKRNADGRLLCSVDATVDLFPGQKRGAAAQRCLCLER	1 out of 5	Predicted	['GO:0005524', 'GO:0003677', 'GO:0003700', 'GO:0008270']
A0A0H2X1S6	A0A0H2X1S6_CHLTA	MNSNIEYRQYRIDILSCFICLLMMVWTLVSIKLGDSLGGIIPGCLGYLLAKRKHRRPVRWFFLTFFFGIASGIFLVVLHPKQK	1 out of 5	Predicted	['GO:0003677']
A0A0H2X0R2	A0A0H2X0R2_CHLTA	MFVSFDKSRCRADVPDFFERTGNFLLHCVARGINVLYRVKQIPNYPSCYFSHKEISCCRRIANIVICILTGPLMLLATVLGLLAYRFSSTYQTSLQERFRYKYEQKQALDEYRDREEKVITLQKFCRGFLVRNHLLNQETLTTCKQWGQKLLEGEKFQGSQKDGLLYIFQNSFLL	1 out of 5	Predicted	['GO:0005524', 'GO:0003700', 'GO:0003677']
A0A0H2X233	A0A0H2X233_CHLTA	MGIKPHDHGCWGSRGNIFTLQDLDTQQANQSAAASSSSVLKSECAAKVAHCALGFLFGLGFILSIVTFIAAAATLPLGTVTILIMVTQAAFAAALAFKLYDLFKHDVPTCSITSKA	1 out of 5	Predicted	['GO:0005524']
A0A0H2X1E5	A0A0H2X1E5_CHLTA	MISMIPRFSIACIPLAVWLFSGAKLLVKSLYLALHYQFSLVLSAELFAIAWILASIKHRFILSKSMLKQHELDAQLLIKKISPWTFIKRSFLSKRMFVIISMSVISSLLHRSTTIPLLSFLMCSSVSYALFKTSLAHWKSLKELKSKYSVYYY	1 out of 5	Predicted	['GO:0005524', 'GO:0004515', 'GO:0003677']
A0A0H2X0M9	A0A0H2X0M9_CHLTA	MVSMSLNLPPAEVRLRPVTAKSFPNSSAWRATQKRITGCSLNASSYRPSLARAISFVVGVLVVLGWICCRIAYLANSRVLTFPKMFAIAILPFILFGGGLAILFRIAGKVDVLYGKKIQPFISRQWERVILCEKEGEFIRPIQEPDMYMDVSLLDRTGSGIAPVYTYPPMDARTVICVVTSILLPIFSIMRMLYNIFRFFIVPFYILFQMVRQNYQTDIPKEERFVCSDIVREMTRSLLKAVKAPFYGAACYLANLYGLLNPLSGRVVLASLERDWNNDVIRSRGVWGIFCEKNYMFEGGGTRSGLGQNAWYLLGCFQPVQLFLLKDGVIISGARPSIQSFPESKEYLASFLYGAVPGRLASF	1 out of 5	Predicted	['GO:0005524', 'GO:0003677']
A0A0H2X0M4	A0A0H2X0M4_CHLTA	MLAAVGAFLALCIGGVLCCIDNVVFLSEIFLPFILPGILSLLLIALLLRLAWKEQKLAAQKQQRIAASCYFESLALCRTYKSGAPSVKGLVNFIQSEILPSGFSKRFKFAVLTQAKPSLLTKKIQLTKTPFDETIETAFSHIREGLYLSESEQRDHDKKLDNEANTSPKG	1 out of 5	Predicted	['GO:0003677']
A0A0H2X1X3	A0A0H2X1X3_CHLTA	MEKDFLENVYRHFRYRFFKLSILPALLGLWLFFTPNILNYLDSSVILSDKICGVLLILLSALSFYNPVILQLGIFIGLWVSFFSCSSDLLPLVFAHDSLLGFATLAIIFLLPNRPEDLEVGPTIPETCHYNPSSGGKRAAVLIFAFVGWLQSRYLTSAALNIADADTSCSLFFSSTLMVIYSMLIVLSLTGGERRWHTQPKVVFITAILLFIAIGLTLAAILLSQLFLTNYEGVCLTVAPVFSLAFFYDEIRATWNYLSQNYSNRKQLAITAFYGSEYYKESLFWEERSVLPFSQACKQAFAGLSFPLNLIFACIFSIFFVQLNANLSIPDTCRFFVNSACWFILVLSIFSFAESLRHLRWLSLLFAAGIILSPVIFHLPLEASTLLSIIVSGIAFIIL…	1 out of 5	Predicted	['GO:0005524']
A0A0H2X1Z7	A0A0H2X1Z7_CHLTA	MRTDSSFNPPDSTRGVFQFLETQCDRAMARSRQTQFIGLVSAVAAAALLLLLVVALSVPGFPVAASIVVGVLFALSIVALTASFLVYIANAKLVAIRIKFLSSGLQDHFSESSILGTLRKGRGASIPLISGQADDPLPNRIGIKKSAEMRVLQKGIGTDYKKYKQHLDRVNNDFTFVCEGISALIPTEKDAPFPIEPSHLVGVFLVSFSPDKNPILKITRHAEKMLQPPQGGFPNGLVWLCGALSDPKKFAAPFLSLIEKTHQRILVSKDLKDNKERKLVLEASLLSLNIFFSGWCLGNPEYNQYITTAVAEKYKDVSVRNCIYDFLDTGNVISALALASSYSQDSAWAAGLQKVLREEDKKTKKKSREEEVSCLYRDIDPGCCLRALPKRFESKSSGG…	1 out of 5	Predicted	['GO:0005524', 'GO:0003677']
A0A0H2X0L2	A0A0H2X0L2_CHLTA	MVSFLSFPRYFPEWRPVYFAPLIVTTFYSQPKERVLLWAMLSGLLCDIGSTCFMGIQAFLYVSTSLILYKTQRFFIKERWISFPLISALFSLTFYFLSYPVLAFFNRPLCLYNTALLADLQHVLMVDLPYGALLSLLAHKKSFTPQI	1 out of 5	Predicted	['GO:0005524', 'GO:0003677']
A0A0H2X0G1	A0A0H2X0G1_CHLTA	MGSLGVYIGLKDRPVIKISKIFITERLGMSACLGLQRCTLLHLPAFLFRLTYFLVFFARPIALRFFCPNVFIPIFCFNFIIHCFSLKLLLPIHWFFVF	1 out of 5	Predicted	['GO:0003677']
A0A0U1CQW2	A0A0U1CQW2_CHLTH	MIVVFNKTDVTKDDFAKEWMTDFESFQMAIQKDKDLNNEQGSGYMSSLINSMSLMLEEFYSNLDVVGVSSYTGQGFDKFMEAVDNKVDEYNEFYKAERERILKQKEEDEKKRQTKSLNKLMKDMKMKDTKGDHTKKDSEVLSDYEEDDNEIDDEIQGEVLRDEDEPEREYTFPEDRQSEVNSRTDADLQSRYQQAFESTAKPASSKTAENIANYINRTQ	1 out of 5	Predicted	['GO:0003677']
A0A0U0XRE0	A0A0U0XRE0_CHLTH	MENSKLKVKDLVNIGVFVVIYFLILGISSMTFVFLGMTMVKSTLALLCFALAPFVTGIILGTPVILLMAKLQKPWGFFTFGILSPILLWLSGHNSFIPAVGGVLLAAVAEFILYLGKYKSFKAMLIAYACYNIWTMLPLADILFVRAKRLKMIQKMGLALVNNVFTTPNVLLILMFALVGGVLGALLGKKMLKKYFTKAGIL	1 out of 5	Predicted	['GO:0005524']
A0A0E9EIN4	A0A0E9EIN4_CHLTH	MLKDLVLIGIFDVIYLIIVMACGCMGIVPIMYLIYPTIAAIIAGPLVLLFMAKEQKAFAFAIFGIIPPALMFLLGCTYVVLVIGIITTLLAEVLRKIGNYSSFTWNTLAYAVHSLWMPGVLSQMFFMRERFLELCQPMGDAYIAQLVQILTWQSMILVAIGAMVGAMIGALIGKKLLKKHFVKAGIVA	1 out of 5	Predicted	['GO:0000287']
A0A0U1CL80	A0A0U1CL80_CHLTH	MERATKLSGHDLINIGIFGAIYFVIVCVISMLGIVPVFLPLLAVLMPIIGGIPFMLFLTKVKKPGMIFIMAIMMGLLMVLTGMGMWSLLTSAIAGLIAEIVFKSGNYASAKKAVLTYGFFSLWMYGNYMSLFLDREQYFAQRASFGKAYAEAVAQLLPNWMAFVLLIVCFICGILGGLFGQKVLKKHFEKAGLV	1 out of 5	Predicted	['GO:0000287']
A0A0E9G5X7	A0A0E9G5X7_CHLTH	MKTRDFINIGVFTAIYFVLVFGTGMLGIINPAMMFVGYALGLIANGAVVMLFKSRVPKIGALALMGLLVGSLMVITGHPWVVVLLAPVLGLAADFLFAKNSTVFRVLGYAVMSIWYVVPWFPVFIDAQGYYNYIADSMGTAYADSLRWFLSPWMIVAWGVGVFILGLIGGVFGNSLMARHFRKAGIAK	1 out of 5	Predicted	['GO:0005524', 'GO:0000287']
A0A0U0X7U5	A0A0U0X7U5_CHLTH	MFQLGVHVIISIIIYLIAIGLSFQAVKAIQLDKIIRKGHVFETQLLYLFIAIGLGFLVGNFVITFIDTSMQLSNLF	1 out of 5	Predicted	['GO:0046933']
A0A0E9G1X0	A0A0E9G1X0_CHLTH	MSTPTSSRLNTRDFINIGVFTALMFVIVFAFGMLGFIPAAMYAGFLLSILVNGTVFALFTARTPKMGALTIMLIIIEALFFVTGHWVGGIAVAAVFGLLADLVITKGPKSVKVRVPLAYALFILPIYVSPWMPLFMNQDAYMSAIAEQMGAEYAAKMAQVVTIPTLLGFFVVMLIVGWLAGLLGTRVARKHFERAGLV	1 out of 5	Predicted	['GO:0005524']
A0A0E9G9K6	A0A0E9G9K6_CHLTH	MKQLTIKDIMTTGAFAALYFICVGLGTLIGLFFDRSGNMLYAPAFAALLGGTVYFLLIAKLQKFGPVTLLGLVMGGFFFLSGHFFAAMFPSLIFGFLADVIASLGKYKSKVLNNLSYLVFAFVNSGPILLMWLLKGAYVKSLLARGKDMTYINRVMYDFSFGHVTWFIGTVLVGALLGSAFAHYLLRKHFMKSGLLS	1 out of 5	Predicted	[]
A0A0E9GJL3	A0A0E9GJL3_CHLTH	MIANILRLLSHLLFIYLAHDLLTSVVDWSKFLRGTAENKMKIQFLLLFVAIGLGYMVSTFFLDLLAVSRSLALAVTQ	1 out of 5	Predicted	['GO:0003677']
A0A0E9GB87	A0A0E9GB87_CHLTH	MMKEKMTVKDIVTVAVMMALFYAIAFVVGMGTVAVPILYLYGTAGIEMFLGSIFYLVAANRVNKHGLLFVWVMIYALITAAMGYMFMVPYFIAVAVISELVMIGKNTYRNPIRNMIGWSTYGIGMVLGIGVPCWVAWESYQKQALASGFADATMKLQYNMVSSPKLMLVGVIITVILSALGVLLSQKILKKHFEKAGILS	1 out of 5	Predicted	['GO:0005524']
A0A0U1CRV7	A0A0U1CRV7_CHLTH	MLAAIAEFILYLGKYKSFKAMLIAYACYNIWTMLPLADILFVRAKRLKMIQKMGLALVNNVFTTPNVLLILMFALVGGLLGALLGKKMLKKYFTKAGIL	1 out of 5	Predicted	['GO:0003677', 'GO:0003735']
A0A0E9G3M6	A0A0E9G3M6_CHLTH	MSLFFFSGHFLLAFIPSLSYALLADWVASQKNYLSSDLNLLSYIIFSFGNLGPILLMWFARDAYIEKLLERGKDMDYVNRVMIEFNLGNVSYICGSIVLFAIIGGVIGQKLVARHFLTSGLVK	1 out of 5	Predicted	['GO:0003677']
A0A0E9E091	A0A0E9E091_CHLTH	MNFIYKKWLPSAINGLFLFFISITLIGAFRSDNLKISTLTNHFFLILLIAILAIVVLLFSKHAKKWIDKYLFGVKKIFVENIGLITGIYFIFGFCLQVFILTNISAPIGWDVSAIFNGVSASPENKEVISNYLSINPNNSFFFFLMYGISKVMNLFNHTWGSSWFVWQLWNIIFMDIGFVILFKAAKHLFNKKVAYLTFYLASFSLMFSPWILVPYTDVIMIPVISAVLLLYAKQIEIKNSGVWNLIFIGILLGICYLLKPSSIVFLIAWTIIMGIKLLTTGKLYKKNVLSFFVAMFFFIITVGCFSIFQKQQTIVNYDAEMQKPWTHFVMMGLTGSGGYSEKDTRKVNSLPTLEKKKKYTTETIKKRLEDYGMVGYTKFLLVKHFNNTDRGDFGWGRD…	1 out of 5	Predicted	['GO:0005524', 'GO:0005471', 'GO:0046872']
A0A0E9FED0	A0A0E9FED0_CHLTH	MKKGLSAKDLINVGIYTAIYLVLFFVVGMMNAIPILYPAIYLLIPIVTGIPFMLFLTKIEKFGMVTIMSIIIGVFWYFMGYTWLALVGYIPFGIISDLVMKSGGFKSFKKNVIGFWLFSCGMIGCQMPMWVMADTYMEGVKQQMGEQYALALAKYMPSWMGIAAFGIIFIGSVIGANLGRKMLKKHFERAGII	1 out of 5	Predicted	['GO:0005524']
A0A0E9EBP0	A0A0E9EBP0_CHLTH	MKTRDFINIGIFSAIYFVLVFGTGMLGIINPAMMFVGYALGLIANGAVVMLFKSRVPKIGALALMGLLVGSLMVITGHPWIVVLLAPVLGLAADFLFAKNSTVFRVLGYAVMSIWYVVPWFPVFIDPQGYYNYVADSMGTAYADSLRWFLSPWMIVAWGVGVFILGLIGGVFGNSLMARHFRKAGIAK	1 out of 5	Predicted	['GO:0005524', 'GO:0000287']
A0A0E9FLQ9	A0A0E9FLQ9_CHLTH	MCNKIGKKGSFFLFSAIFLIVMAGAGFYLPWIISYTVSAIIGEVILSSAGYKNKIAQFVAFGLLQVGSECGQVIPVNFFLQSFKDTWIGKNGMTESALNEMIKYSSGTYALITLTIVFVLAGIGVIIGNKILEKHFKKIK	1 out of 5	Predicted	[]
A0A0E9F7I8	A0A0E9F7I8_CHLTH	MTPVTFPFMPMIVALFAGSVFMLYTAKIPKRGSLSILGILAGILLFVTGMFWMMSVFFIVFGFIADFICQSGNFKSFRRNLLAYCVFALSPMGAYIPMAIMPAQFDEFMRRKGDVSSFEGIINAIRINWWVIPLMILGTIICAIIGGLIGKKLLKKHFEKVGII	1 out of 5	Predicted	['GO:0000287']
A0A0E9F3C1	A0A0E9F3C1_CHLTH	MVLSVGFTMFLCAPVYYLLLCRVRKHFVSLVYMSIVGMIYLLMGNWYLLPYFVAIGMICEAILWKDCSERNSKQIIASWTVASLLYNGVNLLPIWFFWETYYSFAKSGGMDQSYIDSYISYYKTPGWIIFIVIFTAICGLAGGLAGKKIMGKHFKKTGLL	1 out of 5	Predicted	['GO:0005524']
A0A0E9FI60	A0A0E9FI60_CHLTH	MAFLLSVPDLCLIVCSHLFFWYNGDMIQLIFTLSSHMIFIFLSFHLLSTVVNWEKLLKVNADNAFKIRFLILLLSIALGFLLSSFFLSLYTLGRDVFNSNL	1 out of 5	Predicted	['GO:0003677']
A0A0E9FGT2	A0A0E9FGT2_CHLTH	MVPVLMPVVPLAQGVLVGPVNMLYSTKIKKRGMVFIQSLLIALVYVAMGHGPWALLTAVIAGIIAEVILKSGEYTDVNKARLAFSVAPLCTLGNWLPIFISRNEYVKQMLEKGYNQEFIDKMLSVMPNWIIVVMAIGGIIGAYIGCSIGMAFLKKHFKKAGMEK	1 out of 5	Predicted	['GO:0000287']
A0A0E9FAS9	A0A0E9FAS9_CHLTH	MQYYGVDAIVRIVSHLMFIYISFWALQSLRIEQFFKTQFTPQIRMLMVFFAIAIGYTVSSFALELIALCRNLFIVYFP	1 out of 5	Predicted	['GO:0003677']
A0A0E9EAD6	A0A0E9EAD6_CHLTH	MKTKDYIFIGLATVISLVIYFFSIMISSIGGAFGHSISPGIFGLLSGIIFVYISYNYSRKGIFTIYTIVLLLFFTLMGGAYLPWFISSISTAILADIILSVFGYDRAIPQVVSWALMQLGSAAGQWIPIWFFTDRFRQDWIDRGQSAATMDAMIHYAVGIWGIISVLVVASLSMIGVLIGRKVLKKYKK	1 out of 5	Predicted	['GO:0005524', 'GO:0000287']
A0A0E9EX41	A0A0E9EX41_CHLTH	MESKKLTIKDLATIGIFSAIMIVVFIAFSMITGASLFFNMIFNAVFTALILGPFFVYMSMKVGKPGVALIYNIIQAILATVFMGPFMIPWFVGGGIIAELSMLGTDSYRNIKRITIAWIITSLTRAAHGMSEIWFFKDAFIKSGVSPEQVQIQTQYYTNPKWILISLACTIVAAIIGCYLGNKMTEKHFKKTGIIK	1 out of 5	Predicted	['GO:0005524']
A0A0E9FE32	A0A0E9FE32_CHLTH	MFIGAIFYLVAANRLNKHGLLFIWILIYGLITAAMGYVFMLPYFIGLAILCEIVMIGKDTYINPIRNMIGWSVYGAGMFMGIGVPCWIAWESYQKQALESGFADKTLTLQYNLVSSPKLLLLGVTITVILSALGVLFAQKILKKHFKKAGILE	1 out of 5	Predicted	['GO:0005524', 'GO:0003677']
A0A0E9FB29	A0A0E9FB29_CHLTH	MEEKNFQIKDLIITALMVLCSQVLYRVLSFLFVTPYTMLLVVPVWSIIGAIAYFLVPVKTKNPWMILLFCILTGIISFYPPYIISLIIAGIIAMVIAQTKGIQNYKGLTIGYIIFCALAGFGGMCVPFLFYAEQTIKSYEKMFGSEYMETLTKLVSPMTSVIFLVVIAICALIGAIISKKLLKKHFEKAGMI	1 out of 5	Predicted	['GO:0005524', 'GO:0005471']
A0A0E9EY96	A0A0E9EY96_CHLTH	MEKQNKLEAKDLINIGIFTVVYFMIEFAVSMLGYIPIFNLLLVFLCPLVCGIPSIFYIVKVKKFGVISITGILLGLLYMLMGGGIVVLAFGIIFGFLGDLIIKKGKYEQWKYISIGYSVFSFWIVGCVARLFIGREAYLAKVAEGYGKVYAESLRMYTPYWIIPVLFIISFIGAYLGSLLGKSILKKHLKKAGIV	1 out of 5	Predicted	[]
A0A0U0XJR1	A0A0U0XJR1_CHLTH	MNISKISPKIFHFGNGVIRAFFFGLIIISFFAVLSSTNWLPDAKTTTGLTYIMFALLLILVLSWFSFPKFQMFLKTIFIKHKWITSIICLVLALIWQIQFVYFVHPAIGFDVSAVHNTIINPNLPELRGYFSVNYNNLSILLTLRQVANIFHSTSWLTMALCSTLVTDLSVLVIIATIAIINFQKIPNIIYILASLLSIFPICMVPYTDVWCLLPISLSIFGWSIATQKSYLVVIRFLGAILSGISLACGVWIKPSVAVWGIAAILTSLLYILKNNKVILTSIFCLTIAASFVLAYQPLKKAVQDQHYIIVNQKRQIPMIHFINVGLTHDGAYDPKAALKMDELPTKKQKVVYSKKMIIKRLKKRGPLGYLQFLVKKQGLNTADGTFGWLHEGHFIISK…	1 out of 5	Predicted	['GO:0005524', 'GO:0005471']
A0A0E9G2Z1	A0A0E9G2Z1_CHLTH	MKHLNMKDLILTGALSAVYFVGVGLGTLLAFLITRSASTELAPAFAALLCGTIYMHLIAKIQKFGAISLWGPSCPSSSFQGIFF	1 out of 5	Predicted	['GO:0003677']
A0A0E9EMU1	A0A0E9EMU1_CHLTH	MSEAQINEALSYFKVSWAVGFGLITFILACIGAFVATRILKKHFEKAGVI	1 out of 5	Predicted	['GO:0003677']
A0A0E9FLW2	A0A0E9FLW2_CHLTH	MTYAILKYILFIVCFGLSFYAVSSIQFDKFCSVKQPRKVVVLLFLLALVLAYLASQAILDLTIYNGFGGSYV	1 out of 5	Predicted	['GO:0003677']
A0A0E9E4C4	A0A0E9E4C4_CHLTH	MATFKRILNLENYIFTFFILFVFYGAINSPYSLVKILWEKPKHLLVLLPLLIILLLIIYKNKKFLYTKIQALWHLIKTHDRVVIIGSLISLFLLQLLLLTQITVPIGWDVFDNFHSITTENRDYSKIVLSLNPNNEFFFFMMYYLNKFLRFIDVTGSWSNTWFSWQVVNCLFINSSLFLFYHASKRVFNPLTAFVAYSLFFLSFGLSPWLLTPYTDTAVLLFINLVFFAYSLFDQVSPPFVKYCLLLFIGIGLAWCFLMKPSSIIFFIAFSCIKVLQLLLVNRNKQSIVKLTVVALFLLTGFASAYYSFQFFVEKQTITEIDQEQAKPWTLFVMMGLTGTGGYNDADTQAVNQLPTQEAKKAYTIKMIQDRLKNKGFFGYLRFLAQKNRHNTANGDFDW…	1 out of 5	Predicted	['GO:0005524', 'GO:0005471', 'GO:1904680']
A0A0E9G5U3	A0A0E9G5U3_CHLTH	MVIVCNLLLWRISNLLFKKQELNNLVILLSFLFLPNFFLVFWVYGDIPGLLCLLLALYCYLHFSQSNHILFGIGLLFFISLACLVRNNYQIFMVVLLVLQGLSLLKEFNYKKLLILLLLFPTVKLSNIVVQGYYEGKINQSITYPPQAAWIVMGLSDNAANSGYFNTYTTLIREWNDYDDQRVEEVVKKDLKAHISAFTASPTYAKEFFEEKLAATWNESTLQSIYAGPLYTREQFFTKSLSGRFLLSSLQ	1 out of 5	Predicted	['GO:0005524']
G1EFQ2	G1EFQ2_CHLTH	MFTSLSAIQNAIRPSCQLPVLTPRRALITSLASGIILGLAGCVVGVLASFPALIAVSAVILGVSLFASGLFLCRYVCPPKIVSRRPSTELPAEPTPELPEIKRPKPIAPPPPDFIPPRPLKKTIGEMLFGWNCIGSIKQMPFFLANDKTPLSFRNPSARYRAWNIPSTHTIFVSTSGQFSSLRMESNLPAAIANATQSAAFAKRAQGGLGVNDASPAVLTDKCGEESKPDSGILLPGECFSPPGEDKNHLVPCWDEETKTYNKPLLFIQMLAPKASMYQDDSKSCYEITLRAYTACFEEAIRCGCRIIQIPLIAAFGDFVPRALSKQPKWIESAKLSLLHAVEKTAKKHASKDLVIVLTNIPQPVNL	1 out of 5	Predicted	['GO:0005524', 'GO:0046872']
A0A0E9FCL3	A0A0E9FCL3_CHLTH	MVLLFKKEWKKFILIFFTFLLSFGVTSIGGNYLKATQTEVTLIQEKGLSKSPLLFIDLGLTFIGHDQEDMKEGLLQYIDVDQREQYNNGMFKQENVKKEIKRRLKEYSFFGFLNHLYYKHSLTVLEGTLGWLYRDVEYEKTPYISPLYPYTKKNPVAQFIRTYFLSVDKNEYRYYEIVKQVIWIVMSLGLVFALWKYRADDKLNMLSLAVFGGLLFLLIFEGGKTRYLIQFLPQIIILSALGLTKYLPDWLKSKKGEKIK	1 out of 5	Predicted	['GO:0005524', 'GO:0003677']
A0A0H2X136	A0A0H2X136_CHLTA	MKRLFFICALALSPLAYGAVQKDPMLMKETFRNNYGIIVSKQEWNKRGCDGSITRVFKDGTTTLEVYAQGALHGEVTRTFPHSTTLAVIETYDQGRLLSKKTFFPNALPAKEEVYHEDGSFSLTRWPDNNNSDTITDPCFVEKTYGGRVLEGHYTSFNGKYSSTILNGEGVRSTFSSDSILLTEESFNDGVMVKKTTFYSTREPETVTHYVNGYPHGVRFTYLPGGIPNTIEEWRYGHQDGLTILFKNGCKIAEVPFVRGAKNGIELRYNEQENIAEEISWQHNILHGVRKIHAAGVCKSEWYYKGKPVSQIKFERLSAAR	1 out of 5	Predicted	['GO:0046872']
A0A0H2X0W7	A0A0H2X0W7_CHLTA	MRKFWLLASFGLLSLTTTTLSSCAVSNSGSYNARLYTKGSKAKGVVAMLPVFYRTEKSAELLPWNLQAEFSEEISRRLHSSDKLLLIKHHASAGVAAQFFSPTPNISPELATQLLPAEFVVAAEILEQKTTEDVLNPSISASVRVRVFDIRHNKVSMIYQEILDASQSLASGSNDYHRYGWRSKNFDSTPMGLMHQRLFREIVARVEGYVCANYS	1 out of 5	Predicted	['GO:0005524', 'GO:0004515', 'GO:0003677']
A0A0H2X306	A0A0H2X306_CHLTA	MKKFIYKYSFGALLLLSGLSGLSSCCANSYGSTLAKNTAEIKEESVTLREKPDAGCKKKSSCYLRKFFSRKKPKEKTEPVLPNFKSYADPMTDSERKDLSFVVSAAADKSSIALAMAQGEIKGALSRIREIHPLALLQALAEDPALIAGMKKMQGRDWVWNIFITELSKVFSQAASLGAFSVADVAAFASTLGLDSGTVTSIVDGERWAELIDVVIQNPAI	1 out of 5	Predicted	['GO:0005524']
A0A0H2X1V7	A0A0H2X1V7_CHLTA	MLINFTFRNCLLFLVTLSSVPVFSAPQPRGTLPSSTTKIGSEVWIEQKVRQYPELLWLVEPSSTGASLKSPSGAIFSPTLFQKKVPAFDIAVRSLIHLHLLIQGSRQAYAQLIQLQTSESPLTFKQFLALHKQLTLFLNSPKEFYDSVKVLETAIVLRHLGCSTKAVAAFKPYFSEMQREAFYTKALHVLHTFPELSPSFARLSPEQKTLFFSLRKLANYDELLLLTNTPSFQLLSAGRSQRALLALDLYLYALDSCGEQGMSSQFHTNFAPLQSMLQQYATVEEAFSRYFTYRANRLGFDGSSRSEMALVRMATLMNLSPSEAAILTTSFKTLPTEEADTLVNSFYTNKGDSLALSLRGLPTLVSELTRTAHGNTNAEARSQQIYATTLSLVVKSLKA…	1 out of 5	Predicted	['GO:0003677']
A0A0H2X2Z2	A0A0H2X2Z2_CHLTA	MNKKLQDLSKLLTIELFKKRTRLETVKKALSTIEHRLQQIQEHIAKISLTRHKQFLCRSYTHEYDQHLEHLQREQTSLYKQHQTLKTSLKDAYGDIQKQLDQRKIIEKIHDSKYPIKSANN	1 out of 5	Predicted	['GO:0003700', 'GO:0003677', 'GO:0003735']
A0A0H2X1H6	A0A0H2X1H6_CHLTA	MEDRMIDGIQTCSFSPTHRLTAKSAVSIEMPLATQNLQEGALVNAKLEADFARAEQILTEMQEIRSSLERSLETLFPRE	1 out of 5	Predicted	['GO:0003899', 'GO:0003677']
A0A0H2X120	A0A0H2X120_CHLTA	MRKAFLFGSVGCLCLLVTLESSGEGLYRGSNGRMTFISAVESANSQLELERKKEQRVIEILKEICKEIGVYESLFNEVTDSLEFCELLKKILAEKDSEDFLEDVSTQDSLSSNEQPISEQTIGDRVEESAMISECMIKDVLNALQQCTESFQRKEEEASFLERKDLELRERELAFKEERLSWEREKAEKEWAWKKEQYIRDLVKREQK	1 out of 5	Predicted	['GO:0005524', 'GO:0046933', 'GO:0003677']
C3W7Y8	C3W7Y8_CHLTH	MVNYSNCHFIKSPIHLENQKFGRRPGQSIKISPKLAQNGMVEVIGLDFLSSHYHALAAIQRLLTATNYKGNTKGVVLSRESNSFQFEGWIPRIRFTKTEFLEAYGVKRYKTSRNKYEFSGKEAETALEALYHLGHQPFLIVATRTRWTNGTQIVDRYQTLSPIIRIYEGWEGLTDEENIDIDLTPFNSPPTRKHKGFVVEPCPILVDQIESYFVIKPANVYQEIKMRFPNASKYAYTFIDWVITAAAKKRRKLTKDNSWPENLLLNVNVKSLAYILRMNRYICTRNWKKIELAIDKCIEIAIQLGWLSRRKRIEFLDSSKLSKKEILYLNKERFEEITKKSKEQMEQLEQESIN	1 out of 5	Predicted	['GO:0003677']
A0A0H2X0U3	A0A0H2X0U3_CHLTA	MNIDREIISDTSLILINFYKLVSFRNYAGIILGTDEKQFAIYGHASMDAAFKKREDLAAEEERSRPSTHDVLNFVLTSFDLSVVRVVITEYKDNVFYSRLFLEQKRGDRLYIADIDARPSDSIPLAIKYQAPILCVKSIFDEAIPYED	1 out of 5	Predicted	['GO:0003677', 'GO:0003735']
C3W7Y9	C3W7Y9_CHLTH	MGNSGFYLYNTENCVFADNIKVGQMTEPLKDQQIILGTTSTPVAAKMTASDGISLTVSNNSSTNASITIGLDAEKAYQLILEKLGDQILDGIADTIVDSTVQDILDKIKTDPSLGLLKAFNNFPITNKIQCNGLFTPSNIETLLGGTEIGKFTVTPKSSGSMFLVSADIIASRMEGGVVLALVREGDSKPCAISYGYSSGIPNLCSLRTSITNTGLTPTTYSLRVGGLESGVVWVNALSNGNDILGITNTSNVSFLEVIPQTNA	1 out of 5	Predicted	['GO:0005524', 'GO:0000287']
A0A0H2X203	A0A0H2X203_CHLTA	MDKQRLKLDVKEIEFPETVFSRDIETRVIQVIILHCLAKIDGVSLLGGNLIDTLFGRDIERMKGIYVEQDSKNSLVKVRVEVNVDYGVSIPEKTEEIQGCIVSEISEYTGLHVAAVHVVVKGLTHPKAKDEEVPAIEVVEEPCLEELPSAEEYLEEVSVIQTEE	1 out of 5	Predicted	['GO:0008097', 'GO:0003735']
A0A0H2X130	A0A0H2X130_CHLTA	MCCVDGSNSIQQRMRFCEYRTAAQEAKTSLSSDCSLLEARLALRALAKHHEYSAWREAFLRSQERFPSLEADRDIHEDLAASLLQKNIRHSSLTVRVITILAVGMARDYRLVPIVLQALSDDSDTVREIAVQVAVMYGSSCLLRAVGDLAKNDSSIQVRITAYRAAAVLEIQDLVPHLRVVVQNTQLDGTERREAWRSLCVLTRPHSGVLTGIDQALMTCEMLKEYPEKCTEEQIRTLLAADHPEVQVATLQIILRGGRVFRSSSIMESVQKLACNSLSARVQMQAAAILYLEGDPFGEDKLTEGLSATSSILCEAASEAVCSLGIHGVHLAGRFLSKVQGMRSRVNLAFALLVSREKVEEAGDVVASFMHRIEPCRAIEQFLCEDQKIFVASSPLQVE…	1 out of 5	Predicted	['GO:0005524', 'GO:0003700', 'GO:0003677']
A0A0H2X0T3	A0A0H2X0T3_CHLTA	MSFYPQNLPSFRRRKPSRTDSPIKHAKHFLRDHLSHLRKILAGKPQEVIEAWYEILGKKYNGMTQAIGLKDGILSIKVRNASLYAVLKQSSQKELISRIHSAVPGAKVKEIRFLLG	1 out of 5	Predicted	['GO:0019843', 'GO:0003735']
A0A0H2X191	A0A0H2X191_CHLTA	MSTPPTDAHCLFDPIRCKPVPPFPEEHVRQALLSFLIQELSYPQQQIIVEKGIKSCIPASLPPLPKKMRGRADVLILSPSSYVSSEGASISFPHPQPLLLIECKAKTVTSLSFSQLISYNYFIGAPCLSLISANSQLTGFLSPKTKTFAFYQGIPSYSQLMNFYIHTFSCKSPFPELF	1 out of 5	Predicted	['GO:0003677']
A0A0H2X165	A0A0H2X165_CHLTA	MRCSAYCTASSYHLHVLFHLLKVNYPSVLSREYVLISSEELDESDKAAVFFPFGVCVFWGWEETEELQVIRTITPSAVNPLPNPEIDSYDFHYGEKLQIRRDRLVLTNSNLNTKLAISFGLAQSIKLTVFEETIYKTVENSKSLPQELASKGKISLSRKTIAKKIGELFLDKASVNLHSDILDEPDFFWEHPETQPFYIDVLTCLDVNARVNVLNHRLAILGDVLEILNDQLNHQHSSALEWTVIWLIALEVLVTLLKDVFNII	1 out of 5	Predicted	['GO:0005524', 'GO:0003677']
A0A0H2X1P7	A0A0H2X1P7_CHLTA	MVRVFLLVVFLLSCFSAGGRLYVFFSSRDDSPSHYDHTHRTVARLREGSTLAEGLSMEQEQMYSLCCQGFSLQMQRKFQESEEIFSRIHKRKTSAPFVLQRELLEGRILNAYFLNNLSLMAECITELEKVSGVEAHLLFFKALHAHRTKQYHLAVDVLSRWFGHVDQTKPFCLDTNVYELFSPYVLEEMAAESLIGARRYAEGRIVINSVFNKIFAREYAWSVDMYNRLVLMLGQSYLLELQEGVRSDLLPEYYETILFYQKQMKGFDAVAYKTFFPESMLVPTIMQHIFVIPETQLPLFIDALLMWENSYVHPDYSLVLERMKPAVLQDGIRTQKICQAIADSKIKKLKEKLIELFSDELVFCVSQGNTVCADQYLALLKMLDPRSSWGHKLLLSEKE…	1 out of 5	Predicted	['GO:0005524', 'GO:0003700', 'GO:0000287']
A0A0H2X2Y7	A0A0H2X2Y7_CHLTA	MCVSRSLRWCLCFLLLCGWVDAGVYDKLRLTGINIIDRNGLSETICSKEKLQKYTKIDFLSPQPYQKVMRTYKNAAGESVACLTTYYPNGQIRQYLECLNNRAFGRYREWHSNGKIHIQAEVIGGIADLHPSAEAGWLFDGTTYAHDSEGRLEAVIHYEKGLLEGISLYYHANGNVWKECPYHKGVAHGDFLVFTEEGSLLKKQTFCKGQLSGCVLRYEPGSQSLLSEEEYKQGKLRSGKYYDPLTKEEIACVVNGKGKQVIYGKYAIIETRQIVHGVPHGEVLLFDEHGKSLLQAYSLINGQKEGEEVFFYPGGEGRKMLLTWSQGILQGAVKTWYPNGALESSKELVQNKKTGILMLYYPEGQVMATEEYVDDLLIKGEYFRPNDRYPYAKVEKGCG…	1 out of 5	Predicted	['GO:0005524']
A0A0H2X3G6	A0A0H2X3G6_CHLTA	MIKIAQSFKPYIMEPGAKIPIPGSTLYAQVFPSLWRIFSSSHELVNEGRVPIQGPLQRFAVFQNLNRGGVAVMTEQYKYYLSPNGCYTRSIADLPSASFYSGEYVSFGVHKHADLEKIRRRKDLKEILPFLFRHGALLQNQPNLSMEKTEVALLLDTLDAAIAEPNKERVFSLLERFVYAGLSKTLLPRLYDEEYQGIVSEDPRPGNEAVPFSLLRAAALSMRRIFIQESDGVVTLLPALPPEFPCGRWIGLYLENIGEISFEWSKKTIRRVILKAHVSRELAIISPGVHSSRFRVEEQGRIISCKIKNLLEKVEIKAGTTYLWDRFCK	1 out of 5	Predicted	['GO:0005524', 'GO:0003677']
A0A0H2X2A8	A0A0H2X2A8_CHLTA	MQEISVPEASHLDTVIQRLLVLQKALEDCHSVEAILAIYEEMFSLIQEGETNLNHVEQLSFQLQLNPDGSVAVDTSGNPIKHPFIPGESV	1 out of 5	Predicted	['GO:0005524', 'GO:0003677', 'GO:0050567']
A0A0H2X0W1	A0A0H2X0W1_CHLTA	MVYSYKGIVYLGAPPFETVGVVFPKLGDETYHHFFSIHNGFSREGEIGIFPYRYLAQAQYLLREDLLSRGKISLEDNCSSLGIFPFYAQYDIADSRCFIIDAKIRQYFPSYNMRLDNQSLFPHGKIAISEMLSDSHYHTFLLWLEQYLLSQKP	1 out of 5	Predicted	['GO:0005524', 'GO:0000287', 'GO:0004515']
A0A0H2X264	A0A0H2X264_CHLTA	MSERKVENVTRSKRNKLLKFLRIKNSVVYRILIFVIRQIFPVLCCICKAPGREICLSCWRRCSKRIYDNRCTRCLETLNIGEISAICSTCSALSPHLSLYLYELMPETLALYRCACLGNRSGEQSFSKAALRALILNQCSIDRIIFSSKDIERNIVESIARYLKVPCEKRSWYRKRKALDSAENICILSIYPFNRRVREEIFSQVPDNAIFMSLFPLAH	1 out of 5	Predicted	['GO:0008270', 'GO:0003677']
A0A0H2X2D2	A0A0H2X2D2_CHLTA	MEKRGVIVHILVCLLTIFGTFSLPAFGAHFLAEEEQFYMDRFVFSGQYPDMETMEIHAERKKRVQFNVTGSFPKLESVVYKGSFGLLRSKIKGECPELSSVNLSCTSCRMDLDFRGEWKKNASIYIRNEQEPITIMLPKDIGVVVYTQVDMNSKVVAEGSLIKRGRGFWKKTFRNSLVGESPVTLTFHVETRNGGVIFLR	1 out of 5	Predicted	['GO:0005524', 'GO:0003677']
A0A0H2X155	A0A0H2X155_CHLTA	MKRFFLFIVATAALLTQGCSYEPPKREYILAQKCSPLFKHARTLDFSLAQAVFEMTFFTKAPPCVSSLEELSQN	1 out of 5	Predicted	['GO:0003677']
A0A0H2X2H7	A0A0H2X2H7_CHLTA	MTSLFLLVCCATALLSIGVTAVLIGSFLLGRPLSKGCGRSDCCQKKKSCPREKQNSQTDNYYDDSSSSNPT	1 out of 5	Predicted	['GO:0003677']
A0A0H2X259	A0A0H2X259_CHLTA	MNRYRFSRLLVCLSLLCCALYRYIDKQNDLTKLRLEIPCLWAQLRQIEQENVALSFLLEKLESPEHLLQIAFLPEYQYLEYLSEEKISVLAYESP	1 out of 5	Predicted	['GO:0003700', 'GO:0003677']
A0A0H2X2M4	A0A0H2X2M4_CHLTA	MSKKHKHKQAHTSSKPKVEPAYVSKKESPALQELQNAMISFSQDLPLAQMFSEIQDEKQLAKMMAALSGMLDSLPVETLTKGVFDNPKEEAQLSQEISSIFLGLKHLTETVNKHIADEK	1 out of 5	Predicted	['GO:0003677', 'GO:0003735']
A0A0H2X1P9	A0A0H2X1P9_CHLTA	MKEKKVLELSPEATLLKKLRDRAISQQETQKRKAWVEKLAAMPESTRDYLEPQAHLEPSQLFRKVAERLLEEGA	1 out of 5	Predicted	['GO:0003677', 'GO:0003735']
C3W7Z2	C3W7Z2_CHLTH	MNKLKKEADVFFKKNQTAASLDFKKTLPSIELFSATLNSEESQSLDRLFLSESQNYSDEEFYQEDILAVKLLTGQIKSIQKQHVLLLGEKIYNARKILSKDHFSSTTFSSWIELVFRTKSSAYNALAYYELFINLPNQTLQKEFQSIPYKSAYILAARKGDLKTKVDVIGKVCGMSNSSAIRVLDQFLPSSRNKDVRETIDKSDSEKNRQLSDFLIEILRIMCSGVSLSSYNENLLQQLFELFKQKS	1 out of 5	Predicted	['GO:0003677']
A0A0H2X388	A0A0H2X388_CHLTA	MSLGTTIVPGLTKEDLLQPMDYDELEENPSFRFEEGVLNGIGETRAALYSFFSDLEDSFCVESSSDTSLCRD	1 out of 5	Predicted	['GO:0003677']
A0A0H2X229	A0A0H2X229_CHLTA	MGLEKGAIYSRSCEERAEIGKQRKIFACIKKSFHLDWRKFFWANLHGDRFQKASRHIYIMVRLLFSFCSYPYLGKTSEEVEGCL	1 out of 5	Predicted	['GO:0008270', 'GO:0019843', 'GO:0004803', 'GO:0003677', 'GO:0003735']
A0A0H2X0T9	A0A0H2X0T9_CHLTA	MTMEISHILEDLVYDNGVLPREAIEAAIVKHHQITPYLLKILEEAIDHVSDIIDDDCYQGHLYAMYLLAQFRETRALPLIIKLFSFEQDIPHAIAGDVLTEDLSRILASVCDDVALIQELIETPHVNPYVQAAAISSLVALVGVHKLSRETAIRYFGELLNYRLEKKPSFAWDSLVASICALYPKELFYPISKAFSAGLIDTSFISMEDVETIIHEESIDSCLKEVLSSTDLINDTLEEMEKWLERFPFES	1 out of 5	Predicted	['GO:0005524', 'GO:0003677']
A0A0H2X362	A0A0H2X362_CHLTA	MCSPVEIRGSLEMVSGEQWFLSLEISTILSLRCRICDAPVEWPVQGIVIQQLIHCSDERSGVFDCRDLIRDELLLEGDRFQECQEGGCPAREFIKNFLKKGGT	1 out of 5	Predicted	['GO:0008270', 'GO:0003677']
A0A0H2X0D8	A0A0H2X0D8_CHLTA	MESFFVLKIPFFLLNGVQDSPCLSLVLFYSFFPFTLNWFATLGGRPTAPRNSVLIQLKLKKILSTTLVIQESPNTKKAPREYTVRGDFSKLLNFGIIEASEIRKVPMKSALHCTLRED	1 out of 5	Predicted	['GO:0003677']
A0A0H2X1J8	A0A0H2X1J8_CHLTA	MIVTFDKYLAPELGPDPLERLGNVLLYPIVQGFGSLVSVKTLGEKRFLCFSDKVVSLCKRILCVVCNILAAPITCLLAL	1 out of 5	Predicted	['GO:0003677']
A0A0H2X103	A0A0H2X103_CHLTA	MLVTRCCVIRTRSWCNSKDSALRVRAVLKDRDRNQEKFIIITKSKQAFWSTEGFLDMGSSVFFLFCST	1 out of 5	Predicted	['GO:0003677']
A0A0H2X0P1	A0A0H2X0P1_CHLTA	MKRSPWYKIFGYYLLVGVPLALLALLPKFFSSESGKYLFLSVLNKETGLQFEIEQLHLSWFGSQTAKKIRIRGIDSDSEIFAAEKIIVKGSLPRLLLYRFPKALTLTGWSLQIDESLSMNSPSLYHLDPGVLLSKIERSDITSELGSITMKTINGSTLSVSGFYVKKTAEQLLIRALTKENDVPGSVAVEGALSPNFVLNVELSSVPASLFKLFIASPSLDRILSTENLINLTAKAHQEKDSTLITLTAEGNQISAKLRGYVRDRAFLITQGGASSVLLQPTITSRILSELSPLDTPIRSQEAYLFISEAKLPLSISKWSASDFSLQANLPQISVDTPDPNLSIRTENTKISIRKSDHLTVIRSSSSAILGGASPSYIHSTLSMDNHKHVAEFHIQHSL…	1 out of 5	Predicted	['GO:0005524', 'GO:0000287', 'GO:0003677']
A0A0H2X2V2	A0A0H2X2V2_CHLTA	MKFTVAVFGEAEKGSFESAYLCSSLTDLHNNFGHGRDSPSGISLAVQAIMQGYDILFFRVKEEGFFIDSYFFGLHFLNTQTSLTNIIALALPGVGDFNIIEASLALCRKLKSLLLFSDQDLYDFLTFKDA	1 out of 5	Predicted	['GO:0005524', 'GO:0003677']
K0GHA2	K0GHA2_CHLTH	MTITVPQETLPSLQTIATGEQTETSCEEASALSNEIQLLEPGQAAILRSLSDLCLSVIEQTEKTLPHSKHSPSFRESCPLKYLSQQTSASSRTQESATAEQQSLTPTPTPQKTPTQTLHNKPSTPISHKSSVQGRIQTSPQHSTPLRSIPVIISLPNTQQALTDREPIQNSNCSPILSVTIFNKESSSSSKKDSAASREQSSSHSSSLQKNLSSPRAALLSPMALFETTAQKETLAREGLLHEREDLSQEGDRDHHQSDQQQEEKEDLAISASFLSHSKKRREHHFDPEYLPEEIREFALSEAQLSQLLHIRLNHLDILRICAEIMKLMLNSREQDLLERRSTRTHFMQEAKKIADSFAKQARITKWLGIATATLGIFGGISPIIGEVGGEGLLNVIRK…	1 out of 5	Predicted	['GO:0005524', 'GO:0003677']
K0G9R1	K0G9R1_CHLTH	MTITVPQETLPSLQTIATGEQVETSCEEASALSNEIQLLEPGQAAILRSLSDLCLSVIEQTEKTLPHSKHSPSFRESCPLKYLSQQTSDSSRTQESATAEQQSLTPTPTPQKTPTQTLHNKPSTPISHKSSVQGRIQTSPQHSTPLRSIPVIISLPNTQQALTDREPIQNSNCNPTLSVTIFNKESSSSSKKDSAASREQSSSHSSSLQKNLSSPRAALLSPMALFETTAQKETLAREGLLHEREDLSQEGDRDHHQSDQQQEEKEDLAISASFLSHSKKRREHHFDPEYLPEEIREFALSEAQLSQLLHIRLNHLDILRICAEIMKLMLNSREQDLLERRSTRTHFMQEAKKIADSFAKQARITKWLGIATATLGIFGGISPIIGELGGEGLLNVIRK…	1 out of 5	Predicted	['GO:0005524', 'GO:0003677']
A0A0U1CI66	A0A0U1CI66_CHLTH	MDTPTPLSSVPTNASLKGEPGSSSQFSSAEKGVLKTSVGDVVLSQSIEDGGNETQIFLVGVVNINMAQEELPALVSPRTFIFLPPETVELEIQIAEMFQALEETPSSDSRSLQQKETSAQTPPAPSGKVSIFSLQAQGSSQTRSLPSSQESLSPQQPARAIQGLNTPFSPAARCTIRAVPLSIVPHRRANPTSSQSVSHHSSRTYQTGHSTGTAQLSSQEWEFSSQTVKTCSTGREKRDGQQERHSDQEQNSDHSYQEEDLSDDMQVSSSKRSSHPEDENIEEVFSVSHFAYHAAPHPSSNLDQESNQSTFQKRPPSPMSLFSSQNATEEAPKEARVENVFLRFMRLMARILGQAEAEAHELYLRVKERTDNVDALTLLLSKINNEKGAIDWNQDEEMR…	1 out of 5	Predicted	['GO:0005524', 'GO:0003677']
A0A0U0WM43	A0A0U0WM43_CHLTH	MSISGSGNVSPATPDFDPSILMGRQAASAHAAKEASGASKATETSAAEQQALISSGTELDYVTDLQQSEGKYKKTLDKTSKSPKTKLKGNFSKVRAGTKGFLTGFGTRASRISARKAENNGEGMSMIPSQMEYVKKKGNRVSPEMQNFYLGASGLWSPTSDVSSITENHLGATALSTTPLLTTMQDPVSIEHLSSGEITALASFNPNVRAASLNEQTINAWTEVRLGGEMVSTLLDPNIETSSLLRRAPTVSNEGMVDVSDMGNQTTSLSMEGLVNTVVDDPASAEEEKKTEELSLEEMAAMAKMMAALLSSGQGMAVFIASSTPSSGSTQFPEPKFSGTIPHHFSKKEDNETIWGLDSQIGSIAFDTRRENNASPLPTTSLHEGASYRFPVGEAPLDV…	1 out of 5	Predicted	['GO:0005524']
C3W7Z0	C3W7Z0_CHLTH	MQNKRKVRDDFIKIVKDVKKDFPELDLKIRVNKEKVTFLNSPLELYHKSVSLILGLLQQIENSLGLFPDSPVLEKLEDNSLKLKKALIMLILSRKDMFSKAE	1 out of 5	Predicted	['GO:0003735']
K0G2Q1	K0G2Q1_CHLTH	MTITVPQETLPSLQTIATGEQVETSCEEASALSNEIQLLEPGQAAILRSLSDLCLSVIEQTEKTLPHSKHSPSFRESCPLKYLSQQTSASSRTQESATAEQQSLTPTPTPQKTPTQTLHNKPSTPISHKSFVQGRVQTSPQHSTPLRSIPVIISLPNTQQALTDREPIQNSNCNPTLSVTIFNKENSSSSKKDSAASREQSSSHSSSLQKNLSSPRAALLSPMALFETTAQKETLAREGLLHEREDLSQEGDRDHHQSDQQQEEKEDLAISASFLSHSKKRREHHFDPEYLPEEIREFALSEAQLSQLLHIRLNHLDILRICAEIMKLMLNSREQDLLERRSTRTHFMQEAKKIADSFAKQARITKWLGIATATLGIFGGISPIIGELGGEGLLNVIRK…	1 out of 5	Predicted	['GO:0005524', 'GO:0003677']
K0GH93	K0GH93_CHLTH	MTITVPQETLPSLQTIATGEQVETSCEEASALSNEIQLLEPGQAAILRSLSDLCLSVIEQTEKTLPHSKHSPSFRESCPLKYLSQQTSASSRTQESATAEQQSLTPTPTPQKTPTQTLHNKPSTPISHKSFVQGRVQTSPQHSTPLRSIPVIISLPNTQQALTDREPIQNSNCNPTLSVTIFNKENSSSSKKDSAASKEQSSSHSSSLQKNLSSPRAALLSPMALFETTAQKETLAREGLLHEREDLSQEGDRDHHQSDQQQEEKEDLAISASFLSHSKKRREHHFDPEYLPEEIREFALSEAQLSQLLHIRLNHLDILRICAEIMKLMLNSREQDLLERRSTRTHFMQEAKKIADSFAKQARITKWLGIATATLGIFGGISPIIGELGGEGLLNVIRK…	1 out of 5	Predicted	['GO:0003677']
A0A0E9B113	A0A0E9B113_CHLTH	MDTPTPLSSVPTNASLKGEPGSSSQFSSAEKGVLKTSIGDVVLSQSIEDGGNETQISLVGVVNINMAQEELPALVSPRTFIFLPPETVELEIQIAEMFQALEETPSSDSRSLQQKETSAQTPPAPSGKVSIFSLQAQGSSQTRSLPSSQESLSPQQPARAIQGLNTPFSPAARCTIRAVPLSIVPHRRANPTSSQSVSHHSSRTYQTGHSTGTAQLSSQEWEFSSQTVKTCSTGREKRDGQQERHSDQEQNSDHSYQEEDLSDDMQVSSSKRSSHPEDENTEEVFSVSHFAYHAAPHPSSNLDQESNQSTFQKRPPSPMSLFSSQNATEEAPKEARVENVFLRFMRLMARILGQAEAEAHELYLRVKERTDSVDALTLLLSKINNEKGAIDWNQDEEMR…	1 out of 5	Predicted	['GO:0003677']
A0A0E9CXV1	A0A0E9CXV1_CHLTH	MSISGSGNVSPATPDFDPSILMGRQAASAHAAKEASGASKATETSAAEQQALISSGTELDYVTDLQQSEGKYKKTLDKTSKSPKTKLKGNFSKVRAGTKGFLTGFGTRASRISARKAENNGEGMSMIPSQMEYVKKKGNRVSPEMQNFYLGASGLWSPTSDVSSITENCLGATALSTTPLLTTMQDPVSIEHLSSGEITALASFNPNVRTASLNEQTINAWTEARLGGEMVSTLLDPNIETSSLLRRAPTVSNEGMVDVSDMGNQTTSLSMEGLVNTVVDDPASAEEEKKTGELSLEEMAAMAKMMAALLSSGQGMAVFIASSTPSSGLTQFPEPKFSGTIPHHFSKKEDNETIWGLDSQIGSIAFDTRRENNASPLPTTSLHEEASYRFPVGEAPLDV…	1 out of 5	Predicted	['GO:0005524']
A0A0E9C6B8	A0A0E9C6B8_CHLTH	MDTPTPLSSVPTNASLKGEPGSSSQFSSAEKGVLKTSVGDVVLSQSIEDGGNETQISLVGVVNINMAQEELPTLVSPRTFIFLPPETVELEIQIAEMFQALEETPSSDSRSLQQKETSAQTPPAPSGKVSIFSLQAQGSSQTRSLPSSQESLSPQQPARAIQGLNTPFSPAARCTIRAVPLSIVPHRRANPTSSQSVSHHSSRTYQTGHSTGTAQLSSQEWEFSSQTVKTCSTGREKRDGQQERHSDQEQNSDHSYQEEDLSDDMQVSSSKRSSHPEDENTEEVFSVSHFAYHAAPHPSSNLDQESNQSTFQKRPPSPMSLFSSQNATEEAPKEARVENVFLRFMRLMARILGQAEAEAHELYLRVKERTDNVDALTLLLSKINNEKGAIDWNQDEEMR…	1 out of 5	Predicted	['GO:0005524', 'GO:0003677']
A0A0H2X071	A0A0H2X071_CHLTA	MSMASKKQTSWFRYMEECVIRSWWLILCLLGGGFVYDRAISQLCTQELRLQQRMFHLKSHLKEALEKQQELSTHLASWDDPKVIELALIHKLGLVPKGYEKICFQNSQKTKRNHRK	1 out of 5	Predicted	['GO:0004803', 'GO:0003677']
A0A0H2X1U2	A0A0H2X1U2_CHLTA	MRMALDKKKRLTLFVEKRMFRSQKPKKNKCCLWLRGVLFGGFLATLLTSLFLPKSGMQIRKKLLRVKTSGTKKGRALLKNSKHHTREFAEQTKLLAKNISKEIQDFTQSIIDESRRD	1 out of 5	Predicted	['GO:0019843', 'GO:0000049', 'GO:0004526', 'GO:0003735']
A0A0H2X1L1	A0A0H2X1L1_CHLTA	MNYHNTFVKTSMFFLAKRLVQLNKNPFLLKKFSETTVLFIFERQLKIWEGYSIDENNYISDYNMEFGRPLLQKLANPVCKALLQKQLEAEQAMTLSNQVTVGDIVLMRSPIFEKSVLLEALINEIIFQESLFLFKKPENCSMSEDEFRARCTRNLVEDLFDGLMNLWVQ	1 out of 5	Predicted	['GO:0003700', 'GO:0003677']
A0A0E9FWF7	A0A0E9FWF7_CHLTH	MSISGSGNVSPATPDFDPSILMGRQAASAHAAKEASGASKATETSAAEQQALISSGTELDYVTDLQQSEGKYKKTLDKTSKSPKTKLKGNFSKVRAGTKGFLTGFGTRASRISARKAENNGEGMSMIPSQMEYVKKKGNRVSPEMQNFYLGASGLWSPTSDVSSKTENRLGATALSTTPSLTTMQDPVSIEHLSSGEITALASFNPNVRAASLNEQTINAWTEARLGGEMVSTLLDPNIETSSLLRRAPTVSNEGMVDVSDMGNQTTSLSMEGLVNTVVDDPASAEEEKKTGELSLEEMAAMAKMMAALLSSGQGMAVFIASSTPSSGSTQFPEPKFSGTIPHHFSKKEDNETIWGLDSQIGSIAFDTRRENNASPLPTTSLHEEASYRFPVGEAPLDV…	1 out of 5	Predicted	['GO:0005524']
A0A0E9CF56	A0A0E9CF56_CHLTH	MTITVPQETLPSLQTIATGEQVETSCEEASALSNEIQLLEPGQAAILRSLSDLCLSVIEQTEKTLPHSKHSPSFRESCPLKYLSQQTSASSRTQESATAEQQSLTPTPTPQKTPTQTLHNKPSTPISHKSFVQGRVQTSPQHSTPLRSIPVIISLPNTQQALTDREPIQNSNCNPTLSVTIFNKENSSSSKKDSAASREQSSSHSSSLQKNLSSPRAALLSPMALFETTAQKETLAREGLLHEREDLSQEGDRDHHQSDQQQEEKEDLAISASFLSHSKKRREHHFDPEYLPEEIREFALSEAQLSQLLHIRLNHLDILRICAEIMKLMLNSREQDLLERRSTRTHFMQEAKKIADSFAKQARITKWLGIATATLGIFGGISPIIGELGGEGLLNVIRK…	1 out of 5	Predicted	['GO:0005524']
A0A0E9CCT6	A0A0E9CCT6_CHLTH	MDTPTPLSSVPTNASLKGEPGSSSQFSSAEKGVLKTSVGDVVLSQSIEDGGNETQISLVGVVNINMAQEELPTLVSPRTFIFLPPETVELEIQIAEMFQALEETPSSDSRSLQQKETSAQTPPAPSGKVSIFSLQAQGSSQTRSLPSSQESLSPQQPARAIQGLNTPFSPAARCTIRAVPLSIVPHRRANPTSSQSVSHHSSRTYQTGHSTGTAQLSSQEWEFSSQTVKTCSTGREKRDGQQERHSDQEQNSDHSYQEEDLSDDMQVSSSKRSSHLEDENTEEVFSVSHFAYHAAPHPSSNLDQESNQSTFQKRPPSPMSLFSSQNATEEAPKEARVENVFLRFMRLMARILGQAEAEAHELYLRVKERTDNVDALTLLLSKINNEKGAIDWNQDEEMR…	1 out of 5	Predicted	['GO:0005524', 'GO:0003677']
A0A0E9CBF3	A0A0E9CBF3_CHLTH	MSISGSGNVSPATPDFDPSILMGRQAASAHAAKEASGASKATETSAAEQQALISSGTELDYVTDLQQSEGKYKKTLDKTSKSPKTKLKGNFSKVRAGTKGFLTGFGTRASRISARKAENNGEGMSMIPSQMEYVKKKGNRVSPEMQNFYLGASGLWSPTSDVSSITENHLGATALSTTPLLTTMQDPVSIEHLSSGEITALASFNPNVRAASLNEQTINAWTEARLGGEMVSTLLDPNIETSSLLRRAPTVSNEGMVNVSDMGNQTTSLSMEGLVNTVVDDPASAEEEKKTGELSLEEMAAMAKMMAALLSSGQGMTVFIASSTPSSGSTQFPEPKFSGTIPHHFSKKEDNETIWGLDSQIGSIAFDTRRENNASPLPTTSLHEEASYRFPVGEAPLDV…	1 out of 5	Predicted	['GO:0005524']
A0A0H2X1W7	A0A0H2X1W7_CHLTA	MRKALAYLDIKHIRAPRARVYQNFIFEEKLPVSRISVDSMCLYKENPQAFDEAIKELLFLFKEVHFRDFVVETESPTDDFPLAVKVHNYWVCPRYDNLPLFIQEGKDGSPEGRIGLVDLETFSWSPHPYPVEELAVMFPMHKELLMTEAKKLQIPFSTKEVERSVEKGLAFFEHMLGHQDFCSQKSVTPLRNCAPYIHLEVWRFSLKIFDILKAAIQLNGALNVLLSPDIRERLSAISDKQWLAISSQVTSSLLEQVSTNIYQSHTEEAKRVNSSGTFIMCRSPIFRKSIFIKNLPQFLNKKLQLLSEEISEALASLCLRAVMEELVATGNIYSYDSMDDFFEGQYCRIRY	1 out of 5	Predicted	['GO:0005524', 'GO:0003677']
A0A0H2X206	A0A0H2X206_CHLTA	MRLGMQWYKDSVTSACSKQPVEVLSLEQMRRTLSWEEVFAKVPRLPRGWFELVGLSQADRIELFRDFWFSALGVENTDFPGICHFFPL	1 out of 5	Predicted	['GO:0003677']
A0A0H2X2D5	A0A0H2X2D5_CHLTA	MPTARREHAKIMEILIQEAPDRWFGIFESEVVEGETGAYSKTEGFCTTGICFYYQTKKFVNSLGREGLEEVSSSKPLHFTKKAYLPRLIKVKGYR	1 out of 5	Predicted	['GO:0019843', 'GO:0003735']
A0A0E9EQ93	A0A0E9EQ93_CHLTH	MCSSLSELAKVSSTVYDLRANAVRTIAESYKELFRLEHDEMLRSIEELKDHWRNMDSFLLQILQTQHDAVRSLYQ	1 out of 5	Predicted	['GO:0003677']
A0A0U1N4C1	A0A0U1N4C1_CHLTH	MSLFSSQNATEEAPKEARVENVFLRFMRLMARILGQAEAEAHELYLRVKERTDSVDALTLLLSKINNEKGAIDWNQDEEMRALVDQAKKLGVPIGDSYDWSEEGKKLLKENIQMRKENMEKITQLERTDMQRHLQEVSQCHQARSNVLKLLKELMDTFIYNMRP	1 out of 5	Predicted	['GO:0003700', 'GO:0003677']
A0A0E9FXC3	A0A0E9FXC3_CHLTH	MSIVPHRRANPTSSQSVSHHSSRTYQTGHSTGTAQLSSQEWEFSSQTVKTCSTGREKRDGQQERHSDQEQNSDHSYQEEDLSDDMQVSSSKRSSHPEDENTEEVFSVSHFAYHAAPHPSSNLDQESNQSTFQKRPPSPMSLFSSQNATEEAPKEARVENVFLRFMRLMARILGQAEAEAHELYLRVKERTDSVDALTLLLSKINNEKGAIDWNQDEEMRALVDQAKKLGVPIGDSYDWSEEGKKLLKENIQMRKENMEKITQLERTDMQRHLQEVSQCHQARSNVLKLLKELMDTFIYNMRP	1 out of 5	Predicted	['GO:0003677']
A0A0U1N1Y2	A0A0U1N1Y2_CHLTH	MGKVCSSLSELAKVSSTVYDLRANAVRTIAESYKELFRLEHDEMLRSIEELKDHWRNMDSFLLQILQTQHDAVRSLYQ	1 out of 5	Predicted	['GO:0003677']
A0A0E9CNL5	A0A0E9CNL5_CHLTH	MSLFSSQNATEEAPKEARVENVFLRFMRLMARILGQAEAEAHELYLRVKERTDNVDALTLLLSKINNEKGAIDWNQDEEMRALVDQAKKLGVPIGDSYDWSEEGKKLLKENIQMRKENMEKITQLERTDMQRHLQEVSQCHQARSNVLKLLKELMDTFIYNMRP	1 out of 5	Predicted	['GO:0003700', 'GO:0003677']
Q9ZG45	Q9ZG45_CHLTH	FMKLRPSSVRPRSRSLFKAKVLTFLFSCYFLDSLFF	1 out of 5	Predicted	['GO:0003735']
A0A0F7X2M3	A0A0F7X2M3_CHLPN	MKELRHESYNRALHKLSHQWVRYFLYTFVSCSFIVAIFTFAWLKVLYVPEYKAGEISRISLTAPMDFSLSWSAHKFYKRTAHISEAFGKVYHLTLSPGSLLSKEGNADENTDYWFKKAADFLLSTNFVDSSTQKCLKDLCIYPPLLGKEKKTLEININSNKGNVIAQCFCHLKIFLIQENCPQPCFDAIMDILKIANFEVAVDKEMSGCVKGELLGKRCIEKITKGTPILEKYQRIDDRDAKILKQLRAQLLSVHTLFSCRSLWGAIFVVLLILLWGYGALKALCPEMLKSPQRFMLYIAILTLSLLWCRGTEIFCAYWVSYLSYPPILPFTAVLLGYFLGLPIAGFSCTFLALLYTLGSDLWNNSWFLSINLLCSWRILVSLHRVSRLSSVFWACMKL…	1 out of 5	Predicted	['GO:0005524']
