# Supplementary material for: A bacterial phyla dataset for protein function prediction
Source: Data Brief. 2019 Dec 18;28:105002. doi: 10.1016/j.dib.2019.105002 (PMC6950771; doi:10.1016/j.dib.2019.105002)
Supplement: Multimedia component 5 [file mmc5.zip › Cya_Hypo_Predictions.csv]

Entry	Entry name	Sequence	Annotation	Protein existence	Predicted GO (Molecular Function)
D2KKV3	D2KKV3_NOSS1	MSINIVTLVGRVGTDPDIKYFESGSVKCRLTLAVNRRSKNDKPDWFTLELWDKTAEVAGNYVRKGSLIGVKGSLKFDSWSDRQTGVNRSTPVIRVDQLELLGSKQDRDGGSSDFAPENF	1 out of 5	Inferred from homology	['GO:0019843', 'GO:0003677', 'GO:0003735']
D2KKV4	D2KKV4_NOSS1	MNYINKVMLVGRCGQEPDLKFFESGAVKASISIAVRPPYRSEQALWFDLVAWGNQAEVIGNYVRKGTQIAITGEFGFDRWADKNSGTMRQKPVITINTIELLGSPRKEESTSTSAPNETQAVANANF	1 out of 5	Inferred from homology	['GO:0019843', 'GO:0003735']
A8YCI1	A8YCI1_MICAE	MRPDTLENNQHSADNSLVPEVIAFNPEIEPKETEYSPKPTKTNSWLSGGKGLFIGVGLGVLLTLGATRFANRPQTAQNPNTQPVAAKNEAPAQTVTTTRVESTAVARTLKATGSVAAYELIPILSQATGLQIKEIFVDEGDIVSQGQILARLDDTVLQAQLTQAQANVAQSRSRLAELQAGSRKEEIARAKQTIQRIKAEISQAQSDWDLAKKRVQRNQSLEAEGAIARDRLDEVLNEERNKAAIVQQTQSRLGEAEQQLAQLQAGNRPEVIAQATAQLTEAQSRLAIVKAQLNETRLISPVSGKIAERNARIGDTTNGQNALFKIIENGRLELRLRVPENQLPLIRVGAPVTITSDANSSLKLSGQVREINPIVDEASRQATVKVDLTDNTGLKPGMF…	1 out of 5	Inferred from homology	['GO:0005524']
B1XHS3	B1XHS3_SYNP2	MAIATAFMGFELDIIIFALVLSIDSFSAALALGIRHFSGKRALFFALSSGLSEGVAIALGFILGRFAQTIIMAYDHWVAFALLVLVGGHMCYNAYQEMRAKPGDDDGESVKIHSLWKILFISSITSIDSLGVGVSLGLIGKPLVPYSLSIGLAAFCATYGGLFCAKLISGHLGEKVEFFGGGVLIALGIKMLSI	1 out of 5	Inferred from homology	['GO:0005524']
T2IJC4	T2IJC4_CROWT	MTYVTSSARAEMSELRRLKTLLPPELQNWVMVEGSTEINPPLIRCEELGRDEVEIQIDLAKWESLAIDQRNLLFWHEVARIQNDTIPREGWEMAALAIGLGGAVGELWVQDGLLLLLALGLCGISGYRLWQKNNGERKLKESIEADEKAIALATRFGYTLPNAYKSLGSAFKTLIEQTPNRRQRKQYESRLQALRRSAGKAKEKMQQDKGKRPLR	1 out of 5	Predicted	['GO:0005524', 'GO:0003677']
T2JRG8	T2JRG8_CROWT	MTYVTSSARAEMSELRRLKTLLPPELQNWVMVEGSTEINPPLIRCEELGRDEVEIQIDLAKWESLAIDQRNLLFWHEVARIQNDTIPREGWEMAALAIGLGGAVGELWVQDGLLLLLALGLCGISGYRLWQKNNGERKLKESIEADEKAIALATRFGYTLPNAYKSLGSAFKTLIEQTPNRRQRKQYESRLQALRRSAGKAKEKMQQDKGKRPLR	1 out of 5	Predicted	['GO:0005524', 'GO:0003677']
T2J470	T2J470_CROWT	MSELRRLKTLLPPELQNWVMVEGSTEINPPLIRCEELGRDEVEIQIDLAKWESLAIDQRNLLFWHEVARIQNDTIPREGWEMAALAIGLGGAVGELWVQDGLLLLLALGLCGISGYRLWQKNNGERKLKESIEADEKAIALATRFGYTLPNAYKSLGSAFKTLIEQTPNRRQRKQYESRLQALRRSAGKAKEKMQQDKGKRPLR	1 out of 5	Predicted	['GO:0003677']
T2IWL3	T2IWL3_CROWT	MSELRRLKTLLPPELQNWVMVEGSTEINPPLIRCEELGRDEVEIQIDLAKWESLAIDQRNLLFWHEVARIQNDTIPREGWEMAALAIGLGGAVGELWVQDGLLLLLALGLCGISGYRLWQKNNGERKLKESIEADEKAIALATRFGYTLPNAYKSLGSAFKTLIEQTPNRRQRKQYESRLQALRRSAGKAKEKMQQDKGKRPLR	1 out of 5	Predicted	['GO:0003677']
Q9FDT7	Q9FDT7_MICAE	MQTTFFQQETVKSSHQFFDNLKLIAGPYWYPTDPKEGRKFSEVISSWGMLFLLLLVIVGLVASNAVNSFVNRYLVDVIIQDKNASKFLTILLFYGLGLLLITLFTAFSKFVKKRIILDWYEWLNQQVITQYLSDRAYYKINFRSDVDNPDQRIAQEIEPIARNAVNFGSVLLEKVLEMTTFLVILFSISRLAALILVAYTIVGNLIAVYLSRELDKISQEELESKANYTYTLTHVRNHAESIAFFQGENQELKIIQRRFNNLVRNSLSKIDWEKNQDIFSRGYRSVIQIFPFVVFAPAYIRGEIDFGQVNQAIIACSMFANGFSELILEFGSLGRFSSYVERLSEFSSALEEIGQQTKDASTIKTLEQNQIKFEDVTLQTPDYEKLIVQHLSLSIEPGE…	1 out of 5	Predicted	['GO:0005524', 'GO:0042626']
G5J3K3	G5J3K3_CROWT	MDLTTTYLGMTLKSPLVVGSCAPLTEDIDNIKRMEDAGAAAVVLHSFFEEQLRREQLELHHHLTYGTESFAEALSYFPEPEIFHIGSEEYLEHIRISKEELDIPVIASLNGSTLGGWLDYSQQIEQAGADALELNIYYVPTDLDIPGGEIEQNYLDILKAVKSEINIPVAIKLSPYFSNIANMTKRLGEAGADGLVLFNRFYQPDIDLNNLEVYPNVLLSTPQSLRLPMRWIAILYGKIEADLASTSGIHHASDVIKMVMAGAKITQVVSALLRHGIHYLATLEEGIQKWMEENEYESIQQMQGSLSQLNCPDPTAFERSQYMKALQTYAPIWRSRKEASATSRK	1 out of 5	Predicted	['GO:0005524']
A0A0N7Z4V6	A0A0N7Z4V6_9CYAN	MKISKLFKTLIRPVIAIALVLTLAFGHADGALAASGGRIGGGSFRAPARTYSPPSRTYAPPRGGGYYPGGGGGFFPFVYFPFFGVGGGFGGLFSLLILISLASFVVNTFRRSNSDGDELDYSTPAVSVAKVQVGLLAQARELKADLDRIGERANTETAEGLAQVLQEVSLALLRNPQYWVYGNAESHQARLEAAGAEFNRLALSERSKFNAETFSNVNNQLKQASSSALTVAEKGGALAESSGEYIIVTVLVGTQGKLQLPTINSVEDLRRSLSQLGSVSSEQLLALEVLWTPQAEGDVLTRDDVVAEYPNLKMV	1 out of 5	Predicted	['GO:0005524']
K9QNU4	K9QNU4_NOSS7	MQPKKNLEQLFIVRCLATVLLFGQVCLHLLQGKTYYRKIMEHMVTSGPGCVSPVLLVSVFSGMIFTIQTARELVQFGAVSTIGGAFALAFCRELAPILTASIIAGQVGSAFAAELGAMRVTEQIDALYMLKTNPIDYLVLPRVIACCLMMPIMMIFALVMGISGGIFAAAQFYQITPETFLESVRSFLETSDVFIILLKGLIFGAIVSINGCSWGLTTRGGAREVGESATTAVVTTWVAIFIMDFILSLLLFEIPSF	1 out of 5	Inferred from homology	['GO:0005524']
K9P9L8	K9P9L8_CYAGP	MKPPRWLQRLGASLMIGGQAVSAIARGRIGMVDLVQELLEAGPGSFLIVLITALAAGTVFNIQVAAELSKQGASAAVGGLLALGLSREIAPLLTATLLTGKVATAYAAQLGTMKVTEQIDAITMLRTDPVEYLVVPRVLAMVVMAPVQCLLFFWMAIWSGQVSSTLLYSIPPSVFWNSVRVWMKPDDLPSMLLKAVVFGLMIAVIACGWGLTTRGGPKEVGASTTGAVVMILVSVALVDVLLTQLLFGQ	1 out of 5	Inferred from homology	['GO:0005524']
K9SZM9	K9SZM9_9CYAN	MANSTTSRGGLQTWFQRLIAACFLAGQVFLHLLRAKIHRRNTFDQMSIVGPESLTIALLTAAFVGMVFTIQVAREFIYYGAGTTVGGVLAIALTRELAPVLTAVVIAGRVGSAFAAEIGTMRVTEQIDALYMLKTDPIDYLVSPRVLACSLMMPVLTILSLITGMTGGMFMADALYDISPTVFLRSAQNFLQVWDLFSAVIKSVVFGALIAIIGCSWGLTTTGGAKGVGQSTTTAVVTALLSIFIANFFLSWLMFQGTGSTAIE	1 out of 5	Inferred from homology	['GO:0005524']
K9UGM9	K9UGM9_CHAP6	MRLWFRRFVAAIFLGGQVIVHILRGKFNYANIVEQMALVGPESLLIALVTATTIGMVFTIQVAREFINIGAGQIVGGVLSLALTRELAPVLTAVVLAGRVGSAFAAEIGTMKVSEQIDALYILKTDPVDYLVIPRLVACCVMLPLLTVLSIVTGMIGGLIVATSLFGMPARVFLESARNFLEIWDVCSAPIKAVCFGALIAIIGCSWGLTTTGGAKGVGQSTTTAVVTSLLAIFISNFFLSWLMFQGSGSAGSKAI	1 out of 5	Inferred from homology	['GO:0005524']
K9REM8	K9REM8_9CYAN	MRLISALLLFGQIWLRLLRGKTCYRNILEHMVKVGPGSISPVLLVSFFAGMIFTIQTARELVQFGAVNAVGGAFALAFCRELAPILTASIIAGQVGSAFAAEIGAMIVTEQVDALYMLRTNPIDYLVLPRVVACSLLLPILTIFSLVTGIIGGIFAAGEFYQVVPEIFLESVREFLETSDLFIILFKGFVFGVLVAFIGCSYGLSTCGGAKEVGESSTKAVVSSWIGIFIMDFFLSLLFFETPAI	1 out of 5	Inferred from homology	['GO:0005524']
A0A1Z4LN65	A0A1Z4LN65_9CYAN	MESPPQNLKAEIIKYLPFNAIIPGLLLASGVAILAEYLKKIPSLSFFSSLIIAIILGIILKNTVGVSQIFKPGITFSLKRILRLSIILLGLRLSVPQILAVGPAGLAIVFVTLVSTFIFTCWFGKRIGVNPKLTKLIAAGTSICGASAVVATNGVVESKDEDVAYAVAIVTIFGTLSMLLYPLLSNLVQVTSQEFGIWCGVSIHETAQVIAAAFQGGEVSGEFGTIAKLSRVIFLAPVVLTLGFISPSSSDSSTGSKPKKLPIPWFVLGFIALMLLNSGNVFPEGLKKSVAEVNHFLLTISMAGMGLKTSIREIKQSGIKPLYLGAVSWIFISVLSLSLIKAFY	1 out of 5	Inferred from homology	['GO:0005524']
K9WRN8	K9WRN8_9NOST	MALKLQPKRKIEQLWIARCFAAVLLFGQICLHFLQGKTYYRKILEHMVSAGPGSMSPVLMVSGFAGMIFTIQTARELVRFGAVNSVGGAFALAFCRELAPILTASIIAGQVGSAFAAEIGAMQVTEQIDALYMLKTDPIDYLVLPRVIACCLMMPLMMIFALVTGITGGAFAASQFYRVEPETFLESVRDFLEPSDLWIILLKGLIFGTIVAVNGCSWGLTTQGGAKEVGESATTAVVTTWVSIFIMDFVLSLLMFEHPTL	1 out of 5	Inferred from homology	['GO:0005524']
U5DK55	U5DK55_9CHRO	MAAAAGFGRWAERALAALFLGGQLLFHLRPGNIHRRNTLEQMAVVGPDSIGITMLTAAFVGMVFTIQVAREFINFGASSAVGGVLAIAIARELSPVLTAVVLAGRVGSAFAAEIGTMQVTEQIDALYILRTDPIDFLVLPRLIACCLMLPLLTILALLTGMAGGLLIATTVYDLPQQVFLNSAREFLDSWDLASAAIKSVVFGALIATIGCSWGLTTTGGAKGVGQSTTTAVVTSLLAIFVTNFFLSWLLFQGAGNAFGNIG	1 out of 5	Inferred from homology	['GO:0005524']
A8YK19	A8YK19_MICAE	MKASLRKHRFFWYIFLNFCLTILFSSIVQASTGSTIDRGQAFALTLLGLVAFALFIYLFFVIFIPERF	1 out of 5	Predicted	[]
K9UE54	K9UE54_CHAP6	MDISLLAQVWGWLAHKSYGILLTIALAIAAYLLRNLSIFQVFSPLIIAILLGIILRNTLGMPAYCQPGVSFAMKRLLRLAIVLLGMQLSLTQVLAIGIRGIGLIIVTLVSTFGFTSWLGRKLGVSKSLTYLIAAGTSICGASAVIATSTAIQGDDRDTTYAVAIVTIFGTLSMFLYPLLPTLLGLTPETFGIWCGASIHEVAQVLAAAYQVSPIGGEIASITKLARVLFLAPVILSIGYTYSHRQLPSSKMRSAAIVIPWFIFYFMLLIILNSLNLFPPDFKSAFAQIDKFLLTIAMAAMGLETKITHLQQVGLKPLYLGALSWLFISGLSYGLIRTFY	1 out of 5	Inferred from homology	['GO:0005524']
A8YB25	A8YB25_MICAE	MSNLLLCVGLICGSIIWVEIVRDCYHALAHHWQPLYRLHVWHHRVFRPDLSVMSEEIYRRAHWYNDVPEALVMLAASVLPVLLAYFGGFDRPWLGWLGSLYTLAFLSTAIGRGLGIANLDELTDLTHRPGQFESFPAQWRVNRTYHWRHHFDNQKAYYCGTFTFMDKLMGTALSLKGKRSP	1 out of 5	Predicted	['GO:0003677']
B1XKL3	B1XKL3_SYNP2	MKFWFTLLQSLPELSTMDVELLDSKIDAQALRLDPHPTSPASATLTPAQLPVSGALIFPGIIVTLIVLFLMSIWAYTRVYVITPNNEAFVRTGGVIRKKKTVILNGGCIVLPGFHELTRVPLREISIDVERTGNLAVRTQDYLRANMRVTFYVCINANEEDVLVAAARLSKQGRISEADIKEALEKRADDAIRAAAKRKSIAEIDSDKLGFADEVLNLIQQDLKKVGLTLNNIAISEIEESDTYDENNFFDAQGVRLRTETIQKSIKQKLDVELTVLKEKRELELNTKVEIEEQELAAEQKSLKLAKAKEEAKLNQAKEIEFLKAQQAQEIQASQDQELAKIERNRILQEKAVEEEKIQQKLSIQQNQIAADISLEQQNKALKIAMAEAEEEAKIAQQQ…	1 out of 5	Predicted	['GO:0005524']
A0YW35	A0YW35_LYNSP	MKGLSKIFKEIKQLIQEREAKQLHQSELEYQINQESVRLEPALQSIEIEFDKKIEQVEEEIKSSEIKYNEKEQEVKNQGLLNISHIYEEIKLAGQVADYQKDLFEQQWLQQQQNITEIRSELDHPRLLSASWNDPRWTPSENRDSYKPQNGGLAPGVLRIGEFLLEQVQPPARVPALIPIRDFSNHLTNFKPGHIAIFSSDAESRQAALAGLESIALRVVSTFPVRKLKGIFIDPVSMGNTFPFKNLHQFISGQKTYTRSDDIREQLRGLTEHIEQVLQNYLGKNYQSIEDYNIAAQSVAEPYRYLFIADFPSGFDNNSWEDLKSILLNGSRAGVYVILHIDESLEKPKNFDYRTFEDFCTVISPTHGLNVGAKPKQGNVYSGYVTSLTSGGAYVEFLP…	1 out of 5	Predicted	['GO:0003690', 'GO:0004003', 'GO:0005524', 'GO:0003677']
A5GN93	A5GN93_SYNPW	MPVCVLVLSERDAAENLVASLREAGTHLLRVALVAPDDEPASSGELTAERIDEVDLLNPSLTRTKRQRSMSRWLMPFGFLAGATFTQITTLDTFARFGTLGEMVLGGLLGLGSGLMGSYAAAASVPSDNEDGVRILRNRHKENAWLLLLETRPGVELPWTLVQKVRPQQVVRLSDV	1 out of 5	Predicted	['GO:0005524', 'GO:0003677']
A5GP87	A5GP87_SYNPW	MPEQEGSTTPPPSFVKQAMRNMVRKGSKSLFHFGLTAAGFIGFILVVAWLGRPTLPQ	1 out of 5	Predicted	['GO:0003735']
E0UJT8	E0UJT8_CYAP2	MKIKWLIGLVLTILLLVPFGANLVLSKILEVPKTEEVEVVWTKQNWSKDQWEWWYHISQGSGLEAIIPYKWFISLEQPKLSFFQSAGDFIDPKYLEGFGFLSDGKNAYNPDALPVGFAKSENYFDPQSLDKKPKTVIGFTCAACHTGQINYQGKAIRTEGGPAMIELDKFKTAVGLSLLLTKIDPIRFNRFADRVLGKDHTPEESKQLKQELNDLIAQAKETRKQVSASPDVKEGFGRLDALTRIGNFVFGSEVNPKNILPTNAPVSYPHIWSAPWFDWVQYNGSVMQPMVRNAGEAMGVFARVDLNANSPDVFKSNVDVKQLHAIEELLTGDSIFTGLTAPKWREDILGTIDPEKAAKGKVLYKQYCQSCHLPPMDSAEFMDKKYWTKLGDNDREYLQ…	1 out of 5	Predicted	['GO:0005524', 'GO:0046872']
A0A1Q2TZ43	A0A1Q2TZ43_9SYNE	MKFWFTFLQSLPELSTTDFESLNRDTKVERPDTSQNSLTISSLTGATVTPAQLPLGGALIFPGILVTLIFLFLMSIWAYTRVYVITPNNEAFVRTGGVIRKKKTVILNGGCVVLPGFHELTRVPLREISIDVERTGNLAVRTQDYLRANMRVTFYVCINANEEDVLVSAARLSKQGRISEVDIKEALEKRADDAIRAAAKRKSIAEIDSDKLGFADEVLNLIQQDLKKVGLTLNNIAISEIEESDTYDENNFFDAQGVRLRTETIQKSIKQKLDVELTVLKEKRELELNTKVEIEERELAAEQKSLKLAKAKEEAKLTQVKEIEFLKAQQAQEIKASQDQELAKIERNRIQQEQAVEEEKILQKLSIQQNQITADITLEQQNKALKIAMAGAEEEAQIA…	1 out of 5	Predicted	['GO:0005524']
B1XQ48	B1XQ48_SYNP2	MAQSKPYQPILLRLLHGLTAILVLLALDTGFWVYDIYDGRWGRLGLPRLEAMQGIHGTIALTFFLLLPFFAVYSFRLGDHRLLQPNSLTQLKQLGKPIWWVSAHRLINTGMLLAGTLAVITGRMMKEEWLPARELNHFAYLGHLLAWVVMFGALALHLLLGIKVGGVPLLISMVSLGQREGDRPKNWLQGFQQRQSLLLKSLEIIVGLGVLFALVVPLFNF	1 out of 5	Predicted	['GO:0005524', 'GO:0046872']
A8YKH3	A8YKH3_MICAE	MIRQGLKFSLGAALLTSFFWHRGNVLDNFVYPVFGYVSVLIEPSMGGAIAAGLGRLGGSALGGIIAAILVNAYGIQGSSFFVIPSLTYILAALICETYRWQAAYSQATLLGALIAMRVVGTSAQQNIWLYLRSRLIDNWIGIAVGIAVALLFWPQNTRSDLNRNLMGILQDIPHLFQKILDRYLKTDGDERDYPLSIEQNELNLLNQIKKSTQTSLSMLTKATHEFGSEILVAENWSEILAIQNQLTRQLADLMAFKGEKHEQNLVHQFRAEFHQLATHLTDSFDNLRDMSNAKKILATPYLRELEEDLANIGGKLDHLRTSGEIDRYDVQESLQFYQFIQLVSRFIQQCEGLGGRIIDKTKVTATFRRRHLITFPKWAPIPLKRLREIVSLGLVIGLL…	1 out of 5	Predicted	['GO:0005524', 'GO:0000287']
B1XMW4	B1XMW4_SYNP2	MTLTQVWGCLLIFTLIPTLGAVCILPWGDRHPPRQLLGDCLLGIIVVLFTRHFFPYQSPWELISLLAFMMGRYWRTQDLAFAAVWGGLLLHDWQITPIVSFIGLVGLTVFRQIRLGIWAVLTLIFVALTIRHGTVPGYWVAAIALGGLLGWLSQQTTNSRQVWQIFRPESGFLSLDQRLSSPQVGQDAATLSQLKYLGYPVLPGWVLKPGDDFKRLVDLLKPSGDRPYMVRLSSEKVLPRFQIPTEQLTSPEALEVALVNGFSQTAVGKQALLVQAQPTVQWSGITYSRPPLPYKRQDPLTEVVRDFITPLVIGEGQFLLYYGLDSPQPLGGKPYANHPPLDILQEVAHLSRQLEHQQGSPQALEWCFTGQDIWILRVRPIYHLHPVWTREEIASHFPK…	1 out of 5	Predicted	['GO:0005524', 'GO:0003677']
A5GN22	A5GN22_SYNPW	MVGAMLLRLRLLMITVGGSAALLLVLCLGAQNLGDRYRLNLGVGSTAPLPAGFVVGVSAVLGLLGGGSLTALLLPDAKR	1 out of 5	Predicted	['GO:0003677']
A0ZEJ7	A0ZEJ7_NODSP	MRNKLQKTIKPLFKIFFLFSLVLTLALSHADGALAARSGGRIGGGSFRAPSSRTYTPRTYAPGGGGGYYPGGGGFGFPFLIPFWGIGGGFGGIFSILIFFAIANFLVQTFRRVSSGEGEEVGYSSNPPVSVTRLQVGLLAQARGLQSELNKIAESADTNSPEGRAEVLQEASLALLRHPEYWVYAGGGTQQVKLTAAESQFNRLSLAERSKFSEETLSNVNNQLKAALNREALPTADQLDNPTQLISEGPGEYLIVTLLAATLGKFDIPEINSSDDLRQALRRIGGIPGDQLLAIEVLWTPQAEGDTLTSDDILAEYTDLKLV	1 out of 5	Predicted	[]
B5II54	B5II54_9CYAN	MELDLYCERLGPGLLGEPVNTLTNAAFFLAAVWIWRQAPRRRGRVDPGIALLVGLVLAIGVGSTLFHTTASRWALVADVGPILLFQMVFLWLYLKRRMGLSHAPALILEALFVAATLASRSWPQLLNGSLAYGPSLLALLLLGLRERALRSRTTQGGTTLLLAAAVFAVSLTLRSVDQLVCAWLPLGTHPAWHLLNALVLALVSRSIMEPAAPPPPGSPQTGRDTEVPAHPIPSP	1 out of 5	Predicted	['GO:0005524']
M1X2W4	M1X2W4_9NOST	MTSYTTSSAKAEMSELRRLKGLLPSELQSWVTIEIALEANPPLIRCEEISREQVEIQIDLAKWDNLAIDQRNLLFWHEIARIQNDTIPKDGWEMAALAIGLGGAVGEFWVQDGLLLVLALGLCGISGWRLYQKKAVRRLSKN	1 out of 5	Predicted	['GO:0005524', 'GO:0003677']
A8YDF7	A8YDF7_MICAE	MDQKIVNYAQGDINIDKQNIYNYPPNQEPPKPNPHNLSNSNIPKFVGRDQELIKLKEQLQQSQTLAISTLTGMGGIGKTELARQFGWQQWQEKAYPGGICWLNVATRQPVDIGTSILDFARLHLKLTLPDEVELEEKIRYCWQNWLAGNVLIIFDDVQEYQQIKDYLPPQEEKRFQVLITTRKEYLSATITTFRVKVLKEEDALDLLRSYLKDNRIDTQIEAAKLLCRDLGYLPLALELVARLLVRRQDWKISKIRDKLAENGLDEPILDKNPKFHGEMTAERGLKAAFNLSWDELNSAPEAQILALYLSLFALAPFPKGMILDLFPDEDGDTVEEWLTDSLVHLSLVQDKGDGWHEIHPLLRRYFRDKLEASPHAEPAKRRYCEIMAKKSAEMPQDTT…	1 out of 5	Predicted	['GO:0005524', 'GO:0008409']
A8YL47	A8YL47_MICAE	MRRRSVPWIHRYSRPLIGGVSIVGAILTGYLTITKLTGGAAACTAGASDGAGCTGVLNSPYATVFGLPLSLFGFLAYIAMAVFALTPLFINGETQKNLRKSLENNTWLLLLAGATAMAVFSGYLMYILATELRELCPYCITSALFALTLLILTIVGREWEGLGQIILPMVVVAMVTLVGTLAVYAGVNSPTVTGGKEEITRPMTAATPPYGWEVTTVSGEAEIALAKHLKAIGAKEYGAFWCPHCYDQKQLFGKEAGEILKKEGVYIECDPQGVNGNPQACRDAGIKGFPTWIIKGQEYSGTQRLEKLAEISGYTGPRNFKYTVPGRN	1 out of 5	Predicted	['GO:0005524', 'GO:0046872']
A0A0P4UTN1	A0A0P4UTN1_9CYAN	MKKFPLLCATLASTALLNSLQIPMPLRSSEMLLDSAAYAKRSGGRSGGGSFSRPSSGSSNRNSGSESGGSVAPRSSGGGVYYGGGYGGGTYYGGGSIVLLIVALMLIGGVGFFVWYLLKMGKSNKGQKELDNDVVTVTKVQVGLLAEGRAIQPQLAEIVQQAETETIEGLHAQLQEAALALLRMPENWSHVQASSETVKTRDEAEKRFNQLSIAERTKYTTETLTNANGKLVQKEFELDPDKEPASYIVVTLIVGTADDQPLFSEIRTTEALKDVLHQLSSLNFEYLMRFELQWTPQVEGDSLTYDEMLLEYPEMLQI	1 out of 5	Predicted	['GO:0005524']
M1WWV8	M1WWV8_9NOST	MTSYTTSSAKAEMSELRRLKSLLPPELQSWVTIEIALEANPPLIRCEEISRDQVEIQIDLAKWDNLAIDQRNLLFWHEIARIQNDTIPKDGWEMAALAIGLGGAVGEFWVQDGLLLVLALGLCGISGWRLYQKKAVRRLSKN	1 out of 5	Predicted	['GO:0005524', 'GO:0003677']
A0A0P1C013	A0A0P1C013_9CYAN	MGNKIQKTVKPLLKIFLVFSLVLTLALSHPDGALAARTGGRIGGGSFRSPSSRTYTPRTYAPPGGGRYYPGGGGFGFPFLIPFWGIGGGFGGLFTILIFFAIANFLLQTFRRVSSGEGEEVTYSSNQPVSVTRLQVGLLAQARGLQAELNKIAESADTNTPEGRSAILQETSLALLRHPEYWVYTGGRTEQLKLSSAESQFNRLSLAERSKFSEETLSNVNNQLKAAFNKDALPNADQLENPTRLMSEGPGEYLIVTLLAATLGKFSIPEVNSSDDLRQGLRRIGGIPGDQILAIEVLWTPQAEGDTLTSDDILAEYPDLKLV	1 out of 5	Predicted	[]
D3EQM9	D3EQM9_ATETH	MANHQYSRKGLSIWFERLVAAILLGGQVFFHILKTKIHKRNTLEQMSVVGPESLTISMITAAFVGMVFTIQVAREFISFGAVSTVGGVLALALTRELAPVLTAVVVAGRVGSAFAAEIGTMRVTEQVDALYMLKTDPISYLVVPRVLACCLMLPILNILSLITGMAGGLLIANGLYDISVYVFLTSVRNFLEFWDLITSTIKAITFGGLIAVIGCSWGLTTSGGAKGVGQSTTTAVVTSLLAVFIINFFLSWIMFQGKGTAAF	1 out of 5	Inferred from homology	['GO:0005524']
K9QSL4	K9QSL4_NOSS7	MSQTTSKFGLGTWGQRLLAAVFLGGQAIIHLLRGKIHWRNTTEQMAAVGPDSLFIALLTAIFVGAVFTIQVAREFINFGAGNLVGGVLAVALTRELSPVLTAVILAGRVGSAFAAEIGTMRVTEQIDAMLMLRTDPIDYLVIPRLIACGLMLPILTLLSLVTGMLGGLLIASNMYGISDTVFLDSARNLVVSWDILSAMIKACCFGMLIAIIGCSWGLTTTGGAKGVGQSTTTAVVTALLIIFISNFFLSWIMFQGPGSALLKGF	1 out of 5	Inferred from homology	['GO:0005524']
K9WU28	K9WU28_9NOST	MSETISKSSLGAWSQRLLAAILLGGQVIVHLFRGKIHRRNTLEQLAAVGPDSLLIALLTAVFVGAVFTIQVAREFITFGAGNLVGGVLSVALTRELSPVLTAVILAGRVGSAFAAEIGTMRVTEQIDAMLMLKTDPIDYLVIPRVLACLLMLPILTLLSLITGMFGGLLIATNIYNLSDTVFLDSARNFLGVWDICSALIKAGCFGVLIAVIGCSWGLTTTGGAKGVGQSTTTAVVTALMIIFISNFFLSWLMFQGTSEPFSPGL	1 out of 5	Inferred from homology	['GO:0005524']
K9TNV7	K9TNV7_9CYAN	MTQTKSTSNLNQWFQRLLSAIVLGGQVIFHLVSGKIHRRNTIEQMALVGPDSLFIALLTASFVGMVFTIQVAREFLNFGAGSAVGGVLAIALARELAPVLTAIVLAGRVGSAFAAEIGTMQVTEQIDALYILKTDPIDYLVIPRVLACCLMLPVLTFLSFATGMLGGMLIATNFYPISQTVFLDSVRSLVQTWDLIAASIKALCFGGLIGIIGCSWGLTTTGGAKGVGQSTTTAVVTSLLAIFTSNFFLSWLMFRGMGSGVF	1 out of 5	Inferred from homology	['GO:0005524']
K9WIJ8	K9WIJ8_9CYAN	MPKHLSEDHIEYPWIYRYIAAIFLSGQVVLRLLQGKFSSRNLLEQMATVGVGSLNPVILVAVFAGMIFTIQTARELSRFGAVNFVGGAFSLAFCRELAPILTASIVAGQVGSAYAAEIGAMQISEQIDALYMLKTDPINYLVIPRVVACFLMLPILTILALIMGIAGGVFVGMNFYNVPPDVFLNSVHELLEVRDLLNVVLKSLIFGVLIAIIGCSWGLTTKGGAKGVGQAATSAVVTSWISIFMFDFLISLAIFNGNGINFTIP	1 out of 5	Inferred from homology	['GO:0005524']
K9SRR1	K9SRR1_9SYNE	MNNLGIWFVKVLQTFLLAGQVVWHLLVKRKLHWRNTLEQMSAVGTESLLITLVTASFVGGVFTIQVAKEFINFGAQQAIGGVLAIALTRELSPVLTAVIIAGRVGSAFAAEIGTMQVTEQIDALYMLRTDPIDYLITPRVIACILMLPILTTLSLLTGMTGGILISQSLYNIPQAVFLNSVLNFLKTWDLISAVIKSIVFGGLIALIGANWGITTTGGAKGVGQSTTTAVVTALLAIFISNFLLTWLLFGDVGKNLAGSF	1 out of 5	Inferred from homology	['GO:0005524']
K9RY68	K9RY68_SYNP3	MAQGNFKLRRFWGFDWSSPKFLRYCSAFLLAGRVAYHILQGKIHRRNTLDQLAAVGPESLGVALITSMFVGMVFTIQVAREFINFGAASAVGGVLAIALTRELGPVLTAVVLAGRVGSAFAAEIGTMRVTEQIDALRMLGANPINYLVIPRVLACCLMMPILTVLGLVTGLAGGMIISANLYDIPRPIYLDSIRNFLGTWDIWAAMIKAVIFGGLVSIIGCHWGLTTTGGAKGVGQSTTAAVVISLLAIFIINFFLSWVLFGGTGTISVNQL	1 out of 5	Inferred from homology	['GO:0005524', 'GO:0000287']
K9Z0R9	K9Z0R9_DACSA	MALKTGLGSWLQRLMAALFLGGQILLHLKPHKIHRRNTLEQMAVVGPDSLLIALVTAGFVGMVFTIQVAREFINFGAGTAVGGVLAIALTRELAPVLTAVVLAGRVGSAFAAEIGTMQVTEQIDALYILKTDPIEYLVIPRIIACCTMLPILTILSLITGMAGGLLIAITVYNLSDTVFLDSAKSFLGLWDLISAMIKASVFGMLIAIIGCNWGLTTTGGAKGVGQSTTTAVVTALLAIFISNFLLSWLMFQGAGSAFQGI	1 out of 5	Inferred from homology	['GO:0005524']
K9UKV7	K9UKV7_CHAP6	MSPRSGANSRPYGYIRFAFTLLMIGQVWLHLIQGKTCLKKVPEHLFKTGPASMLPVLLANLMAGMIFTIQTARQLDSMGAINSVGGVFALAFGRELAPILTACVVAGQVGSAFAAEIGAMKISEQIDALYTLRTDPIDYLILPRVLACCAMVPILIILGLVFGIGGGIFAAAQLYQVPPLVFLDSVRSFLLTQDLLMLGFKGVLFGIAIGAIGCGWGMTTYGGVKQVGESATAAVIVSGMAIFAIDLAISLLLGDLPIKKPM	1 out of 5	Inferred from homology	['GO:0005524', 'GO:0000287']
A8YB66	A8YB66_MICAE	MIDLIVSGDGDVPLFLKVGDGNEADKAVFGQIAREFKKQVYFDSLIVGDSALYSKENLKLMREMRWLSRVPFSIKEAQKLVDSISEKELTDSKILGYSWRETSSNYGGIEQRWLLVESQARQESDLKKLEKKIEQEKNSAQEKIRQLSRREFENRAVALAIVKGLSDSLIPILQSLTTEV	1 out of 5	Predicted	['GO:0005524', 'GO:0046933', 'GO:0046961', 'GO:0003677']
A8YKS7	A8YKS7_MICAE	MLRYLEVVEESVVKLKPQEIEIQNIDHLGIVAGIIDSIGIVEIINELIGVEKDEKVNAGQVVKAMIINGLGFVSKPLYMFPEYFETIACEHLIGTGVKPEYLNDDKLGRVMDKLFIKGLDTIFFIIIAVKAAQKFGVSLSTSHLDSSSIHVHGQYNTSLPEVIFENQKIGNNQELEEIAVKSPKEITITYGYSRDHRPDLKQFIIEMICSGDGDIPIFLKLASGNQADSSCFGQIAVEYHKQLEVNSLMVADSALYTESNLKMMSDLQWLCRVPLSIKAAKSLISTIPESEFIDSTIPGYKLVSKTENYAGIEQRWLVVQSQERRESDLRKLTQKITKAESKAVLDLKKLSQERFACEADAIKALSKLSTQFKYHQINESKVTPAKSNKKDSLNEISYQ…	1 out of 5	Predicted	['GO:0005524', 'GO:0003677']
A8YBI3	A8YBI3_MICAE	MLRYLEVVEESVVKLKPQEIEIQNIDHLGIVAGIIDSIGIVEIINELIGVEKDEKVNAGQVVKAMIINGLGFVSKPLYMFPEYFETIACEHLIGTGVKPEYLNDDKLGRVMDKLFIKGLDTIFFIIAVKAAQKFGVSLSTSHLDSSSIHVHGQYNTSLPEVIFENQKIGNNQELEEIAVKSPKEITITYGYSRDHRPDLKQFIIEMICSGDGDIPIFLKLASGNQADSSCFGQIAVEYHKQLEVNSLMVADSALYTESNLKMMSDLQWLCRVPLSIKAAKSLISTIPESEFIDSTIPGYKLVSKTENYAGIEQRWLVVQSQERRESDLRKLTQKITKAESKAVLDLKKLSQERFACEADAIKALSKLSTQFKYHQINESKVTPAKSNKKDSLNEISYQI…	1 out of 5	Predicted	['GO:0005524', 'GO:0003677']
K9RLD3	K9RLD3_9CYAN	MGQATSKSSLGAWSQRLLAALFLIGQVIIHLFQVKIHRRNTLEQMAAVGPDSLFIALVTAVFVGAVFTIQVAREFINFGAGNAVGGVLAVALTRELSPVLTAVVLAGRVGSAFAAEIGTMRVTEQIDALLMLKTDPIDYLVIPRVLACCLMLPILTLLSLVTGMAGGLVIATNFYNLSDVQFLDSARNFLGVWDILSAMIKALCFGLLVAVIGCNWGLTTTGGAKGVGQSTTTAVVTALLIIFIANFFLSWLMFQGTGGALLQGF	1 out of 5	Inferred from homology	['GO:0005524']
K9WN16	K9WN16_9CYAN	MSEITSSSLGLWTRRLMEAIFLGGQVMLHLLAGKIHRRNTIEQMALVGPASLTIAMITAGFIGAVFTIQVTREFINFGATSAVGGVLALALSRELAPVLTAVILAGRVGSAFAAEIGTMRVTEQIDALYMLKTDPIDYLVIPRVIACCLMLPILTILAIILGMGGGVIIAESLYGISQEVFLDSARSFLKIWDLVSAALKAVVFGGLIAIIGCSWGLTTTGGAKGVGQSTTTAVVTALLAIFITNFFLSWVMFQGTGSAVIGGG	1 out of 5	Inferred from homology	['GO:0005524']
A2BQM2	A2BQM2_PROMS	MNKKETTNPKELKNQNYEAKKMNTSSNLKKKKDKELPWWVELLFVQIGLPDKLLIKILQAKKTSKELIKNEKKSIIIFLFVITTLAYFYPVIKHAKNKLDCEAIAKNYIIKNKNTIGINNREIKMLSTNFCYGGEEIYEIENLKN	1 out of 5	Predicted	['GO:0003677']
A8G4B5	A8G4B5_PROM2	MSKKETTNPKDFRNQNYEAKKMNTYENAKKKKDKDLPWWVELLFVQIGLPDKLLIKILKAKKISKEFIKNDKKSLITFLFLIITFAYFYPVIKHAKNKLDCQAIAKNYIIKNKNTKGINKREIKMLSTNFCYGGEEIYEIKNLKN	1 out of 5	Predicted	['GO:0003735']
A0A086CHE5	A0A086CHE5_9CHRO	MTNLTHSRKGLSIWFERLIAAILLGGQVFFHILKAKIHKRNTLEQMSVVGPESLTISMITAAFVGMVFTIQVAREFISFGAVSTVGGVLALALTRELAPVLTAVVVAGRVGSAFAAEIGTMRVTEQVDALYMLKTDPINYLVVPRVLACCLMLPILNILSLITGMAGGLLIANGLYDISVYVFLTSVRNFLEFWDLMTSIIKAITFGGLIAVIGCSWGLTTSGGAKGVGQSTTTAVVTSLLAVFVVNFFLSWIMFQGKGTTSF	1 out of 5	Inferred from homology	['GO:0005524']
A5GP84	A5GP84_SYNPW	MAIHPPSARQIRNALQVGFAGFLATGLFLLAGPEATRIDAFYLVYGVARSLLPTPEASLKAARARVVGTLFGGLVVMMLIQALSNWLAVGIGYVLVKLLGRRLGLDQATLMNAVLMAVLLVAIPDYRDLGGLYVLYRTGWHLVGLMLGMAVERLFWFTPLLQRLERSESALIAQLQDLLNQEPAERAPELISAYASHCSLRSIVLKSDQAAMLGTPESQQRQEWLERAVRHGVARQRVPLQLASIDADGCRDALRQLASIGGVA	1 out of 5	Predicted	['GO:0005524', 'GO:0003677']
F4XNP3	F4XNP3_9CYAN	MGNDRLMAKTTSLGLWSQRLLAAIFLAGQVILHLLTGKIHRRNTIEQMVTVGPESLIIALLTATVIGMVFTIQVTREFINFGATNAIGGVLALALARELAPVLTAVVLAGRVGSAFAAEIGTMRVSEQIDALYMLKTDPIDYLVIPRVIACCLMLPVLTILAIVTGMVGGVVLAQNLYGIPQSVFLDSARNFLGIWDLFSAAIKSLVFGLLIAVIGCSWGLTTTGGAKGVGQSTTTAVVTALLAIFISNFLLSWLMFQGMGSAVIS	1 out of 5	Inferred from homology	['GO:0005524']
A8YCW7	A8YCW7_MICAE	MRSYCYNPEGIGPQKEKEPKNLLQLAKISRSIALGCLGTILTSFPVLSAERITFILAPFSRTLEISSLEKFAKTGRIDANLRQYLGNTTAEQQKEFRQALTTSKEINPVLISRFFNTRMGEDILNLLGELITIQGGINGKFALRSALVKSAFEPEGVTILSLLRNLPTNMQIDVTKVQRLARAIDVVLKATTVFTEKVAQLSLEEAKKAGEINFTAMTDPRQPGPQQVEQMRLDLTDSRRQRKLYLIIVKPKGQLTQKTPVIVFSHGLASRPEDFVRHAEHFASYGYLVAMPQHPGSDTLQVQNLLAGLSRTVFYTNEFVDRPLDISFVIDELQRRNAGEFQGQLDLDNVGVGGHSFGGYTALAVGGATIDFENLQRDCQRRLAFLNVSLLLQCRALDL…	1 out of 5	Predicted	['GO:0005524', 'GO:0016887', 'GO:0000287']
Q7U3E4	Q7U3E4_SYNPX	MSFFGLGFPEILIICLIFLLVLGPNKLPKVGKYLAKYLGGFRSASDEFKREIDVVVLEDKDPKEDTL	1 out of 5	Predicted	['GO:0003899', 'GO:0003677']
A2BWY8	A2BWY8_PROM5	MNFLGLNSPVIFIISVIILIILGPKRIEKGWFLFQRLLKFLLSNKNDFSNEILNDGSQINLNSLEKSITEVKEEEKAEKVGINEVKEAEKAEKVGINEVKEEGKAEKAVINEVKEEEKAEKAVINEVKEEEKAEKAVINEVKEEEKAEKAVINEVKEEEKAEKAVINEVKEEEKAEKAIGIEVNKNLTKSKLEAKEKKSVKAGDIEVNKKLTKSKLEAKEKKSVKAEDIEVNKEAKKSKSELIKEKSDKTEGI	1 out of 5	Predicted	['GO:0046933', 'GO:0003735']
A8YK69	A8YK69_MICAE	MARTESTMLDLGTKAPSFALPDVVSGETISLDSFAAKTALLVIFLCEHCPFVKHIQEELTRLGRDYANTNLGILAISSNDVEKYPDDSPENLKKMAITLDFKFNLCYDESQEVAKAYTAACTPDFFLFDSQRILVYRGQLDDSRPSNGVPVTGKDLRAAIDKVLSGQPVPTDQKPSLGCNIKWKLGNEPPYYG	1 out of 5	Predicted	['GO:0005524', 'GO:0008270']
B9P1E4	B9P1E4_PROMR	MSKKETTNPKDFRNQNYEAKKMNTYENAKKKKDRDLPWWVELLFVQIGLPDKLLIKILKAKKSSKEFIKNDKKSLITFLFLIITFAYFYPVIKHSKNKLDCQAIAKNYIIKNKNTKGISKREIKMLSTNFCYGGEEIYEIKNLKN	1 out of 5	Predicted	['GO:0003735']
Q14SX8	Q14SX8_SYNP2	MNGSNFDWFVGAIALLLPVTGGLLVAQKNPYYALVIRGILGAIAALLYAMFGAADVALTEALVGTMLSITLYAVAVRSSMSMRLGVLATGTDTVNLIQKINPLLKQVLGKYHLRLEPVVFEDTQALGQALAQKNVHCILQVDGDGHLHVLKTRVPRLYEIFKTSALTDVIELQLLEPQPTPEVVGPSSPQSLMENHQS	1 out of 5	Predicted	['GO:0005524']
Q8KX43	Q8KX43_SYNP2	MSTLINILSYGCIIVGVIFWFWGTAPLLGNRSVLFKLHTLSVSDTLGSMAIMAGLLLKIPREWPLLILAIIALAIWNTVLGYVLAYCSSRGGGDERI	1 out of 5	Predicted	['GO:0000287']
A8YAT5	A8YAT5_MICAE	MNLPTLWTWILPPIAGAIIGYFTNDVAIKMLFRPYKAIYIGKRPLPFTPGLIPRNQDRLAVRVSDTIMGSLLTPEELQKLAKRLLDTERVQGAILWLLQLALKQIKGDRQAKTAEILAAILHDLFGESLARLLKVLARRQDFLEKQINQIFDRLVLEFSLSEQQARQFSDWLLETVLPADVIRLALIDFLTDRNIQVIDEGFREKTSGTYWVVANLFGLRNALARLRTFCLDEKDLANTRIKELLLSLEMRNRLKNWLQSISLQNLPISTVRQLRKTTRDTVRIYIQESGEQFLQDFGQTIDWDQIANLIINRLQSSESMTTSLGVISQELALILERYLEEDLEKLVAQIIPILNIDQVIRDRVNATSPADLENAIQGIVKQELQGIVNLGGILGLLVG…	1 out of 5	Inferred from homology	['GO:0005524', 'GO:0042626', 'GO:0000155']
A8YLL5	A8YLL5_MICAE	MPNPDFFPPQSYSQEDVQEILYLAISRQGDRGEITRQQLLEIADDLAIEVKDLEAAEKDWQESKMLSYKRQEFDRFRREELKNKTVRYLIINSFFIIINLISAGTISWAIYIFLLMGLPLSLSAWKTFQNQGIAYEEAFKRWKIKEEMKESFTNLWTQVKKFLQF	1 out of 5	Predicted	['GO:0003700', 'GO:0003677']
Q3AGM5	Q3AGM5_SYNSC	MASSTLRRSIGPGILLAGACIGGSHLMSSTTAGARFGFALVGLILLTNLIKYPFLRVGTRFTAATGLSLLEGFQKRNPLYLPLYLVVSLVTGTFTISAVSFVAGLLLTNVPLLAGLDPYGLSIAVLVVSGLVLLLGHYRALDRLSKLLVVLLTLLTGIAAASLLIRGPVGDVAATWISTDPSPWNLANLAFLIPLMGWMPGPVEMCVWPSLWMFSRARDTEHTASPKEAEFDFNLGYGVTVVTAMFFVILGAFTMYGSGDGMLAGSGVSFAQKLIKLYTAAMGGWAAWVIIPAAFSAMFSTTLTCLDAYPRSIAAIQGLMRRHDTGDSAPGPMQRRFDIWVIVHFLAAVLALVVAKSGGIGVKDFVFGEMTGSFLTAPLFAWMAMDTINSSLVPVEHRY…	1 out of 5	Predicted	['GO:0005524', 'GO:0030145', 'GO:0046872']
Q7V5L4	Q7V5L4_PROMM	MTNNTQSLNSDIAAMAEKEFEGVYGRYRITSTDELEVQRYRLALLLCGVAFTAGLGQWLMIGPTWAWLWLLPMSIGLGLALNWIHIYLRPLHQALKLLWALGCLGAVVMAWSVGTDTMLSTVTAEPAWIWAIGPLFAALTGVGFKEFFCFGRPEAIGLTLLIPIALLGHLSGLMSGSIVMGLLGSAALLLLVLALRKFGMDAAADVGDKSVFAYLSNPQANEAL	1 out of 5	Predicted	['GO:0005524']
B1XLT7	B1XLT7_SYNP2	MNLKRIWAIASNCFREVIRDRILYFLGFYGLVFALAVRILPDVSATAGAKIVVDFGLGMIGILSVLVAVFVGTGLVNKEIEKRTILVLIPKPISRAELIVGKHLGLSAVVAVMLVAMGIIYFALLAWSQSMMPLLWQGSTVPLGPISLSLGYLFIELMLIIAVAIAFGVFTSSLLATLFSFGIYLMGHFSTDLVKLGELSQNAGVQWITENLYKVLPDLSRLNFRNEVVYGVVPDGQTLLLSAIYGLVYVILLQAIAIFIFSRRQF	1 out of 5	Predicted	['GO:0005524']
B1XN38	B1XN38_SYNP2	MPWINGLVSVGSLLLCTQLLLLRIPGMTILGFSPQWLLMWVIAWSVKREMIYALLGAIAAAWIHDSLMVSALPSHLPGFVLVAYFVSRWRQQRYLQEDFIILALLVFVMTLAAEVIMAFQYLLWGLGSPGMLWGELQRIGLATAILSSLWAPLLCTPLVRWWDYVRMLDRQ	1 out of 5	Predicted	['GO:0000287']
A8YA76	A8YA76_MICAE	MSAAHNSYIPLPVSRPKSQGSQPRPQSAVNQTTPTVKPTTKSVVRVPVAPTQKQLASRQLRFLCLLERIVAVITFCLLGSTLGIYAWTVYIPKVWDKEFGKLETLQRHERNLLATNETLKHQLAQQAEKPETGLTHPQPFQTIFLQRKSAPNLKQYPASQSQSTVNSQPRSAY	1 out of 5	Predicted	['GO:0003677']
A8YFB3	A8YFB3_MICAE	MSNETVTYSLESVLKEIKDSIKEVNQKIDTFQQDVNQKFDSLQKDLNQKFEKIDERLTKLEVGQAKLTEKVDGMDRRLEKVEGTQKNQVWTLIILLGGAIGTAAWRSFFSGNP	1 out of 5	Predicted	['GO:0003677', 'GO:0003735']
A8YBJ8	A8YBJ8_MICAE	MTTPSPPTILLNLASAAGLIGAGLYYTGWVYRWAYFAYYQLGITSLDFPVESFLLLPLQVFFGTPQSIANTLIIALLIPILFQLSTLCLAFLHWQYQQWLTRLKNWQLKRQNQRNRRKIPYAPRPRFQRQLTLPLASELILLSWILLLIFHLARDQGLKDARRDAVNPTSTLPVVTLISAKELLILGKEAGDLDPNQPLFEALTPEDQQSLIGDPNLARIIQQRNLTDTEQDRVWRLLLERGGWLYLFRALPQDAPKTEHPVLLGVAKSNVGRQLLILSPEPVKSTE	1 out of 5	Predicted	['GO:0005524']
A8YCK8	A8YCK8_MICAE	MKTVADTDLQRLEDLIINGQKAIETRFTAIETRFTAIETRFTAIENSIVEIKADIGEIKADIKEIKQDVKSLEIGQAKLTERVEGMDNRLKIVEGSQKNQIWALITILGGSLITASVGLLIAILRFVLFK	1 out of 5	Predicted	['GO:0005524', 'GO:0046933', 'GO:0003677']
A8YFB4	A8YFB4_MICAE	MSNETVTYSLESVLKEIKDSIKEVNQKIDTLQQDINQKFDKIDERLTKLEVGQAKLTEKVDGMDRRLEKVEGTQKNQVWTLIILLAGAIGTAAWRSFFSGNP	1 out of 5	Predicted	['GO:0043565', 'GO:0003677', 'GO:0003735']
A8YG99	A8YG99_MICAE	MNPQESLLQSIEKLGYRVTVGDVAAKSGLEINAAQQGLLALAAKAGGHLQVADTGEIIYLFPENFRSILLNKYWQLQLKAFASKIWKVVFYVIRISFGIVLIISILILLLAILAILIGLMFKDSDSDNNSGNNNININFFPTDFFWIFYPDFGNNYYERRDREVKADKPPSKMNFLEAVFSFLFGDGDPNFNLEERRWQIIGKVIQNNRGSIIAPQIAPYLDSITPSHEETEDYILPVLTRFNGLPQVSDRGDIIYYFPDLQVTTKERKLQTVSPYLKEKRWKFSEADSGQIILALGLGVVNFILALVLGSLLNSDSVDLSGSLGSIVTGIYGFLLSYAGAFLGIPLGRYFFLQWRNERVNQRNQQREKRADLLAQNNPELEQKLDYSRQFADQKVITD…	1 out of 5	Predicted	['GO:0005524']
A8YLJ1	A8YLJ1_MICAE	MSNETVTYSLEAVLTRIEGKIDSLQRDVNKLEIGQSELKGEIKALGFKVEGIDKRLEKVENEQSVLVKSVSDLQGFRGLILPLIVGGISAGIGAIITVSIRFSLLSGNP	1 out of 5	Predicted	['GO:0003677']
A8YKI9	A8YKI9_MICAE	MSNETVTYSLDVVLKEIKDSIKEVSQKFDKIDERFDRLDNRLTKLEIGQADIKGDIKVLDEKIESIDNRLKSVEGTQKNQVWTLIILLGSAIVTAAWKVFFSSNI	1 out of 5	Predicted	[]
Q7U3R3	Q7U3R3_SYNPX	MELTLRRLFRPVTLEDDASCKPLMAPSSLRRSIGPGILLAGACIGGSHLMSSTTAGARFGFALVGLILLTNLVKYPFLRVGTRFTAATGLSLLEGFQRRNTAYLPLYLLVSLVTGTATIAAVSFVAGLLLTNVPGLTGQDPYGLSIAVLVVCGLVLLLGHYRALDRLSKLLVVLLTLLTGVAASSLLIRGPVGDVAASWVSTDPTPWTLANLAFLIPLMGWMPGPVEMCVWPSLWMFSRARDTEHTATPQEAEFDFNLGYGITVLTALFFVILGSYTMYGSGDGMLAGSGVSFAQKLIKLYTAAMGGWAAWVIIPAAFSAMFSTTLTCLDAYPRSIAAIQGLFRQSDSGDAAPGPLQRRFDPWVVVHLLAAVVALVVAKGGGIGVKDFVFGAMTGSFLT…	1 out of 5	Predicted	['GO:0005524', 'GO:0046872']
Q8KX04	Q8KX04_SYNP2	MYSDLIHQLDLGANGLPYSIPIHPNLVHLTLGLFIIGIAFDIVGVFFTFERPIFKYLAIPATRSNFFDVGWYNMVAASIITFFTVAAGFYEMLLMDAPSEVKSAWNFTAIDTMIWHGIGGVLLLALIVGMTVWRGFQRYVWRSDRSRQVQWWYLLAGLVIMFVMYIHGTLGAQLAAEFGAHNTAGHLLRLGEDPNVLLR	1 out of 5	Predicted	['GO:0005524', 'GO:0000287']
Q8KX05	Q8KX05_SYNP2	MFDNLLPPLNEHNLPYPDTIHPIVVHFVIAMVLFAFFCDVLGYFSRNSKLYEVSWWNMFVATVSIFIAIIFGQIEAGLAIAYDAVEPVLNLHTIIGWSLSGIIAALTGWRYVIRSKNPETLPMSYLGMGAILTGIVFFQVYLGDKLVWVYGLHTTEIVQAAKEGLL	1 out of 5	Predicted	['GO:0005524']
Q3AUK7	Q3AUK7_SYNS9	MKPTVTDFNSKKAVGSDDAEDGRNRLFFMASSTLRQSIGPGILLAGACIGGSHLMSSTTAGARFGFALVLLILLINLIKYPFLRVGTRFTAATGLSLLEGFQRRNKAYLPLYLLVSLVTGTATIAAVSFVAGLLLTNVPGLTGWDPYGLSIGVLVVSGLILLLGHYKALDRLSKLLVALLTLLTGVAAVSLLIRGPVGDVAASWVATDPSPWTLANLAFLIPLMGWMPGPVEMCVWPSLWMFSRARDTEHTASPAEAEFDFNLGYGVTVVTALFFITLGAYTMYGTGDGMLAGSGVSFAQKLIKLYTAAMGGWAAWVIIPAAFSAMFSTTITCLDAYPRSIGAIQGLLTGQDSGDAAPGPQRRRFQLWVVIHLLVAVVALVVAKSGGIGVKDFVFGAMT…	1 out of 5	Predicted	['GO:0005524']
B1XPI8	B1XPI8_SYNP2	MKTFAEMTTGRWLACGGLALLIFFMFLPPSYYLMAAFPWILLWQGGFLLLGLALLVMLRKFELPFRPLGYGLDWGILAVAIACGLSTVFAPFKGVALFNLVTVSGYGVVLYSLRNLGDLGVWTWQNQWRSLVGLGFGISFVSLIGWLMANGELERNSIPLGHHNFMAAYFCLVLPMILSFALAHRGKMRGLLLVLSTPLLYLLYTCSSRGGFVGLLLWAIATIAFVIGRTKGKKRLISGTIALFLLGIMVTAGLQHPRVQRLIQINLSDGLPTVQFQVDGETEDRLFMWQAGLNILQDRPLTGVGPGNMSREYNLYRPINVGSGAAHIQQLHSNPIQLLGELGLIGGAAIAFFLVQLIRLGHRIHHHTDNPQIKRLLYGLGGGWFAYAMATLTDYQLEN…	1 out of 5	Predicted	['GO:0005524', 'GO:0046872']
F2Z9M9	F2Z9M9_APHHA	MISEVLEKMVAIPFGFALGSLYFWGLWQTTQRLTTTHAPLRLFLVSYFGRLMLAGVGFYGLAQGGWANVLLGLLGFLIARSLLIRRWEPKPYQEEN	1 out of 5	Predicted	['GO:0003677']
A3Z235	A3Z235_9SYNE	MTGTRLWPSLALSIPGGHRTARFGLRLLAFLVALLLPVLLVSGGLAVERKGLDGTSGTQRLVPHTIAIESQPFHTDLLRTSQRWHEAPIGQVVGESPRDTLLNFYVVMAKVYGMLQDLVANPTAEPGLFWSASTLERAREANDYLQEAITALDVHALPQSIRHDLAMEYALKLKTLLDYSFINSLEPFDIPDRAEIVRLSEQHANGVGYWRIPGTSIALTDKKEGPLPAHDYFFSAETIAEIPVLYEKIRGFAPPSGDFFTPGFYENYSATPGYILPPKWYLMLPAWLRLGLLERMALGQTLAQLLLAALLWAVFLVLSSLLLGLFFRTYRHLPSRQGDQGQLLRGRRIDMAWLRVLLIGFIPPLAWFIEVLIDDYVNITGGMLIATKSFFYIVSFLGL…	1 out of 5	Predicted	['GO:0005524']
A4CXA5	A4CXA5_SYNPV	MTSSAAAAISGLRRSIGPGILLAGACIGGSHLMSSTTAGARFGFALVGLILITNLIKYPFLRVGSRFTAATGLSLLEGFQQRNRTYLPVYLLVSLFTGTFTIAAVSFVAGLLLTNVPVLAQVNPFALAIAVLAASGLILFMGKYRALDRLSKLLVALLTLLTGVAALSLLLRGPAGDVASSWLAADPSPWQMADLGFLIPLMGWMPGPVEMCVWPSLWMFSRARDSQHTASLQEAEADFNLGYGITVLTAVFFVILGAYTMYGSGDGLFQGSGVAFAQNLIRLYTEAMGSWAAWIIIPAAFAAMFSTTLTCLDAYPRSISAIQGLLLGVDRGDAAPGPQSRRIGTWILMHLLAALAALLWAYSGGIGVKDFVFGAMTGSFLTAPVFAWMAMDTMNSELV…	1 out of 5	Predicted	['GO:0005524']
Q061S5	Q061S5_9SYNE	MKPTVTDFNSKKAVGSDDAEDGRNRLFFMASSTLRQSIGPGILLAGACIGGPHLMSSTTAGARFGFALVLLILLINLIKYPFLRVGTRFTAATGLSLLEGFQRRNKAYLPLYLLVSLVTGTATIAAVSFVAGLLLTNVPGLTGWDPYGLSIGVLVVSGLILLLGHYKALDRLSKLLVALLTLLTGVAALSLLIRGPVGDVASSWVATDPSPWTLANLAFLIPLMGWMPGPVEMCVWPSLWMFSRARDTEHTASPAEAEFDFNLGYGVTVVTALFFITLGAYTMYGTGDGMLAGSGVSFAQKLIKLYTAAMGGWAAWVIIPAAFSAMFSTTITCLDAYPRSIGAIQGLLSGQDSGDAAPGPQRRRFQLWVVIHLLVAVVALVVAKSGGIGVKDFVFGAMT…	1 out of 5	Predicted	['GO:0005524', 'GO:0046872']
A3Z3H0	A3Z3H0_9SYNE	MAVRALAIMTTTVDRGWRGLRQSLGPGILLAGACIGGSHLMSSTTAGARFGFALVGLILLTNLLKYPFLLVGSRFTAATGQSLLEGFQARSRAYLPLYLIVSLVTGTLTIAAVSFVAGLLLTTVPVLAGFDPYGLAIAVLLVSALLLLLGHYRALDRISKVLVALLTLLTGVAAFTLLIRGPVADVATSWSAADPSPWTWANLGFLIPLMGWMPGPVEMCVWPSLWMFSRARDSHHTASRQEAEFDFNLGYAVTVATALFFVILGAYTMYGTGDGMLSASGVSFAQKLIRLYTEAMGGWAAWVIIPAAFSAMFSTTLTCLDAYPRSISAIQGLLQGKDRGDAAPGPQRRRLALWVVLHFLASVLALLLASSGGVGVTDFVFGAMTGSFVTAPLFAWMAM…	1 out of 5	Predicted	['GO:0005524']
A8YCZ8	A8YCZ8_MICAE	MLIKKETWAMGRRQRGKIFNLVLQGLAGCLLVSIFVLNSLPSLGQNFLVPFVSPTGTRIFVAGDIEYASVHLDGFALFQIASQDFTASEARELSPVERRARRIERGLNNIINRGFDPTTLQVSPATLNNLTVIVAKDNQKLPQQVILTVTEVDALIDSSSVDDLADQWVQIIQTALLQAWQERQPAARRQQVMTAAKIILGLIFLSWVSIWWQKHLRNRFNLLKKQAKSQSDRNLAINSPPRKDRSQEPILAALEDSSNFRQQADIQRQLTLNILWKRLALIGLILLWVGGIAAILYVFPETRLEGRGIIRIPLRIFIIWLLLTSVSNMVNLYVNFRLREWVEEGAVFSENLERRILRAPTLLEVGREIITFIAIFLGILIFLSWMGLSFAFLLTGAGL…	1 out of 5	Predicted	['GO:0005524']
A8YCX2	A8YCX2_MICAE	MIFTELVLQNFGPYAGRQVINLRPEKDNNPCPIILLGGMNGGGKTTLMDAIRLALYGARAKCSTRNNLSYAEFLSQAVNNQASLIDQARIELAFEHLVNEQWRQYRIVRYWTKQPKDGKDTLGILDEDWPDPALANTWDEYIETLLPLGISNLFLFDGEQVKELAEQDVPPDSVKDSMQTLLGLELAERLAVDLDILASRKRRLLAAENELATIEAIEKKLAQYQEDLELARQEMETQQKNLDLVRNDFDAVSDKFRIDGGKIAAERSQLESRKKEVDKKLDKQREYLGQLAGELLPLKLIFPLLEAAKIQGEKELKFQSAQVAQSVLESRDKKLLAYLKQLSLTLEQLENIRDFLEQENKFLAEDKDSLVTSYLDLDEEAIELLNRVLTHQLPAQINL…	1 out of 5	Predicted	['GO:0005524', 'GO:0003677']
A8YBX0	A8YBX0_MICAE	MLKLSRLSARSRFILNILVTIASLLLCTFLSLIRLPGMEILGIAPNWLLIWLVSWSLNRSCLDSVVAGLAIGAIQDSLTSNYPSHIMVFGLIGFLTSRLHRQRYVKEELIAVVLIVFVMTLIADGAIAFQYYLQGGKNLADLWFDYQRIGLTSALLSSLWTPLLYYPLQQWWRQFSDL	1 out of 5	Predicted	['GO:0005524', 'GO:0003677']
Q3M8K9	Q3M8K9_ANAVT	MKSLHRPDLYSWSTFNPARNIDFNGFAWIRPEGNILIDPVALSNHDWKHLESLGGVVWIVLTNSDHVRSAKEIADQTYTKIAGPVAEKENFPIYCDRWLSDGDELVPGLKVMELQGSKTPGELALLLEETTLITGDLVRAYRAGGLEILPDEKLMNKQKVVASVRRLAALEKVEAVLVGDGWSVFRDGRDRLKELVATLA	1 out of 5	Evidence at protein level	['GO:0008270', 'GO:0000287']
A8YE84	A8YE84_MICAE	MILKKTTPTQASALRDNPRLGMLQLSDNRLVQAFFDWLTGYYLAPPLWKSTPSLELLYGILQYIGGLAIALSHWQLIPLGWVLSVAGAAQLQEIAHFCAHNAFFPQYPTYNHLLGCLLTLITGKKPFPLFKKDHLLIHHPPKNLATMNDKGNTPYLVEELGFEFGQEEAFYWQNLGKLLLSPKFYGETFLSRLTNLLKAPINYQIATLIVLFLASVCAGLTHACLICLLWAVFTQLGTYAAALLQQLPEHNWAYEADDNEGAKSQVIGKSFALYLGAYPPHSDHWLEWLKWSTELVGAVFIRLIILPVSLGAHCVHHATPNDHNWANQLYTLRAFQTGSMKGWQRYQFLEVWGYRNALNYVFVGFSLRGKS	1 out of 5	Predicted	['GO:0005524', 'GO:0046872']
A8YDC6	A8YDC6_MICAE	MDGFSMIGHIILRLTMWFLLTANFTPANIMIGVAIAFLLPRNFASSETLGDWLKVIIKVFMAIPQAYKEAFEIIFRPHKEEEIIFERMSGKRSPRLAFWDIFLITFTPKTIVTEYKENEGYEVHVIKRSTQG	1 out of 5	Predicted	['GO:0019843', 'GO:0003677']
A0A1Z4JN78	A0A1Z4JN78_LEPBY	MKSLLSGLRFFFTVCLCATMMFVSVVSSASAQAVVKDKPMTNEASEVAKEYERTAKDTIDKGGLQSLEEVRDRSKGGAINEVQGTAGFYNMKRPSNTDAKSIEQQIEEGLDNAGEAPAKLSSEAKKAAKDAEKTAKKTAKQAERAAKKAMNSMND	1 out of 5	Predicted	['GO:0003677', 'GO:0003735']
G5JBL0	G5JBL0_CROWT	MYEYYKLSLQERRELVNQRLERGFPPHSPPHPIQIETFYLLTAACYRHQSILTTSSRRQQLLNLIFEQFINRGFEITAWAILMNHYHLLVYVHDFQQLGSIFQKIHGSTSYQWNLEDKQRGRKVWYRFSDRAIRSERHYQATLNYIHYNPVKHNCVDSPYDWNESSLHWYLEVYGREWLRDGWVNYPVRDYGKGWDD	1 out of 5	Predicted	['GO:0000287', 'GO:0032448', 'GO:0000405', 'GO:0003677']
G5IZ32	G5IZ32_CROWT	LKMSNYRRLYFQGSTVFLTIVTYQRFPLFKNPDMIAKLRLAVSTVKKEKPFEIVGAVILPNHLHFIWSLPKNDSNYSQRIARMKVLFTRSIGRHLRSLDNISNSRRKHRESNVWQRRFWEHTIRDEKDLEKHLEYIHYNPVKHGLVSCPHNWEYSSFHKWVKQGLYPVEWGCCCQGKSPKIPDFSDIIHQVGE	1 out of 5	Predicted	['GO:0004803', 'GO:0003677']
A0A2H6BNM7	A0A2H6BNM7_MICAE	MQTTFFQQETVKSSHQFFDNLKLIAGPYWYPTDPKEGRKFSEVISSWGMLFLLLLVIVGLVASNAVNSFVNRYLVDVIIQDKNASKFLTILLFYGLGLLLITLFTAFSKFVKKRIILDWYEWLNQQVITQYLSDRAYYKINFRSDVDNPDQRIAQEIEPIARNAVNFGSVLLEKVLEMTTFLVILFSISRLAALILVAYTIVGNLIAVYLSRELDKISQEELESKANYTYTLTHVRNHAESIAFFQGENQELKIIQRRFNNLVRNSLSKIDWEKNQDIFSRGYRSVIQIFPFVVFAPAYIRGEIDFGQVNQAIIACSMFANGFSELILEFGSLGRFSSYVERLSEFSSALEEIGQQTKDASTIKTLEQNQIKFEDVTLQTPDYEKVIVQHLSLSIEPGE…	1 out of 5	Predicted	['GO:0005524', 'GO:0042626']
B2J6L8	B2J6L8_NOSP7	MKSQWECFLQNLGVWEGSFSNFSPEGTLLNDTSSRLCLEGLNNNQTVRLTLSRSGKDDVIREFRSVGGGLLFFENGSFSEGLIQLGPFSEFGGELAFVHENRRLRLVQLFDRNGHLNGLTLIREHLAGTPVAERPLLQINDLLGEWRGQAVTIYRDLRPPDIYSTTLKIQLDDAGRLMQSTSFGERTITSTATIKGSIVLFDQDPEKQVQVLLLPDGASATSPLKVQLRQPLFLEAGWLIQSDLRQRMIRSYNDKGEWVSLTLVTEERV	1 out of 5	Evidence at protein level	['GO:0005524', 'GO:0003677']
G5JDH9	G5JDH9_CROWT	HLFIEANPTYAPSVIIKRIKGRLSHHLRKEFPDLLKLPTLGSTSSRTYNKPPA	1 out of 5	Predicted	['GO:0003735']
D3EQ70	D3EQ70_ATETH	MEYYWFKAFHIIGVVVWFAGLFYLVRLFVYHAEANEEQEPKRTILKNQYMLMEKRLYNIITTPGMFLTVIMAMGIVSTDKTVLQSWWLHIKLLFVGLLVIYHYYCGRIIKQLEQDTCLWTGKQFRMLNEAPTILLVSIVLLVIFKDNLPLDYVTLLLIMVTILMVVSIQLYAKKRRLSKESKV	1 out of 5	Predicted	['GO:0005524', 'GO:0003677']
A2BR24	A2BR24_PROMS	MLSEIFAVLGQTLSIYSFILIIRILLTWFPGIDWSNGVLSALTSITDPYLNIFRGIIPPIGGFDISSLLAFLLLNVIQNLITNLQYASLGYS	1 out of 5	Predicted	['GO:0046933', 'GO:0003677']
Q31AZ5	Q31AZ5_PROM9	MLSEIFAVLGQTLSIYSFILIIRILLTWFPGIDWSNGVLSALTSITDPYLNIFRGIIPPIGGFDISSLLAFLLLNVIQNLITNLQYASLGYS	1 out of 5	Predicted	['GO:0046933', 'GO:0003677']
Q31MH7	Q31MH7_SYNE7	MGRILREGAGWRLGWDETAHRYPGLVGTTDWAVELTAAEMADFCRLVQQLAETIAAIAPELMPEERLQIEAESALLWLEAEGFADAYELRLILASDRRVEACWPAAAVPALVAATHTLKGF	1 out of 5	Evidence at protein level	['GO:0003677']
Q7V1G3	Q7V1G3_PROMP	MLSEIFAVLGQTLSIYSFILIIRILLTWFPGIDWSNGILSALTSITDPYLNIFRGIIPPIGGFDISSLLAFLLLNVIQNLITNLQYASLGYG	1 out of 5	Predicted	['GO:0005524', 'GO:0046933', 'GO:0003677']
Q7U6P3	Q7U6P3_SYNPX	MLTSGIAYLLLVLSTAVNIYLFVLFVRVLLTWFPNIDFSNPVLGGVASITDPYLNMFRGVIPPIGGIDLSAILAFIALRVLQGLLEASSAQFQSMSLGF	1 out of 5	Predicted	['GO:0046933', 'GO:0003677']
A8YCH8	A8YCH8_MICAE	MTFDPEKHHRRSIRLRNYDYSQPGAYFVTICTYQKQPWFGEIKNGQMYLNQLGKIVADEWLKTCKIRPNFQLDEWVIMPNHFHVIVIINDYSGDDQSLGARDAPLDLGARDAPLDLGARDAPPQQKPNSLSSCIAGFKSAVTKRINLLRQNTDTPIWQRNYYESILRDEKYLAVVREYIINNPKNWPNDRDYLPIDQQSQELYLDLLF	1 out of 5	Predicted	['GO:0005524', 'GO:0003677']
A8YAA4	A8YAA4_MICAE	MSNSITVRPLSAQLITAESFRPYGQLITSSHDGKLFDESDAQLHLKNGVPRFYIMRLQTRGRKFKRITRHSQCTQCLGSLGGQEWFLGVAPPSPHPQPDLEKLKVFRIPGDCFIKLEVGTWHAGPLFDQPEINFYNLELSDTNIIDHFTYNFVQEQSIEFEIVD	1 out of 5	Predicted	['GO:0003700', 'GO:0003677']
A8YEC3	A8YEC3_MICAE	MRTIGQASVLSQLDWKKLESVANQKHRLLWAILRFTAARINEALELRVKDVYKDPTRRVPNDEIAFRRETRKGKDRNHTVPICGELKLKLRDYNPSSNLDDYLFPGINGRLSYEAALTYLKTSAAKVGLDDKKIVTHCGRRSCITELARNGTDLRTIQAVSGHASIANLQRYIEIDPDRTKNALETIFA	1 out of 5	Predicted	['GO:0019843', 'GO:0003677', 'GO:0003735']
Q3AXZ7	Q3AXZ7_SYNS9	MEMLPVSLLQVLAQTLQIYSLVLIVRVLLSWFPNLDWSNPVLSSVSAITDPYLNAFRGLIPPLGGIDLSALLAFLALNLLQSLVNQSISAFFMSGSSW	1 out of 5	Predicted	['GO:0003677']
B0CEN9	B0CEN9_ACAM1	MHRYFKFFVRWGILGATLIFLIKTLLNHWQDVKALELQQQAWLYGGAAFAIALFAQLWLGILWCWILAAFKHPLPKRWAIITFLRHTPAKYIPGSVWHLYGQVKAAQKKGLGLELATLSVLLEPLFVIAAAIGLALWNTSYGLWLSALLGVILLILHPRVLNFLWQQVRKLKGKQVSSVKMQYYPLRVLLGAILFMVLRGLIFILIVLAFTPINWSALSPLMSGFSMAWLLSLVIPTPAGMGVFEASAIDILHPYLSPGLLLTAVAIYRFINVGAEMMGAGCAYLLKEG	1 out of 5	Predicted	['GO:0005471']
A2BWN9	A2BWN9_PROM5	MLSEIFAVLGQTLSIYSFILIIRILLTWFPGIDWSNGILSALTSITDPYLNIFRGIIPPIGGFDISSLLAFLLLNVIQNLITNLQYASLGYG	1 out of 5	Predicted	['GO:0005524', 'GO:0046933', 'GO:0003677']
A2BNK0	A2BNK0_PROMS	MLVNSLKILDISLGISLSYLTIVFLIRLILTWYPKIDLNKGLWLLISIPSSSILNLTRKLIPPIGGVDVGPVIWIGVISFLREILVGQQGLVKLALHTHIS	1 out of 5	Predicted	['GO:0003677']
Q3AJP5	Q3AJP5_SYNSC	MESLPVTLLQVLAQTLQIYSLVLIVRVLLSWFPNLDWGNPVLSSLSAITDPYLNAFRGLIPPLGGIDLSAILAFLALNLLQSLVGQSISAFYMSGSSW	1 out of 5	Predicted	['GO:0003677']
A3PCU7	A3PCU7_PROM0	MVSEIFAVLGQTLSIYSFILIIRILLTWFPGIDWSNSVLSALTSITDPYLNIFRGIIPPIGGFDISSLLAFLLLNVIQNLITNLQYASLGYS	1 out of 5	Predicted	['GO:0005524', 'GO:0003677']
D4ZRR1	D4ZRR1_ARTPN	MKRFISIAVSIIILSIIYSKIDLQGLADIFLNSDRFWMPVSLAMVIPITLFTAWRLQQLMPKSTYLGFAEANRLILAASVLNMVLPSKMGDIAKAYFMRERGHLSGSLSLSLVVFEKSCDLLSLLLWCVFGLLLYPQKDLLFWTMTLGVTIGLLVGLSILGSRKFADLFFRIIRKVAPNKIKEKVKKLQISWAQMHNYFWSDKRQLVKISATSIFIWFLHLLQIWFFILALNAWAPFMSSLALSPLAILAGLLPLTFAGVGTRDAALVIFYEPYFDATVAAGLGLLCTARYFLPAIGGLPFLGQYLTTIKTMKQSDISEY	1 out of 5	Predicted	['GO:0005524', 'GO:0005471', 'GO:0003677']
A0A0A1VTV0	A0A0A1VTV0_MICAE	MTSYAASSARAEMSELRRLKTLLPPELQSWVTVEGSTEINPPLIRCEEIGRDEVEIQIDLAKWENLAIDQRNLLFWHEVARIQNDSIPREGWEMAALAIGLGGAVGELWVQDGLLLLLAMGLCGISGYRLWRKNNGDKILKEAIEADEKAIAIATRFGYSLPNAYKSLGSAFKTLIEQTPNRRLRKRYETRLDALRKSAAKAKAQTQGRPPLGEIR	1 out of 5	Predicted	['GO:0005524', 'GO:0003677']
A0A0P4V158	A0A0P4V158_9CYAN	MTSYATSSARADMSELRRLKTLLPPELQSWVTIETTTAVNPPLITSEEIGRDEVEIQIDMPKWDQLAIDQRNLLFWHEVARIQADTIPKDGWEMAALAIGLGGAVGELWVQDGLLLLLAMGLSGVAGWRLYQKNNSDKTVKEAIEADERAIQLATRFGYTLPNAYKSLGSALKTLIDQTPKKKLRSCYQARLDALKKSAAKAKAKMRSAAPSDF	1 out of 5	Predicted	['GO:0005524', 'GO:0003677']
A5GPK9	A5GPK9_SYNPW	MALGRDHDRATLIGCVPAGLLAGFWLGWSLGVLTAAAFAWGGLWLSPDLDTRSRALKRWGPLGWIWRPYRTLIPHRSLFSHGPLIGTGLRLAWMQTVVMVAWFTLSALPGWSYPTPSEALPLVLAWLQKHPDPLLAVLLGLETSVWLHLILDGDPLPAEWPRRWRHRRRR	1 out of 5	Predicted	['GO:0005524']
Q46J75	Q46J75_PROMT	MIKKEGPGWRIIFDSSRDNFSTLIGGETWAIELDKSEWKILVEVVMELCDQYKLVKEQLMGDEDITLELERRPWLAILNGDQYGWNLRLILSASGLFNRGAEVYWPRHVTNNVVNAMRSMWDSDYL	1 out of 5	Evidence at protein level	['GO:0000287', 'GO:0003677']
Q7U4Y9	Q7U4Y9_SYNPX	MTTADPQFEGVYGPYTITEVDRNEVQRYRLALLSTGLALLAGILHCWLLGARWAWVWILPIGTGLGLALLWIHIYLRPLHRALQLFWLTGCLGWGTLLISAGPPHALLTLADQRLWILAIGPLFAALAGIGFKEFFCFQRLEAIGLTLLLPVALLGQLVGLINPHVCLALMAVAAALLVVIALRKFGMDAAADVGDKSVFAYLDGQLSARTS	1 out of 5	Predicted	['GO:0005524']
Q3AM93	Q3AM93_SYNSC	MTSADPTFEGVYGTYSITAADRQEVRFYRIALLITGLSLAAGVLQWWQTDSPWAWLWVLPMATALGLALRWIHIYLRPLHRALQLFWLSGCIGWGALLLQAGPTEVLSVLRDQPLWILAIGPLFAALAGIGFKEFFCFQRPEAIGLTLLLPAALLGHLVGLINGPLCLALLEAAALLLVLLALRKFGMEAAADVGDKSVFAYLDGQLPAGTP	1 out of 5	Predicted	['GO:0005524']
A8YK79	A8YK79_MICAE	MSDLTSIEKIKLEKLLEMGNGYVLDFSNITFREFVLENLNIDIYDEKYNYSSGSKANRLRGFWKEESNSTVGKLIETLLEYWKTKKSITRKAITTEEENLFNECQKIVERLQGGNTKNPNQDSQRKEEFSSLRSSLLLEFDNFTKLINSEDKKQRGFSLEDLLKRIFSLYEIPTQKSFRRNEGGEQIDGAFKLEGWYYLVECKWTQNLTDIRQLDSLYGKISRSGKQTLGLFLSINGWSKNVCPLLKQNNDKSIILMDGYDLRSVLVEHNNLDLKNLLMKKLECLNLEGEPFYSAHQLLQNTMNNQIV	1 out of 5	Predicted	['GO:0005524', 'GO:0003677']
A8YCX1	A8YCX1_MICAE	MLVMYKKILSLTLFPLGIASTALLPVSSAQAVTVASDWIGAATQGVRNQPQGPTVASRLYGILGTAMYDAWSAYEATPISTVLGDTLQRPTSENTQANKQEAISFAAYRVLTELLPTQTANLTARMNSLGYNPNNTSTDTTTAAGIGNTIAATLMNARRNDGSNQLNGYVDTIGYSTPNTPTQVVNIELWTPESVPIDSGSALQTYLTPHWGTVQSFSLTDNAQYRPPEIIRFLSDRNASADLQAGTITRADGTVVPISAALVGVDINPAFIQQAVDVVEFSANLTDEQKLIAEFWEDGPGTPFPPGTWMEFGQDISQRDNNTLDEDVQLFFALGNAVMDAGIATWEAKLSYNSARPVRVIRELGRLGLIGTDRGDGVFVINAWGGPGLGTITIPATQF…	1 out of 5	Predicted	[]
Q3AV11	Q3AV11_SYNS9	MTTGDPQFEGVYGPYTITSIDRLEVQRYRISLLVAGLAMTAGLVHWWQFGDRWAWVWLVPLMAGLGLALHWIHIYLRPLHNALRLFWLMGCLGWGLLLMRAGPNEALAMLVEQPLWILAIGPLFAALAGIGFKEFFCFRRPEAIGLTLLLPIALLGRLVGIISTSLCAACLLIAGLLMVLLALRKFGMEAAADVGDKSVFAYLDSQRPASTP	1 out of 5	Predicted	['GO:0005524']
B0C174	B0C174_ACAM1	MKPSEPSFTLSIASLMRVGVISLGLLLLWQLQNLVVVLMISIVLASTLAPIIQQVEALRAPRWLAVLGVYISLIGAAITATLVIGPTITEQIQRIVAALPGYLDALTTLIEDSIMQLGISKPEDLGMINQVLDLQALTAWTFRSSQKLILQSVDITKGLLGGVFNLLLALILSAYMLSDSQRLLQGLVALFPQPWEQRLADQVHPVSQRMGAYIQGRLLVSLILGTTVSIGLKLIGITEVALGLGAIAGLTNLIPFFGPVLGAIPALLVAVAQGGWTVVWVFLLFVLIQNLETYVLDPLVVSPSVNVPPLYQLLAVLGGTQVLGIIGALIAPPWVAAGGVLIENLYLQPKRDAEQQTQPEPEMG	1 out of 5	Predicted	['GO:0005524']
B0C1A5	B0C1A5_ACAM1	MKRAKFLTPRMSILLLTVVCVVATGIALLALGKLDTTQIEDMVSRVGIWGPIYYILAYVIATLLVLPSTALNLMGGGLFGPWLGTLWTSLAAIIAAVVAFYLSRTIGREPIAKRLAGRWQKMDAEVKRGGLFYMFAIRLVPIMPYGLVNFAAGLTSIRFRDFLIGTILGTIPSVLPFVLIGSSSVQALNSGNVAPLIGALALTGILVAGSTYWRQKRYKRS	1 out of 5	Predicted	['GO:0003677']
B0CEI7	B0CEI7_ACAM1	MAWRGATTTQERLQSCLPFLVPLLNTYPFGIFLFGQFPLLGVLFYPIGLLMPIYHMGGGGLAIVPLLVFMGLYAGVVRNNRIRHLIRYNAMQAIMLGISLSLILWILRLVGILGSAFSSATPGGGLFVMVLFNVLFLGTLGIVVFSVVQSLRGHHAEVPLLSDAAYAQTRD	1 out of 5	Predicted	['GO:0000287']
B0C5S3	B0C5S3_ACAM1	MTSSILAAFIYGLFTLLGGIMGYVKSRSKISLISGCFSGMLLLSGALAALKGNAWGLTLAMVVTALLIVVFLVRWLKTRKVMPAGLMVGLGGIALAVMIFGG	1 out of 5	Predicted	[]
B0C3B9	B0C3B9_ACAM1	MFSFLEATSDIYQGHFGEFTISKDDRIEVVIYRGAMLLAASSFALGSILFLLLGPQAHVLSWLTGLFICFAVAIGVSLATIHIYMSALHRALQIFWAIGLSVAVYIAITQTSPLIASIYQQPLHLFGVGWLFVALTGIFFKEAFCFNHGETKLLTGVVPILLLGHWLNWLPIIGEKVLLGTWAVLFMIFASRKIVKPIPPDIGDKSVFEYLHNQQRSTQLETSND	1 out of 5	Predicted	['GO:0005524']
A5GPA2	A5GPA2_SYNPW	MGRMLMEARQRVQDALQWLWQQEGTPGQRARGLAAGIFCGCFPIFGFQTLLGIALASVVRGNHLLAAAGTWISNPFTYVPLYWFNFRVGSLVLGPGRPWPGFDAVRQEGFSDVGWSVLTRLLLGSAITGAVCAALGWWLSIRWLQRAKP	1 out of 5	Predicted	['GO:0003677']
A5GPJ8	A5GPJ8_SYNPW	MGRYWRTLRRFWGTALATQLEYQANVLIELLAVAMSLSGSLFLLSLFYGPDQTLGGWSWAQALMVQGLYTVFDGMATTWLRPNLGAIVTHVREGTLDFVLLKPIDSQFWLSLRTLSPAGLPEIGLGLGLLAWGSHQAGVVLTPASLLIVVVMLLAGGLILYSLWFLIAATSIWFVKTWNATEVLRALLVSGRYPLNAYPPALRLLFTLVLPVAFLTTVPAQVLLGEAAAPMLVAGMVLALLFFAAARAFWLFALRFYTSASS	1 out of 5	Predicted	['GO:0005524']
A5GMH5	A5GMH5_SYNPW	MADRLDFQLLALGLKRTAWIRFWIQTALGVVVVGVLLFNNIGGSLSRNADRAVGLSPGLSLTTLSFFVLLFSLWQGWLIVRLGRALASGVRPSRAEASRLIKRGILADLLGLVLAALGYQSLAGALFVQASQQTPGIAIGGQGVAENLAITSLEMLSVLSNTQVLFAHLIGLLFSLWLLQRIYRTR	1 out of 5	Predicted	['GO:0005524', 'GO:0009378', 'GO:0003677']
A5GPJ2	A5GPJ2_SYNPW	MASDLLSTEAVLHWLQSPLGALVFIPLYAVWVTVLLPGIWASMLAGALYGTWWGSVIVFAGATLGAEAAFLLGRHRLRGWAQRRLKRFPKLLAIEKAVSREGFRLVLLTRLSPAFPFSLLNLAYGLSDVSLRDYNLGLIGIIPGTILFCALGALAGSAARFGEVLAGETSPQAWVLRVVGVLATVAVVWLVGRAARKALQEGSELDQDPAG	1 out of 5	Predicted	['GO:0005524']
B1XN80	B1XN80_SYNP2	MPQFLLTWLATAGSLFLTATIVPGLEINGLTTALIGAIALGFVNAIVKPILILFTLPLTILTLGLFLLVVNAIALGLVGYLTPGLEVNGFFPAVIGSLVLTFISSLINQLLGQDDELTE	1 out of 5	Predicted	['GO:0005524']
A2C217	A2C217_PROM1	MGYEIIPTILLVLLKTLGIYSTILIIRVLLTWFPNLDMSNPILVNLCAITDPYLNFFRGIIPPLAGLDLSPILAFVVIRVVQGILGNAAALAMGGFQMYG	1 out of 5	Predicted	['GO:0046933']
Q7U9C3	Q7U9C3_SYNPX	MTPSLLQVLPVVHLALGLLLAALTLAFLLRIVLTWYPQVDLKQGAWSLIAWPTEPVLSLTRRVVAPIGGVDVTPVIWVGLLSLLRELLVGQQGLLSQVLMRSQAIS	1 out of 5	Predicted	['GO:0003677']
A5GNB7	A5GNB7_SYNPW	MTSDLLILLILVVVVLAGSALCSGVEAALLTVNPIRVHELAARPRPVAGARRLAQLRQRLGRTLSVLVIANNGFNIFGSLMLGGYAAWLFKRMDSSNVALPLFSVSLTVLVILLGEILPKAIGSRLALPVALASAPVLHWLGVMMRPLVLLLERLLPAITEESEISTDEEEIRLLARLGSQKGQIEADEAAMIAKVFQLNDLTARDLMIPRVAAPTLDGATRLDELRDALIDNEAQWWVVLGDAVDKVLGVANRDSLLSALVQNRGQLTPLDLSEPAEFVPEMIRADRLLTAFRRDNAGVRVVVDEFGGFVGVIGPDAVLAVLAGWWRKGGGSGSP	1 out of 5	Predicted	['GO:0005524']
Q7V3L4	Q7V3L4_PROMP	MSQNYLHALDLTLGILLSFLTLVFLIRLILTWYPKVDLNKGFWLLIAIPTSSILNVTRKLIPPIGGVDVGPVIWIGIISFLREILVGQQGLIKLAILKSIS	1 out of 5	Predicted	['GO:0005524', 'GO:0003677']
D4ZUJ8	D4ZUJ8_ARTPN	MILNGLATELSGIVVSLNGILTGFCQLLALFVIAIGVTRALIIFIKDALFQAQATDAFQRGRLVMGYSFSLALSFLIGATILKTMISSRWDDIARLAAIIAVRTVLNYLLLQAISKATPEVQQISNPAET	1 out of 5	Predicted	[]
A3PAC0	A3PAC0_PROM0	MLVNSLQILDISLGISLSYLTIVFLIRLILTWYPKIELSKGLWLLISIPSSSILNLTRKLIPPIGGVDVGPVIWIGIISFLREILVGQQGLIKLALHTNIS	1 out of 5	Predicted	['GO:0003677']
A2BZM9	A2BZM9_PROM1	MPLLVKSLPTLHFFMGFSIGALTLAFLLRIILTWYPKIDLRTGFWPIIFLPTEPILVLTRKIVAPIGGVDVTPIIWVGLLSLFRELFLGQQGLLTQIIF	1 out of 5	Predicted	['GO:0003677']
B1XHQ0	B1XHQ0_SYNP2	MNLSVSAVLIYSLIGAVFLVYLPYGVVGYARVKLAGQMSDRLEMFRRPRATVDLLPDYAQRANWAHQNAFEALAVYGVACLSALVTGVDSPWAKIAAIAFLVARTLYPLFYILNIPVLRSMMFAVGNIANITLFALSAIAVQSL	1 out of 5	Predicted	['GO:0005524', 'GO:0003677']
A8YC34	A8YC34_MICAE	MRLIFCRFWLLTIISLLLSLSIGIINPQNSSALSWMDLLFRGVQVIQLSTISPQQEVAIGRQINQGLLESGKVKLSKDARINQYVQEIGQQLAATSDRPDIPYTFQVVRDNSINAFATMGGFVYLHTGLIKTTDNEAELASVIAHEIGHIVGRHSITQLRNTALAQGLLSAAGLETKNWVQLAVNLAYSLPNSRKDELEADRLGLTNLARAGYEPTAMISFMQKLTQQGGSTPTILSTHPATNDRILALQKQLNSVNN	1 out of 5	Inferred from homology	['GO:0003677']
Q46HF1	Q46HF1_PROMT	MKEENSYFTSSNPIKGVYGDFIVTSNDKKEVLFYRLSILFCGLFFSIGIAQWFFNGSNQIWIWLLCMAISIGLSLKWIHIYLRPLHQTLTIFWVLGCIGLLILLYHFGVTNLIYGLRENPKSILLVGPLFASLTGIGFKEFFCFRRIEAIGITIFIPIALIGYLTELANESFTFATLVVSSLLLLSMGIRKFNLPAEADIGDKSVFDYLESQRKLKVSDI	1 out of 5	Predicted	['GO:0005524']
B0C9S7	B0C9S7_ACAM1	MITKDLERPQQTLETLERPADPQVLEALYEQPASQTASILPFAALLAAVCILSCSAIFTRLSEEELTASATIFNRFWIASLALGMWSGFQQFRQPPAETDQTSQSIQIRDLLWFGCLGILIYGRAGSWAWSLTQTSVANSNLLHNMTPLFATLGGWLFLGHRFNRQFLMGMSLAITGVLIIGVGDFQVGTSGLVGDGAALLSAVFYAANFLVIEKLRTRFTTTTIMLSSCVVTGLLTIPVVLVGGNQLFPTSTTVWLAVIALGVISQGLGQGLLAYCLKQFTSGFVSVFMLMEPLITALLAWKVFGEQLNVLNWVAFFIILTGLYLATISKGAAKSRPIH	1 out of 5	Predicted	[]
B0CFX1	B0CFX1_ACAM1	MNKTIARWFLALGMMTAGTFHWLTPHPFVQMMPTFLPYPLELVYISGFFEILGGIGLLIPRVSRAAAWGLILLFIAVFPANINMAVNDLVIDGLPHNLVAYWLRLPLQGVLIAWAWWFTKPDLPASQNIR	1 out of 5	Predicted	['GO:0005524']
B0CF03	B0CF03_ACAM1	MERILGEYLGEFNGYSGWIVWNLFLAFIPMTLSFWLFRWPHQSRTLVWWIALVSFIAFLPNAPYLLTDIIHLVGAARSTESIWIVTLFFIPLHTFAILAGFEAYVVSLINQGHYLKKQGAGQFVKGAEILVHILCAIGIYLGRFIRFNSWDLITNPKNVLLVSMNELTSKFPVVVVLITVVVLILFYWIMKQITLGLVLRVQHVRRANRGLAPDQDLY	1 out of 5	Predicted	['GO:0005524']
A5GM74	A5GM74_SYNPW	MDVDAIGYTAAALTTISFFPQAIKTLRLDDTRSISLSMYGLFTTGVAIWGVFGCLTGNGPLIVANGLTFIPAAFVLQKKIRHRLLRGER	1 out of 5	Predicted	['GO:0003677']
A0A0D6AB72	A0A0D6AB72_9CHRO	MATLYELNPDNPQSRDIEQITKALKKGAIMLYPTDTVYAIGCDMNVKSAVERVRTLKRLSNDKPLTFLCSSLSHISEYAIVSDDAYRIMKRLIPGPYTFLLPTTKLVPKLVMSPKRKTTGIRVPDQNVCQALLQSLDNPIISTSAHIVDEDGNSIAENWEKFRLFDELDKQVDIIIDDYSNPGFDVSTILDFSTDKPSVIRQGLGWKEVENWFNFD	1 out of 5	Inferred from homology	['GO:0005524', 'GO:0003677']
B1XNI7	B1XNI7_SYNP2	MPSGRTHDQITFWGLPVVVGFGFLLLRRWELALILSLAYLFSGLMFGPDLDIHSVQFKRWGIFRWIWLPYQKNLRHRSALSHGFLIGTIVRLLYLGSILLFITIIGVAIAQLMFDFSWNWRTAFLNVQRQWQQHYWAESLALFVGLEIGAMSHSVSDWLGSMVKRSQKQGLFSSFSRKKRKKRRKSPRSSRR	1 out of 5	Predicted	['GO:0005524', 'GO:0003677']
Q3AH29	Q3AH29_SYNSC	MTSSPSADSRPSQPRSFPPQLLALCAGLGLLLWGVAATRHGLLQSNAYDLGLFDQWAWLIGSGAAPISSMEQVHVLADHGAWMLYLAGAAYRILPSVHWLLASQALALSCTALPVWWLAEQSGLTRRRCWLVCALWWLQPVVFNAALFDFHPETWVMPAFALALWAEREGRPRLWFGLLLLMLGCRDGLVLITAGMAIDLACRRRWRWSLAAGGLSIGWLLLLSRWLYPLLRDGDGPKAAARMFSHLSGGPISVLSGLDWSGGAEYLLLLCLPCIALWRRASLSTLLIGLPLVLVNLLSASASYRTLVHHYSLPLAVVAVVTCIDGLRRQPQPQRGFPWMLCWAMACWLALAKPWFFSGPYLTRIPQLKAVEEAQALIQPQDAVLTTSYLVPQLSQRTT…	1 out of 5	Predicted	[]
A0A0D6ANQ0	A0A0D6ANQ0_9CHRO	MATFYELNPDNPQQRDIEQITQALKNGAIMLYPTDTVYAIGCDMNVKSAVEKVRALKRLSNDKPLTFLCSSLSKISEYAIVSDEAYRIMKRLIPGPYTFLLPTTKLVPKLVMSPKRKTTGIRVPDQNVCQALLQSLDNPIISTSAHIIDEDGDFPSFNWEKARLFDEFEKQVDIIIDDYTDPGVEVSTIVDFSTDKPSIVRQGLGWEKLDNWFNFT	1 out of 5	Inferred from homology	['GO:0005524']
A5GMY6	A5GMY6_SYNPW	MSSEDRSGSLGTFKAFAIAEGILLIVLGILALVFPVIASFWTTGVIAVLFLIGGLVGWISNLARSGRMGRWICFWRLVVSTLFIVAGASMISNFRDPAEAAQQVAAFALAIGIVFLVEGVVAFFSGLAHTNRPGAGWAIANGVVTFILGILIVTLKFWGLLWVLGTLVGISFLFSGLELIVFSSSMHDGQDPPAAA	1 out of 5	Predicted	['GO:0046933']
D4ZS61	D4ZS61_ARTPN	MNSIFSPIQQFLISWILILIAGGLTLKTINYVGELVTILIVAALVAFILNAPVAKLKRFIPRGVAAARVYLVAATVVVLVGLTLLPPVLNQTRQFITKLPELAESAQQQLALFQSWIYEHNLPFDVGILQQQLLNQIQGQAQAITSKSLGLVLGNFNWLIDLILILFLSFYMLLDGDRLWSTLTIIISPKIRLVLTESLPRNLQIFLSGQLILGLFIAFTLAPMFFF	1 out of 5	Predicted	['GO:0005524']
B0CA93	B0CA93_ACAM1	MIGEIAAVSAAFLWAVASMIYATLGRRAPALALNLGKGVIAIALLGMTIVVQRLDAPALAGRSSLLLLLSGAIGIGFGDTVYLEALRYLGARRTLLLGTLAPPLSACLALWFLREQLSPFAWVGIAVTIMGIVWVISERAAETHAVKHQGLGLFYAVLASLAQAIGAILSRTALDNTTVSPQWGALLRLAAGVVVVVVWGVVRRQLQTWWQAMNTTDLLLRLLAASFAGTYLGIWLQQLSLKYTVTGISQTLNATSPLFILPMAVLMGERISSRAWLGAFVAVIGVGLLLAQTG	1 out of 5	Predicted	['GO:0005524']
Q7V7Q6	Q7V7Q6_PROMM	MQILATLLQVLAQTLEIYSLVLIVRVLLSWFPNLDWANPVLSTVSSITDPYLNAFRGLIPPLGGLDLSAILALVALSLLQQMLNTASVAILNSGMSYYS	1 out of 5	Predicted	['GO:0003677']
Q7V5H1	Q7V5H1_PROMM	MTPVLIQALPTLHLVLAFALAFWTLTFIFRIVLSWYPQVKLSEGFWPLVSWPTEPLLAMTRRVVAPIGGVDVTPVIWAGLISLLRELLVGQQGLLSQMLLKSQAIA	1 out of 5	Predicted	['GO:0003677']
B1XKY4	B1XKY4_SYNP2	MSDASLSPQTPEVYTGYYGEFTITAADRQEVFLYRLGLAIAAGTFSLGTVFALTFGDQGWAQEVISRLFIGFCGGLGLSLAKIHIYLIPLHRLLQGFWLVGCGAAIAFGLIFPEPLFVTVLDQPQTLWGIGFLFAALTGIFFKEGFCFRRLETMLLTPLVPFLLLGHLTQLLPLEVAQIGFSLWSVLFIIFAARKFTQKPADDIGDKSVFDHLKQTQ	1 out of 5	Predicted	['GO:0005524']
B1XQN2	B1XQN2_SYNP2	MVRSPFRKAQVLFTTYYAYMVEYRAELFFWVLNSSLPIILLGVWTEASNQVELPLSAIEFARYFIAVFFIRQLTLVWVIWEFEKEVFQGKLSFALLQPIDPVWRHFASHVSERFARLPFSIALVLLFFALYPQAFWVPSLTQVLLCILTAAIAFGLRFLLQYTFAMAAFWVERASAIEQIWFLFYIFLSGYIAPLETFPPLMKEIALLTPFPYVVYFPSAILMGLPVRLTEGFIVMGVWSLIFYGLNRYFWRKGLKHYSGMGA	1 out of 5	Predicted	['GO:1904680']
X5JDI7	X5JDI7_9NOST	MTSYVTSSAKAEMSELRRLKGLLPPELQSWVTVEGTVEVNPPLIRCEEISRDQVEIQIDLVKWDELAMDQRNLLFWHEVGRIQNDSIPKDGWEMAALAIGLGGAVGELWVQDGLLLVLALALCGVSGWRLYQKNSGEKIIRELIDADEKAIALAQRFGYSLANAYKSLGSALKTLIDKTPRKRQRSKFEARLSALKRSANKAKAKSKNIDEGAY	1 out of 5	Predicted	['GO:0005524', 'GO:0003677']
Q14SX9	Q14SX9_SYNP2	MTWIFGAMIGALLLPIYEAIQDQDIWQKLLAFASIASKTSVMILVISVLRDDWTVGVVGVLILCVGNAALMLLAHILRRVNLP	1 out of 5	Predicted	[]
Q8KX44	Q8KX44_SYNP2	MIGILDIFLILMIWFLLTADLSAANILIGVIIAILMPGKRFDGAQIKDWLHVFWEIIIAIPQAYFEAFEMIFRPHLYETVTMERVKPNRTPGLIFLDIFLITFTPKTIVLHYHKDGWYEVHRVQRRKLK	1 out of 5	Predicted	[]
B1XKZ2	B1XKZ2_SYNP2	MVADYSIMFSKETFFALSLFPYLGFLWFLTKSGKTPKLALIGFYVLLVFVAISIPAGIYAQVQYGEELANVDWLHGGAESFLTLSNVLVVLGFVGAIAKLKQTKSE	1 out of 5	Predicted	['GO:0003677']
Q3AZT7	Q3AZT7_SYNS9	MRFVTPLLLQALPIIHVLLGVLLAAWTLAFLLRIVLTWYPQVDMTKGAWPLIAWPTEPVLGLTRKVVAPIGGVDVTPVIWVGLISLFRELLVGQQGVLSQILLRSAQAVA	1 out of 5	Predicted	['GO:0003735']
B4WU97	B4WU97_SYNS7	MVFPEILTKARFYLELRLDGSVDSTDGYFMECSGFQRSQDVIEISEVTPQVWGKDGRSSGHVVQSKIPGNSSYTNITLKRGLTISTAFWDWMDTISMGNWNDQRRNGALCLYGQSGKEQFRFEFTGAWPVTYKISDLDVNGAEHNIEEVEIAVESLKRLKV	1 out of 5	Predicted	['GO:0000287', 'GO:0003677']
B0CBL6	B0CBL6_ACAM1	MSHPRVFTLTLLAMLAFAGNSILCRLALRETPIDAATFTSLRLISGAIILGLITQIKGRSLKVEGSWTSALALFIYAAGFSFAYIKLAAGTGALLLFGAVQITMIGYGFWTGERLSKQQIAGFILALLGLVGFLLPGLSAPPLQSSALMIAAGIAWGIYSLRGKTASNPMEMTAGNFLRAVPFTVGLSLSMISETSLTLAGCLYAVAAGAVTSGLGYTIWYTALKDLTATSAATVQLSVPVIAAAGGILFLGENLTLRLVVASSAILGGIALAILEKSPTEAT	1 out of 5	Predicted	['GO:0005524']
B0C777	B0C777_ACAM1	MEQRWSWVKQLWASYKSVFFAGLLMAVLAFLGKALFEHWQAIAAIQITLSAWASVAIATGITLFAFTWTGWVWGWILEDLGHPVSNIWATQIYLTTNIAKYLPSNLLHLYGRTLAAQNVGIPLTAASLSVILDTLLMISAGLILGLLSVPQGGLWTAGLGLLAALVIVHPKILRFLIRRLSQLGAVISKSKSKRRPKPFLLKHYPWRPLLGEISIIVLRGLGFALTVQALTPVEIEAIPRLISIFSIGWLLGFVTPGIPGGVGVFELTVCQLMIRPGVLTEASTLSYGVALGSVALYRLMNTLAEALGAGLAWLDTKQSQTATTPILRSKIDKP	1 out of 5	Predicted	['GO:0005524', 'GO:0005471']
A8ZMX2	A8ZMX2_ACAM1	MTTELFWLTLTVTLTGLFWMPYVANRMLEIGVMGAMRNPTTDAAPKAAWAERMIHAHSNAVENLMIFAPLVGIAAIANISTPTTVAACQLYFFARLAHYLIYTFGIPFLRTVAFIAGFVAQMTLAAAILGAGLPLQ	1 out of 5	Predicted	['GO:0005524', 'GO:0000287', 'GO:0046933']
B0CET3	B0CET3_ACAM1	MTFKLSQAKQPWRLSAELFPFLAMLAAIVALSLAAIFIKLSERELGPFATIFNRFWVAYIVLWVWHEWESLRGSKEAVKEIEYTQRDQGLLVAAALMFWGCIALWAWSLTRTEVANSTLLHNLTPLFTTLGGWLLLQQRFDRRFVVGLVVAIIGAVALSVGDFQVSTSHLTGDLASLLSAVFSAANLMIIERLRAKFSVNTILQWCCFWGAIWTLPVVLLTEDRLFPVSASGWLSVICLAIVCQVLGQGLQAFSLKRLSSGLVGILLLLDPVLAALTAWVLFAESLTLLKWTAFFVVLLGVYLAKSSDAATHPVEEGA	1 out of 5	Predicted	['GO:0005524']
A5GPB5	A5GPB5_SYNPW	MRRVLLPLLMVAALLMPRLVSAHDLFPGFLELQATGASTYQVLWKLPLLQGQRLPIAPRFPDDCALQGAPVSRQEATALVYKAKLSCREPLEGRVISIDGLASAGTEVLLRVRPWQTEALQTLLIQPEQPEAVIPTASEADQQPGVWSYLRLGIEHILLGVDHLLLLLGLVLIVRDGWMLLKTVTAFTLANSITLSVSAVGIVQMPAAPLNAAIALSILFIGTEVVRFMRGQTSFTLRHPWVVACGFGLLHGFGYARGLAELGLPHHELLLALLLFNVGIEIGQDVFVVLVLALERAFRQLQIRWPVWVRRVPAWTIGCAGAYWTIETTVSLIKGGV	1 out of 5	Predicted	['GO:0005524', 'GO:0003700', 'GO:0003677']
A5GN80	A5GN80_SYNPW	MAQSQGQGRWLIKLIVLKKVLLALVLLAISLAAFFGQSHYAELSDFAQTWGQADRELLSHMAEKGTVLGPTRLLRLAVASSVYSGLILLAAWATWTGRHWGEWLLVGVLALALPLELAHLFHEPSPRTAIVLGLTVLGMVVTLKQALRSSRNH	1 out of 5	Predicted	['GO:0005524']
B1XM97	B1XM97_SYNP2	MSFEIPESVKVWSQFGHPIMMWVLFGLCIYAMYLGIQIRRIRSADKEVRKELVKKQFNFKHHQVGSALLAFMVLGTIGGMAVTYINNGKLFVGPHLLVGLGMTGLIAISASLVPFMQRGNDLARVTHIGLNTLLVALFGWQAVSGMDIVTKIIGRL	1 out of 5	Predicted	['GO:0000287']
B1XQI6	B1XQI6_SYNP2	MVWYRRRLYRNPQAYGVVMEWWLGWVDFVQWFIPRPVTGKKTRRLYRQLLIEASWRLNFVMLTVSSCIIATFGLISNSTAVIIGAMLVAPLMLPLRGLAFAALEGELKLFWRSLYSITGATALSLALSWMIGVVIGIPDFGSELTARTQPNLIDLGIAVAAGGISGFAKVRRGISDALAGTAIAVALMPPLCVVGLSFSQGYFNYSRGAFLLYLTNLLGITLACMVVYILAGYAEINHALGWTMALTLILLVPLGARFVQLVQQLRLQQTITSQLTTKTVTVGQDVENVRVRVDWTSSPPIIYVNLQAKKEITPRQALLVEEFLRKRNRQVFQVIFQVSPIQEVKADDLDPHDLDLPELDMAPPRQ	1 out of 5	Predicted	['GO:0005524', 'GO:0000287']
B1XPR4	B1XPR4_SYNP2	MNWVDLDSQASQPPSSSLTQVNNPDIIAPPAPTSATRHRKTLVVVETAFLASTASLIWLINYYFPIGPLLRLFFPLPIALVYLRWGSRAAWMSTLVSSLLLSILMGPTRSIIYTIPYGLIGVQLGWMWRRQVSWYWSVTLGTILGTLGFFFRVWLLSLLLGEDLWVYVISQISEMADWLFLKLGLLTQPSLLVIQLLALVMLTINSVLYLFVVHLVALLMLDRLGNSIPRPPHWVQVLIEYEE	1 out of 5	Predicted	['GO:0005524']
B1XL08	B1XL08_SYNP2	MDETLLQQLAWMDYRLAVIFTVMVPIALLIWSFVAKVESMQRLLGIYWKVASLLMVTVYLLIPSWSVGYLTGLLSRILIPIGLWFWIDLNEEIRDQPGSRLKLAFTAWRWAVTVYCALGAIANLPFLGCAFSTAMRQGAYCQVWLEAPSRYQQILHANSTPGFLGFLGIVGLVIYVVYLLTFLVFRLGRQGRIAIEE	1 out of 5	Predicted	['GO:0003677']
B1XMT4	B1XMT4_SYNP2	MLNHPLFSVGAVYVLKRQQDLRRNIPLLICLASGFLVSVPVFFQAPLVRTAPWLSLALTLLWVAIACGLRQRENTEIWGDLLWGFSWSWLAGAIYWGWLRYEPFLHLPVEAIGLPFALWGLWQKRGLVGHLFYLGSLLGTAITDIYFYLTDLIPYWRKLMYAEPDFVMPIFQAALAQMQTLWGISWAVVLVNLLIGISWWAFRQPQIPYWSFAGAVVSTLLVDGLFWIAACFA	1 out of 5	Predicted	[]
B1XK82	B1XK82_SYNP2	MDAEQERNWAIACHLSSLAWIVLAFVGIGAIPFVNVIAPAVVWYLKKEESELIDAHGKESVNFQISMTIYGLAAGIILSILIIAGVVLMILLGIGGSNNPFAALVAIVTGIGFFIFLALIVAIAIFQIAVVILAATKVQEGQMYRYPFNLRLLK	1 out of 5	Predicted	['GO:0005524', 'GO:0046933']
B1XI26	B1XI26_SYNP2	MIIGFLAVLSAAAAAGMRIGLPLLIILLLHSDELVANLPGIGWLPPRVLIAIFTMWAVFELFGSKQLLGQRILQAIALLFSPIVGAILSLTVAQVIRLEFEPLWLVGVMGGLVAFVLKLTLTGWFFRLRGLPLWWSFTEDFLCVVLVLFAFQSPEQGGIIAMILLWLAVRSSTEWKRYYEENRQPQGGSPGPD	1 out of 5	Predicted	['GO:0005524']
A9B9C3	A9B9C3_PROM4	MIEALPIIHFSMGFLLAGLSIAFLIRIVMTWYPKENFKNKFWLLFTVPTEPFLVISRRLIPPIGGVDITPVIWFGFLSLIRELLVGPQGIISQMLLRSNSFL	1 out of 5	Predicted	['GO:0003677']
Q3AHD5	Q3AHD5_SYNSC	MSFVTPLLLQALPVLHLLLGLLLAAWTLAFLLRIVLTWYPQVDLNKGAWPLVAWPTEPVLSVSRRVIAPIGGVDVTPVIWVGLISLVRELLVGQQGLFSQILMNAQAVA	1 out of 5	Predicted	[]
A5GV61	A5GV61_SYNR3	MCQVGPPPGAVSDFLLLAGLVLILLAGSALCSGVEAALLTVSPLRVHEMVGRGVKGAQLLQNLKGRLARVLVMLVITNNLFNIFGSLMLGALAAVVFHHHGLQGTALTVFSFSFTVLVIVLGEIVPKAFGTRTAASTALLAAPALALLLKLGMPLVLLLERLMPALSEENELTTDESEIRLLARLGSQKGRIEADEAAMIAKVFQLNDLTARDLMLPRVSAPTLNGSTRLDELRDLLLTDDSPWWVVLGAEVDEVLGVASRDQLLTALVQGRGHATAASVSEPVEFVPEMIRADRLLTSFRRSRDSVRVVVDEFGAFVGLIGAEVVLAVLAGWTRPRVEPQA	1 out of 5	Predicted	['GO:0005524']
D4ZNJ5	D4ZNJ5_ARTPN	MKKLYRSREHCQIAGVAGGVAQYFNVDPLLVRLTFIILGLSAAPGIIIYGILWLLVPKEPTRIEEFEDSKTSKL	1 out of 5	Predicted	['GO:0005524', 'GO:0003677']
B1XMD1	B1XMD1_SYNP2	MNALSFPTWIVHISSVLEWILAIWLIQTYGNLTQDKSWSALAWGMLPSLVSAMCACTWHFFDNAPSLEWLVTIQAALTLLGNCTLCLGAWWIWRSPDPKESVD	1 out of 5	Predicted	[]
B1XI35	B1XI35_SYNP2	MSEETPDLKPDETLPSPLRCWYGTAVAGSMSFAAYLLTNKVIAGFASKPPTGNGLAIQIGITVRTLIMGLFTMATGVFGLIAVGLFILGLQSLLSGKQTTSPGDS	1 out of 5	Predicted	['GO:0005524', 'GO:0000287']
B1XKI4	B1XKI4_SYNP2	MTLENLDIVFNLTNLFVLPFWGLMVIAPQWQGTQKLMDSLVPFGILAVVYVGLFALSLDPDQAAIWSNPTLGDLAALFSLPPVMATGWTHFLVMDLFVGRWIYQQGLEKGIFTRHSLALCLFAGPAGLLSHIVTAGITGIWRNQSKVAATDAPES	1 out of 5	Predicted	['GO:0005524']
A2C9X4	A2C9X4_PROM3	MQILATLLQVLAQTLEIYSLVLIVRVLLSWFPNLDWANPVLSTVSSITDPYLNAFRGLIPPLGGLDLSAILALVALSLLQQMLNSASVAILNSGMSYYS	1 out of 5	Predicted	['GO:0003677']
Q3B035	Q3B035_SYNS9	MAVRLTPHRSTPTALWWCSAVLGLLGWGCSALRHHLLQSNAYDLGLFDQWAWLIGRGLEPVSSMEHVHVLADHGAWLLYGAGAAYGLLPGVHWLFASQAIALSFTAIPIWWLGQQAGLSPKHCWLACALWWLQPVVFNTILFDFHPETWVMPAFALALWAERAEKPRLWFALLLLMLGARDGLILVIAGMALDLGWRQRWRWCAAAGGLSTGWLFILSQRLYPLLRGGSGPKAAERMFGHLGDGFLSLLSSLEWGEIAFYLLILSLPLGWLWRRSSRSTLLIGSPLLLVNLLSASASYRTLVHHYSLPLALIAVVAAIRGGLQSPSRRGIPTWGLIWATACWLALAKPWFFTGPYLERQSDLEDVRDAIALIKPNDSVLTTSYLVPQLSQRSTIAFPKR…	1 out of 5	Predicted	['GO:0005524']
B0CBK7	B0CBK7_ACAM1	MPQTMIGFLIVLLGAVFFCFQNVIVRILFNEYTVAGLLQTGGFVAPSLPNSFLLMAMRMVWVVPLVSAMTPLFYPSLWWDLRKLAQKQNRPDLMRSLLGGVFMYLYLALLYFSVGLIPTGIALTLFFTFPVFTALLSWYFFGTAPSRFRWTVMGLVLVGSALTVPQTGLTANALGVGLGIGSGVAYAIYTVLAQKSFEQVHPIPYTWISFAVTLVLSCLSLLFWTQPEAIEWGPLWIGGLLSAIATSSGHLLNNMGIRLIGATTASIIGATNPALTVVLAWFAIQETLKPLQIFGVILVTFSVALLSRERQS	1 out of 5	Predicted	['GO:0005524', 'GO:0005471']
B0C7W2	B0C7W2_ACAM1	MATELDIERKAGDEGDRKYCWQCDFVTRMHMTKCIVCGAPLYDKPKHKRITQPQSNLPSDDKAKRPNKKTTVLLSFLLFAGAVSAAIALISPWKRATEPVASPGPANIEVLGDTFLGYSTLWDQDFQKKLKDAEITIGYADELDQETRSQKLSSGEVDFMVTTINQLFETPNTGKIVAMWDWTRGADRLVLNNKQFPQVTTIQGLNRAATQAAQQGELLSIIFAGNTPSEYLSILLADKSPDFALEKFNIIRVDDSSTAWQRFQNPKPGENIVAGIFWEPYVTQANRAGYIPSLSSAHVQRSIVDVVVASPQVLKEHPGKVQEFVKAYYEHISRRAIDKTAWRQQFENLGGLTASESLNFLQGVYFFDANCANHWMNGPTKLLRQRLNYTKQVLYGSGR…	1 out of 5	Predicted	['GO:0005524', 'GO:0003677']
A5GLW3	A5GLW3_SYNPW	MVDELVRQRALQALRRKRGLNQQLRLYFIVNAILVLVWLGSGRGSFWPIYPIAFWGISLLIQGWSISHPDREFSEEEISREIERS	1 out of 5	Predicted	['GO:0003677']
A5GP73	A5GP73_SYNPW	MTAAPENGRLHVLKAVEDGWNAFAKAPWTFLLYQALVVVIALCFAFLATINGLRLASFEGLSEIHPAGATLGLIIGLIGYVITMLWGAIGIIRGAWISLEGQKPTFRTFTRWDGNATRRLFIKGISLIAVILIIAIITLVAGLGLAQINRGLAVAPAAVFVIIYVYLIINQKFLPFIALFEKKTPFEAIARGRKVIDPSWWMVAWFFIVEAVLYAIAGLFQYGGLFVVFPVLTCISTAAYRQLFGKEDQTGLLSGN	1 out of 5	Predicted	['GO:0005524', 'GO:0046872']
A5GPG0	A5GPG0_SYNPW	MIAFQPPITLADSSAESSKPLSRADLRWRSVCWALLAGLSAGLISLAFGVEQAVRSTGCGLFYGLLAFHLERVDPEDSHLQAGLVGAICGVRSLGMPLAIPWGGSGALASLGVDLLVGWLPLIGSALLLHGTQRMLSASRP	1 out of 5	Predicted	['GO:0005524']
B1XL72	B1XL72_SYNP2	MLKLFKRYEKLMIQVLLAMMAIAIGLATLDFGWFLFQSIAAPPILLLNADQLLEVFSLFMLIIIGIELLESIINTYLSKGRPHFEVVLSVAIIAIARKVIILDIKTTDSVSLFGIAAIILSLTVGYYFMKQSHPEDGYSPDLDPTKDQKPPQ	1 out of 5	Predicted	['GO:0005524', 'GO:0046933', 'GO:0003677']
A8G261	A8G261_PROM2	MISLLENFLQILDISLGFFLSYLTIVFLIRLILTWYPKIDLSKGFWLLISIPSSSILNLTKKFVPPIGGVDVGPVIWIGFISFLREILVGQQGLVKLALHSHIS	1 out of 5	Predicted	['GO:0046933', 'GO:0003677']
F4XLB1	F4XLB1_9CYAN	MAYFWFKAFHFIGVVVWFAGLFYLVRLFVYHAEASQEPEPAQTILKNQYEIMEKRLYHIITTPGMVVTVAMAIGLLVTEPEVLKQGWLHIKLAFVALLLVYHFYCGRIMGQLAANQCSWTGQQFRALNEAPTVLLMVIVLLAVFKNSLPTDITSWLILAMIIAMAASIQLYAKKRKRDKEKSLATTSQAEPQL	1 out of 5	Predicted	['GO:0005524', 'GO:0003677']
Q7U444	Q7U444_SYNPX	MEMPMKPPRQLWGLAVGLGLIGWGCSALRHALLHSNAYDLGLFDQWVWLISQGLPPISSMEHVHVLADHGAWLLYGTGLLYELIPSVQWLLAAQALALSLTAIPIWWLAQQAGVSRHGCWLACGLWWLQPVVFNTLLFDVHPETWVMPAFAWALWAERAQRPRLWLALLLVMLGARDGLVLVLGGMGLDLAWRQRWRWSAAVSGLAAGWLLLLSRWLYPWLRDGEGPKAAARMFSHLSGGPMQILQSLDWSGGLQYLGLLCLPCIWLWRRRSLPTLLIALPLVLVNLLSASASYRTLVHHYSLPLALVAVLAAIDGGLAAGRPRHRLPRSLIWATACWLALAKPWFFTGPYLQRLPHLPSTQEAMAEVHPNAAVLTTSYLVPHLSQRRRIAFPKASFNR…	1 out of 5	Predicted	['GO:0005524']
A5GP59	A5GP59_SYNPW	MKRIVNRLRPFLTRLPDQRQKRWNVLLLIVVAISMILLGRFLGYESTDIVQSREILRLTSTPHIVNEASGVASRGKPLQGLEVKRDAALLEKAPYKVYAGVYVANNFDVDLEIPAFSSKGYLWMQWDQAFQEYLSERELSIEEVISFENDINPETTAITPLREARKLGQGMFSQGFVYTGQFYIDTLDLRRFPFNSVSLPIVLEAEDPFGDLVFENLRLIPDLRDSGLGLYSSLPGWLSRGWSIGEYRHHFSSGLGFSSEDNEFSQLIFDSSYQRSSWSAFWTLIQPLIIVMASVILITRVMTEFRIEIPVAVLLTLIFLQEGYKADLPDLSYLTFMDSVYVIAYLTSFVSFGLVLYLEALKRRAANAQDPDLRRLLLRRELFLEQIWPSLSLSILVGV…	1 out of 5	Predicted	['GO:0003677']
Q31DC1	Q31DC1_PROM9	MISLLVESLQILDVSLGISLSYLTVIFLIRLILTWYPKIDLSKGLWLLVSIPSSSILNLTRKLIPPIGGVDVGPVIWIGIISFLREILVGQQGLIKLALHTHIS	1 out of 5	Predicted	['GO:0003677']
B0C014	B0C014_ACAM1	MRTQKQSFLGWTGVFIATVFMLLASGLVLYPKITSDNILTALRLSSLTTAIPFLLVFVTKPLTATTNKLGLWLKSNRSYLWLALTISHLIHLYQIVLYYQLGETCSWTTWLVTAPLWIIMVLFSVTEVVKPTIFDYLYQAHVPKRLSILYTLGLWYIWLVFTLAFGFGTAAQHIPFYNIPAFMLFIAGAIFNGILWWRKNIPV	1 out of 5	Predicted	['GO:0005524', 'GO:0005471']
B1XJ63	B1XJ63_SYNP2	MPAVLNRVSHKGIAGILKGKLSRLKPYLRWFIVGLTLFFLLATLRNHWQEVAQIRLDRRGWLLVGASILVTTSSHIWSALVWGRILTLFRVPLGYGEAIALYLRTNMAKYLPGNIWHFYGRMTRIVAVGSPWGVASLAVLLEPLLLAAAAAIAMVLGLGLSLAQLEQLPLLKLLVPLGLIGVLGGIHPYFFNPVIQKVSRGKTQDHDPVQLNIYPWQPLLGELVFIGLRGTGFLLTWWAIAPLSASQIPQLLGVFSGAWLAGFIIPGAPGGLGVFEVVALALLETVGNTNVGVGSLLTIVALMRGVSILAEILPLGIWGWRSPVQKLPPKL	1 out of 5	Predicted	['GO:0005524']
B1XKJ5	B1XKJ5_SYNP2	MPMKTPQTFSLPWYRWLNSQYVVRLLETVQDLIVIGLCVGLFSFMVLQLREMVLSLLPPLQFQTVTSDILFLLILVELFRLLIIYLQEHRVSIGVAVEVSIVSVLREIIVRGVLETPWTQVLVACIFLLVLGALLVIRVWLPPTFDGIDPEQVVSQRHRSRRHPQEKENHTLIS	1 out of 5	Predicted	['GO:0005524', 'GO:0003677']
B1XJV2	B1XJV2_SYNP2	MPVFLLWFWVILGGIIRLTNLGAKPPWTDEFATLLYSRAENYNQLPYDEILTGKELLAPLLGYPDQGVTEAAHFLIHYDNHPPLYFMVVNLWQRLFPLEMGGYISIDGVRLLSVLLSLLGIGALYGLAKWLFQSEKIAQLTAALMAFSPFDIYLAQEARHYTLIGLFVIASLGFSFLVLRQIKTRQALSWGQVFVGIVLCGAGLLVHYFFVLTLLAEAIALGWWMVAHRKYPIPKQWWRLGTIIVTVGLLGLIWKTQVLPDSYGTSMTAWIRLDRSDWLAWLSPVFQLLATVVTMVMLLPIEVDFLPTVIVCGAVMIVVGIRFLILWRQGIKAQSTVPQFQDELFFLCRFVGAAWGLFGVLSFGLGIDITRGARYSFVYFPAVILLGAVGLSYFWQREN…	1 out of 5	Predicted	['GO:0005471', 'GO:0046872']
A0A068MSW6	A0A068MSW6_SYNY4	MLKMLKNLPLPKNIAWRSVWVRGTSVVIIFVLAFALVFTPTFEAEARRSGGRIGGGSFQAPSRNYSSPSGGSYRSGGTYGGGGFGFPFIIPFFGFGGGFGGIFGILIMIAIANVVINAIRNGGGGNGEGGGALTSNDPQVGIAQIQVGLLASAKELKKELDELALSADTGTANGRSLVLQEATLALLRHPEYWVYGSSQSDKVRLSAAEAAFNQLALTERSKFADETLSNFNNQLRQAGRAPAIGGDEPGSVPDGAGEYILVTIIAAAQGNVNLPAVNDSIQLKQSLQTLGGISSDRLLAIEVLWTPQAEGDTLSSNDIISEYPDLRLV	1 out of 5	Predicted	['GO:0005524']
A3Z6X2	A3Z6X2_9SYNE	MAFELASNLLQILAQTLQIYSLVLIVRVLLSWFPNLDWGNPVLSTVSSITDPYLNAFRGLIPPMGGLDLSAILAFIALSLMQQLLMSASFAFASGMASY	1 out of 5	Predicted	['GO:0003677']
A3Z9E3	A3Z9E3_9SYNE	MSMSEPSASALEQDIFEGVYGRYRITAEDAREVQRYRQSLLLCGIAFAGGMGQWMTWGPAHVGLWLLPLATGLGLALHWIHIYLRPLHRALQGLWGIGCVGLSWLALQSGSEPMLASVRAEPVWIWAIGPFFAALAGVGFKEFFCFRRPEAIGLTLLLPLALLGHLSGLMGAAMSGGLLALAAVLQLVLALRKFGGPAAADVGDKSVFAYLEAQRMAGSA	1 out of 5	Predicted	['GO:0005524']
Q7V6Y6	Q7V6Y6_PROMM	MTEILNFDLRQKALKLLSRKRALKNELKLYLVFNQLLIWVWVFTKITFFWPIWSILAGGIYLLSKSHKLSRIQKQLIHAKARQRMGASTLLKDEHISKLVEAS	1 out of 5	Predicted	['GO:0003700', 'GO:0003677']
A2BW93	A2BW93_PROM5	MEKKEPRKAQDIKNPTFVNKKLKASSNSNNKKDKILPWWVELLFVQIGLPDKWLIKVLQSKRKSTELIKNEKRLIVTFLLILAGLTYFYPVVKYSKTKLECERIAKNYIIENKNLIKIKRQQLRMLSTNFCNGGDEIYQLENLKD	1 out of 5	Predicted	['GO:0004526', 'GO:0003677']
A2C6G4	A2C6G4_PROM3	MTFYDGTADALSFVTPVLIQALPTLHLVLAFALAFWTLTFIFRIVLSWYPQVKLSEGFWPLVSWPTEPLLAMTRRVVAPIGGVDVTPVIWAGLISLLRELLVGQQGLLSQMLLKSQAIA	1 out of 5	Predicted	['GO:0046933', 'GO:0003677']
A2C6P2	A2C6P2_PROM3	MTDNTQSLNSDIAAMAEKEFEGVYGRYRITSTDELEVQRYRLALLLCGVAFTAGLGQWLMLGPTWAWLWLLPMSIGLGLALNWIHIYLRPLHQALKLLWALGCLGAVVMAWSIGTDTMLSTVAAQPAWTWAIGPLFAALTGVGFKEFFCFGRPEAIGLTLLIPIALLGHLSGLMSGSIVMGLLGSAALLLLVLALRKFGMDAAADVGDKSVFAYLSNQQANEAL	1 out of 5	Predicted	['GO:0005524']
A3IX73	A3IX73_9CYAN	MSIQFPPELLNQSHTVRQNYYDSYTMGHPFLDDAFEVIKPIIRDCGESRLIFVVGPTGVGKTKLRLLIEKWITENLWKEISDKGRIPFASMEVSLQKSGLFNAKDHLKRCLYSLNEPPELIKNKINFGVEGVYHNETGNLRIKSRILETELGWALEQALIYRKPQIFLIDEAHHFLCVASGRKLTDVPEAIKSLANRTEVLHGLLGTYDLLTLHDIGDQLSRRSIYIHLPRYNAEFTEDREIWQSVVWNFQCNIPMPEMPDFLDIWSYLYERSLGCVGILKNWTRNALSDALDENAKTITRKHLERRALSIGQCRNILKKIKEGEKRYLEIEGEVEQLRTDLGLSEPPVSRICFIPKTPSAKTPNNSQQSKKDVGKRKPVRDPVGQDKEVI	1 out of 5	Predicted	['GO:0005524', 'GO:0003677']
A3IYM9	A3IYM9_9CYAN	MIGFLLENLIPFIFGIMLGAFYFSSLWITVRQLPTTVFPVRLFIGSFLGRILVTLFGFYLIMDGQWQRILICLGGFILARIILTNVLKPKLSNSDLKL	1 out of 5	Predicted	['GO:0003677']
Q46L49	Q46L49_PROMT	MKSKSDKNQSKLPWWVELLFVQIGLPDSWLSKYLKKKKEAANFINENKKNIVYSAIIIAGILYIYPIVRYTSSSASCIDKTTKYLKSNNSNRSQNAIDINSLAVGYCHGGSLPE	1 out of 5	Predicted	['GO:0005524', 'GO:0003677', 'GO:0003735']
A5GMN4	A5GMN4_SYNPW	MVLSALSVPQVNAWSPTFWIGLALVSIVIALVAWGLQLMQSAVDQQEFSLMLAGCLVCSAAVGLATVMVMTLNDFLL	1 out of 5	Predicted	['GO:0003677']
A5GP38	A5GP38_SYNPW	MAEVTGDLHHSSLVMILLLLVFAIIHSGGAALRSRAEERIGARAWRLVFAALSIPSAVVVIGYFLAHRYDGIRLWNLQGVPGMVPAVWIVTAISFLFLCPATYNLLEIPAVLKPQVRLYATGIIRISRHPQAVGQILWCLSHALWIGSSFMLVTCVGLIGHHLFAVWHGDRRQRARFGEAFETLRSETSVVPFVAIVDGRQQLILKELVRPAQLGIAIAVGVFWWAHRYIPAGGMAFLHSRLGEVLN	1 out of 5	Predicted	['GO:0005524']
B1XKF8	B1XKF8_SYNP2	MANRYPTQINALWIAFLLGTLFHTDLGLMPLFHDQAVEHSHAGGNLDLVFGFMLFFFAIPMVLIILTTFTNSKGFRRLHFLVTSLYSVLNVGHLIADIVVQAPWYQLVLMTLLLGIGILLNLVSYQWLQKRYHRIRKTIPAA	1 out of 5	Predicted	['GO:0005524', 'GO:0000287']
B1XNL9	B1XNL9_SYNP2	MDRDTKFILLVLGLPVAGLVYCGLIIALMISQPFVRANSLWFGFLFFLIPFTIAAVTWIRASAKAYRN	1 out of 5	Predicted	['GO:0003677']
B1XKP6	B1XKP6_SYNP2	MEEYYYYYIPQPPFLLVGLGLFIALTSGFAFQSTLKLKARGIVANNDDIHKQLSTIDLQLPLFGIGMGMSIFLASGLEVFFIPAWFAYSLSLPLTIGTVGLLWKQLERVFAILREGGSKALEVDSFNIF	1 out of 5	Predicted	['GO:0005524']
B1XJ40	B1XJ40_SYNP2	MDRILNPLGDWNPQLFRELKGRFTRKNVAISFGLACFTQCLLYLFYLGELPNALVDQPYNRYCTGPEDDYWRSTYQCLRDGNDWLINWQLWHLDVFMALTLVGLGILLVVGTHLIGADVAKEEQRGTLGFVRLSPQPVSKILLGKLLGVPSLIYVGLVFVLPWHLWLGFQGGIALGWLMVLYGVAIAASFTAFTGVVLWSFVGRELLGGFHTWLYSGGLGLYLFGMSVACFEDNFPSYTPFDWVRLFYPGNIFYYLVDQNSLAPETIGYFSPHNWFQTQWYGSSLWVGGLGFMAIHYALLGALAWQGIRRRFYDPQATMITKAMGCGVAVSSTIFMTGFVWAGDRPERLFANFQTLQGFYWMVMLGLILLLTPTRQRIQDWARFRHQNTSHRRFKWAFF…	1 out of 5	Predicted	[]
B1XI22	B1XI22_SYNP2	MNIAVFELSSVFEQLCEFSRCHCLAICGGLVPFNLILSFLTLVYVVRQASPSLIQRNAIAVYGGVTLMVLHVSTWFLVGVVMVPTFLLPAFGAVCIAINLWGTQAPASLRRFLFWLWGTVLKRSERATI	1 out of 5	Predicted	['GO:0003700', 'GO:0003677']
B1XMP2	B1XMP2_SYNP2	MKFLGKLIGLGLVLLGIYFLGKNIFFTTGGYRYSFWRGISADLAVMTLAGGVVSLFTLPKDNRVLGWILIGASILLIFAGGRAILTPVSLWQLFISLASMTSGYQLLRTGRINL	1 out of 5	Predicted	['GO:0003677']
B1XIM1	B1XIM1_SYNP2	MTASRTQDYGFPWISLGLFCLAYGVFGWLVGEMIPAWQAWLLGHQTWFFWPIDQAIAFKMAWGFGGGLVLLLMVVLVAPLRIMQLLFGTWLRSDAKAFTSVLAWAFAAVLIICWLEQFVRFFVLLSAGILCHLDLQIRGYRVWQVFLILSGMGLGSFALGGYLFSQFQIEIAQFWSIFQAA	1 out of 5	Predicted	[]
B1XNP4	B1XNP4_SYNP2	MFNYALKKQLFSLNLSAIVMIILGFWLSASFLLDFVIIPVFSMTGMMADSGFISTGYVLFGVFNRLEVVCAAGILTIFFGFKFEHLFGDRQALNALVIASILLNIALLYTYLITPQLAGFGLEMTGFNGTATMPLQMSVWHSLYWVLEAAKFMLGITLLRWCYRRACAIA	1 out of 5	Predicted	['GO:0005524']
B1XKM3	B1XKM3_SYNP2	MLVPILIFDVALVAWSLHLMQQAFDQQEFSLMLAGTLVAAAAAAMMVVYFLMNNCLHHLLLF	1 out of 5	Predicted	['GO:0003677']
B1XMJ0	B1XMJ0_SYNP2	MTPTLLGRWQTRLLLMGTVGALLTVCFAEGLWGNPVGAVYWAVWGYITVFGLGWDCLYIYLQNYRWDQDWPAILQWLAALWEGIFFLFLWAGLPNFAGVALPLTADLSLTWFVIHYSSVWLGIFVVSQSLMRILFPLWRFHGGRWF	1 out of 5	Predicted	[]
A3YVT4	A3YVT4_9SYNE	MTDRSQHEGSPDDPVFEGIYGPFTITARDRREVLGYRMALLGVALAQGGLLLQWANRGSQGLWPWLVLMAVGLGLALRWIHIYLRPLHRALQLFWLLGCAGGVALALQQGQGAMLDAVATDSRWIWAVGPFFAALAGVGFKEFFCFQRPEAIGVTLLLPVALLGRLVGLLDERTTFTLLAIEAALLLILTLRKFPMQAAADVGDKSVFAYLESQRPPSQA	1 out of 5	Predicted	['GO:0005524', 'GO:0003677']
A3PCE5	A3PCE5_PROM0	MSKKETTNSKEVRKQDYEAQKMNSSQKFKKKTDKNLPWWVELLFVQIGLPDKLLIKILKAKKSSKEFIKNDKKSLITSLFVITTFAYFYPVIKHAKNKLDCESIAKNYIIKNKNIIEINNRELKMLSTNFCYGGEEIYEIENLKN	1 out of 5	Predicted	['GO:0003677', 'GO:0003735']
Q7V1W5	Q7V1W5_PROMP	MEKKESRKVPGIKDPTFENKKLKASTNSNNKKDKSLPWWVELLFVQIGLPDKWLIKVLKSKKKYTEMLKNEKKLIIIFFFFLAGLTYIYPLVKYSKNRLDCENNAQNYIVKNKNLINIKRNELRMLSTNFCNGGDEIYEIKNLED	1 out of 5	Predicted	['GO:0003677']
G5J287	G5J287_CROWT	MAYYWFKSFHLIGVVVWFAGLFYLVRLFVYHAEASEKKEPEQSILKAQYEIMEKRLYNIITNPGMMVTVTMAIGLVSTEPEVLKSGWLHIKLTFVALLLGYHLYCKKIMKQLASGECQWTGQQFRALNEAPTVLLVIIVLLAIFKNNLPLDLTTWLIVALVIAMAASIQLYAKKRRLAQEKLSSSID	1 out of 5	Predicted	['GO:0005524', 'GO:0003677']
Q31BE0	Q31BE0_PROM9	MNKKETSNPKEPRKPNYEAKKMNTSENSKKKRNKDLPWWVELLFVQIGLPDKLLIKILKTQKKAKELFKNDKKTLITFLFVISTLSYFYPVIKHAKNKLDCEAIAKNYIINNKKIIGFNKKEIKMLSTNFCYGGEEIYEIENL	1 out of 5	Predicted	['GO:0003677', 'GO:0003735']
B1XKM1	B1XKM1_SYNP2	MQTLGRLIAMSLLAAVMVVVAVVSIQNIELVSIRFLLWQSVRLPFGILLAIGVGLGLILGSLIPLGSRR	1 out of 5	Predicted	['GO:0003677']
B1XRH9	B1XRH9_SYNP2	MDIILALCIGVTLSAAAGFRIFIPPLILSGMAIFGDLSLGEDFVWLGTYPAFFAFGIATIVEILAYYIPVVDNLLDGIEIPLAIAVGTLLTSASLGQLTELEPLLQWTLAILAGGSTAGTIETFTAVTRGASTTATGGIANPVVSTVEALSAGVLSLLALFVPFLAIAIVVGVLGVALQRLFRVFVRKSRS	1 out of 5	Predicted	['GO:0005524']
B1XNL7	B1XNL7_SYNP2	MNFNVRKNKLTWYITAQIGVLMFPFGLCLLGESITRRINGEPWFWWGTVSLIVVNAGLGLMIESGLIGGFPRNNSDDKAES	1 out of 5	Predicted	['GO:0003677']
B1XRH5	B1XRH5_SYNP2	MADQTFKTSPQIYARAVGVLYLIIIVLGLFSEIFVRSPLIAPGDAATTASNIMAAEALFRVGFLADSIMCLSDVAVAVLLFVLLRPINKILALIALCFRVTQTAVIALSLLNYYAAILLLKGSNYTAAFDVAQLNSLSSLFLDLHSYGYDLGLILFGVHCLVLGYLIAKSLYMPRVLGYLVMAAGITYLIGSYTRFLFPDFVEAIAPIYLVTIISELSLCLWLLIKGVNPEQWQEKAESVGLL	1 out of 5	Predicted	['GO:0005524', 'GO:0000287']
B1XQK5	B1XQK5_SYNP2	MKEQFILWLDRLLVADVFVVLFAFFWFAIALVGRSSGVNLGWDLWYSLWEPVFTPAIGILMLGAILSWVVKKLGLWFGDKSDELS	1 out of 5	Predicted	['GO:0003677']
Q0I8V3	Q0I8V3_SYNS3	MCIVVKLMDVVSLLVPDSSLGFASSGLILLRLFTGLVFIRHGWTKLSNLGLWADAMKTPAWLCFLSAFSMWAGGIALVIGFLTPLAAMAIAVSMLYAVVLELLNGFPFIAPDPFQIPQGDYAGPMGVGEPPSWEKAAMYVVMCSVLITSGGGPISVDLLWVAPRLQQFLA	1 out of 5	Predicted	[]
A8YA14	A8YA14_MICAE	MKSSLDFCPVPEEQQPVNEYEQLKESWFFRWATLDVASYTKKFLWLWLWTWLIVGPIAAASFPLKKAPFLFFCAGIFGSTILVGLVLLRLYLGWIYVYDRLQSEKVFYEESGWYDGQIWTKTAAILTRDRLIVSYQIQPILQRLQKTALILGAIIAISGLFWLFFTH	1 out of 5	Predicted	['GO:0003677']
M1WSL6	M1WSL6_9NOST	MATISKKSGEKIIKELTEADEKAIALAQRFGYSLPNAYKSLGSALKTLIDKTPSKRQRTKYEARLSALKRSANKAKGRSNHRNEEAY	1 out of 5	Predicted	['GO:0019843', 'GO:0003735']
A0A171DH42	A0A171DH42_9SYNE	MNRMTELQRLKGLLPPEMQSWVFVESAAAADPPLITIEEIGRDEVEIQVDLEAWEALALDQRNLLFWHEVGRIQNDAVPRDGWEMAALAIGLGGAIGELWVQDGLLLLLALGLSGFAGYRLYLKNNPEKYLQEAVAADERAIALATRFGYSLPNAYRSLGSALKTLVAQTRKKRKRSFYENRLDALRRSAAKAQAEMARSEGSPEAVSSENVYGSGD	1 out of 5	Predicted	['GO:0005524', 'GO:0003700', 'GO:0003677']
A0A0F6U1Z8	A0A0F6U1Z8_MICAE	MIDKILTKVRSLAKPLLVLGLVTTLILGNIPSALAASGGRMGGGSFRAPSRSISPSRGGGYSSPGYGGGIGFPFLLPFFWGGGGGGLISLLIFFAIANFLVNAFRNGGGSDENGMTIESGYETVSVAKVQVGLLANARYLQKELNQIALTVDTSTSEGRVEVLQESALALLRHPEYWVYGNVDCQQTSLSSAEAKFNQWSLNERGKLTAETLTNYNNQLRQGSRENILPESAGELAKTAPEGYILVTILAGIVGKFSLPKINDSQDLKQALQQIGSMGGDRLLAVEVIWTPQSEGDILSQDDILANYPDLKLV	1 out of 5	Predicted	['GO:0005524', 'GO:0046872']
B1XQC1	B1XQC1_SYNP2	MGDRQLQEAPTDHHFSPLARKLVRFTFLWRWLLVALLWLILGSYGVWALRGEFALWRDHLTWAVVRLSLGYHYWASVALTICVAYTCAVLVWHSQKLTQGWSQREKYRFNQWAEKLTRNQQHWLWFFLRRL	1 out of 5	Predicted	['GO:0000287', 'GO:0003677']
B0C243	B0C243_ACAM1	MTSTFLNRVGNWNPQLLREFRGRLKSRSIAATIVVSLVGQTLLGLVFSQQTYKSVLERWAGLAEAMIWILPFALFTAGSYYLVSDLNQEEKRGTLNFIRLSPRPSRGVLLGKMLGVPILPYLAIGLAIPLHIMAGLNSGMPIFFLISYYLLLAAGCFALFSLAILYGLLSSSRTIAVGQQSVVAVAFAGLTLFFLAPLYMTWNMAVTWRPLGISEWSAQWNPYPYAGEDQNAPIQWFGQTINQSAFFSHWFTLSFLAIATALIWLMLVRLFRNPNTTVMSKWQSYAIVAFLEPLVLGFFVVTSDQANFAESTAEAGTWLLYAFNIGLTIVIMLALCPQRASLLDWVRFQKHPQGILRDLVWADKSPAILAIAINLIIINALYVPWMLLVGVEKETPTVA…	1 out of 5	Predicted	['GO:0005524', 'GO:0005471']
A0A0A1VT95	A0A0A1VT95_MICAE	MATIYSLHPENPQQRSIQEICHALKNGAIMLYPTDTVYAIGCDLNVKSAVERVRQIKQLSNDKPLTFLCSSLSNISEYAVVSDYAYKIMRRVIPGPYTFLLPATKLVPKVVMNPKRKTTGIRVPDHVICRTILETLENPIISSSAHLPDQEGDFPTKGLESARLFDALDHIVDLIIEDGSAPGSEVSTIVDFTGDQPEIVRQGLGWLELQQWL	1 out of 5	Inferred from homology	['GO:0005524', 'GO:0000287']
T2IEQ9	T2IEQ9_CROWT	MAYYWFKSFHLIGVVVWFAGLFYLVRLFVYHAEASEKKEPEQSILKAQYEIMEKRLYNIITNPGMMVTVTMAIGLVSTEPEVLKSGWLHIKLTFVALLLGYHLYCKKIMKQLASGECQWTGQQFRALNEAPTVLLVVIVLLAIFKNNLPLDLTTWLIVALVIAMAASIQLYAKKRRLAQEKLSSSID	1 out of 5	Predicted	['GO:0005524', 'GO:0003677']
B1XMC9	B1XMC9_SYNP2	MTRSKKVCDRTTLFWLLFALFLGLLYPILALTKISGELHWIQDDARQHIFWMARFLDPELFSDDLIADYYNSISPAGVSFFYYCLAKLGVDPDFLSKIVPLLLSPLTVFLSFILCLEILPIPFAAFLSSTVLIQNLWLQDGLTSGTAKAFLIPIFLLFLWAVIRKSFFWTIGSIVFLGLFYGSFVLVAAGVLVCQYFTLNQGKLQLNYNRHDKNLAISGLLVAFVVLLPHILSNSDFEPVISLTQAKQLPEFEPGGRASFFQTNWWDYLFNGGRTGIRLTAALRPDLVYISLLLPIIFLYKKHFPLTQDIRRLFVLNQLLISGFVLYTLAHLFLFKLYLPSRYSLHSLRFSLTILCGLTLVILLDKLVRLCRERSLRTVRLVFLVFALFSIAFSLLVDP…	1 out of 5	Predicted	['GO:0005524', 'GO:0042626']
B1XNN6	B1XNN6_SYNP2	MKATPRFFPSLCITVTMSFLAPMVVCGLLLTLCAAVGIFPGVTVELLTDAFGNVLKVFGNGRIWEGVLVIAIACGFVGGMFETFNFYYYQNMN	1 out of 5	Predicted	[]
B1XMJ8	B1XMJ8_SYNP2	MTPMTTSSRFSAAERIASLKTAIAGGVTAGLLSFGLLLLHRFVGSEGLPLNFGGGLSTLTLLVNLGTSALSGALFALTYRYAVRTDDNPQLNAGVIAAFALVRGVALVDAGSAIAQKGWPFMAACGENFVVFGLTALALNFGRQQGWLTPFK	1 out of 5	Predicted	['GO:0000287']
B1XMN1	B1XMN1_SYNP2	MNLKLNFFWGFWLLYVGSLLLAPSHFPFGGEPLWQLQPETLTEVKQESLNFFFVLPILNYLGWRSPLAPVLNPVDEALFNFAVAWMWLFLPVMASDRKGQHLPYLAFWGCGMFLTNVFLLPYMALRRAIAPQPFLPKPWFTRFFAWVGICVGIIAIGWFGLARPEFGLLGDRLDYFLLRLGDSRLTVAFMVDLLCFWFIQIFLMGDLTAKDSFWQTLRFVPFFGVACWLLFDHRSS	1 out of 5	Predicted	['GO:0005524', 'GO:0046872']
B1XPH4	B1XPH4_SYNP2	MIFRAFLVGILIAFGEIINGNLRVRYLQKKFGRRKGKNISLCSGILLFTLIAYFCLPWIKPQNLLECAGIGLIWVMVMLSLDLYFGRVVFRLPWQKIVDDFNPLKGNFLGIGMLVLLFCPSVIFLLK	1 out of 5	Predicted	['GO:0000287', 'GO:0003677']
Q064I3	Q064I3_9SYNE	MTPLLLQALPIVHVLLGVLLAAWTLAFLLRIVLTWYPQVDMTKGAWPLIAWPTEPVLVLTRKVIAPIGGVDVTPVIWVGLISLFRELLVGQQGVLSQILLRSAQAVA	1 out of 5	Predicted	['GO:0005524']
A3YW91	A3YW91_9SYNE	MSRPYLRKFLGDRAPLPPRPPTRAIVMAWIGGLLAIAAVALLRLGLTQPFVLGSFGATCVLAFGYPDVPFSQPRNIVLGHTLSTATGLVFLTLFGPTWWAMAMAAATAIALMMATGTVHPPAGSNPVIVFLLQPGWDFLLLPTLLGALVVTLVALIYNNAVRESRYPKYW	1 out of 5	Predicted	['GO:0005524']
A4CQQ7	A4CQQ7_SYNPV	MRFVTPTLLQVLSLLNPVLGLLLAAWSLMFLLRIVLTWYPQVDLSSAPWAVIASPTEPVLALTRRLVSPIGGVDVTPVIWVGIVSLVRELLVGQQGLFTMVLLRAQAIA	1 out of 5	Predicted	['GO:0003677']
A0A0P4UV96	A0A0P4UV96_9CYAN	MATLYKIHPENPQARTIDQVVAELRNGAVMLYPTDTVYAIGCDLNSKSGVQRVRQLKQLANDKPLTFLCPSLSDIAQYAIVTDQAYRMMRSLVPGPYTFLLPATKLVPKLVMSPKRKTTGIRVPDHPVCQALLKALGNPIISTSAHVPVEDETIPLKVRDPENLSLPELFDSMDRIVDLIVDTGQEPAQAVSTILDFTSDEPAIVRKGLGWEAAAEWSLE	1 out of 5	Inferred from homology	['GO:0005524', 'GO:0000287', 'GO:0004845']
B0CEF6	B0CEF6_ACAM1	MSAILLGIYLYFKNPEMYIGFTFWMHFISPEIQRFIDFKINSINHGYLTFTANSVTLISAFTLIQYSTKIPYQKLSPFLFTLSASVYSLFISLIKSPPQDLILIEQFSALVGPILFGLHIYLHWKRYPTFKSVTENTILWGSLVLGIYGVLQFVFAPGWDTHWLRSVEKWSYGLPEAFAIRIWSGTTDFQTFATTVLIGLMILLYRFDWPLRIPTLSLAGLGLLLSQARAAWLCFLITLTIFLFRTKIRIKFRILAIILLLIITTSVLILTNDILYEKVASRLLSLFLYEDDISVNIRQELYNTYFDSAISQFIGVGLAGSLDLGDFNIVDAPIFIYLFYFGWIGIIPYVVGLLALVLKLCRSSPKDYLSLFSQAFVIGTMSIIAFNNVLMATLGFYFW…	1 out of 5	Predicted	['GO:0005524', 'GO:0005471', 'GO:1904680']
B1XIS0	B1XIS0_SYNP2	MYNGNTKKDYIQAGLVAGLGAGVATSFAVGQGQHPAIALGITLMAAVFAMVCHRYDLI	1 out of 5	Predicted	['GO:0008289']
B1XRL7	B1XRL7_SYNP2	MKQVSRLALSLLLLRLSIFIVMFVWTLDKFFNPDHARAVFENFYLISGLSNGVIFLIGIVQLAIVLGFVTGFQKNRCYFLVLLLHAGSTFASFRQYLDPFNNLLFFAALPMLAACCTLFLLRDADTLWTVD	1 out of 5	Predicted	['GO:0003677']
Q05W76	Q05W76_9SYNE	MASELAVDLVGLAEEEQADAGRDDHDQGAPHEAAQKIGEGGGHVDAESMAWIRGSYGVSASFYDAGLDALSFVTPTLIALLPGVHLVLGLLLAAWTLCFLLRIVLTWYPQVDLKAGLWPVVALPTEPVLALSRRVIAPIGGVDVTPVIWVGVISLVRELLVGQQGLLSQLLMRSATSGAVA	1 out of 5	Predicted	['GO:0005524', 'GO:0000287']
A3Z9I0	A3Z9I0_9SYNE	MSFVTPVSLAPLPLLHLVLGLLLAAWSLCFIVRIVLTWYPQVDWHSGFWAIVAWPTEPLLVPTRRLVAPIGGVDVTPVIWVGLLSLVRELLVGQQGLISQWMLRSMAVA	1 out of 5	Predicted	[]
A0A0K1S9N5	A0A0K1S9N5_9CHRO	MLVNKGLLYFGVLMIDKILTKVRSLAKPLLVLGLVTTLILGSIPSALAASGGRMGGGSFRAPSRSISPSRGGGYSSPGYGGGIGFPFLLPFFWGGGGGGLISLLIFFAIANFLVNAFRNGGGSDENGMAVEPGYETVSVAKVQVGLLANARYLQQELNQIALTVDTSTSEGRVEVLQESALALLRHPEYWVYGNVDCQQTSLSSAEAKFNQWSLNERGKLTAETLTNYNNQLRQGSQENILPESAGELAKSAPEGYILVTILAGIVGKFSLPKINDSQDLKQALQQIGSMGGDRLLAVEVIWTPQSEGDILSQDDILANYPDLKLV	1 out of 5	Predicted	['GO:0005524']
T2JD95	T2JD95_CROWT	MAYYWFKSFHLIGVVVWFAGLFYLVRLFVYHAEASEKKEPEQSILKAQYEIMEKRLYNIITNPGMMVTVTMAIGLVSTEPEVLKSGWLHIKLTFVALLLGYHLYCKKIMKQLASGECQWTGQQFRALNEAPTVLLVVIVLLAIFKNNLPLDLTTWLIVALVIAMAASIQLYAKKRRLAQEKLSSSID	1 out of 5	Predicted	['GO:0005524', 'GO:0003677']
A0A1E4QK69	A0A1E4QK69_MICAE	MIDKILTKVRSLAKPLLVLGLVTTLIFGSIPSALAASGGRMGGGSFRAPSRSISPSRGGGYSSPGYGGGIGFPFLLPFFWGGGGGGLISLLIFFAIANFLVNAFRNGGGSDENGMTIESGYETVSVAKVQVGLLANARYLQQELNQIALTVDTSTSEGRVEVLQESALALLRHPEYWVYGNVDCQQTSLSSAEAKFNQWSLNERGKLTAETLTNYNNQLRQGSQENILPESAGELAKTAPEGYILVTILAGIVGKFSLPKINDSQDLKQALQQIGSMGGDRLLAVEVIWTPQSEGDILSQDDILANYPDLKLV	1 out of 5	Predicted	['GO:0005524']
X5JVA3	X5JVA3_9NOST	MANIVQVHPDNPQIQRIEEIKLALQNGAVMLYPTDTVYAIGCDLNARSAVEKVRKIKQLANDKPLTFLCPSLSNVATYAFVSDSAYQIMKRLIPGPYTFLLPATKLAPRLVQSPKRKTTGIRVPDSKICLELLTDLGNPIISTSAHVPTDYIKEQTETIPELPMTRFDLFDRLDKLVDVIVDSGEEPTYQVSTILDLTQEHPSLLRKGLAWEEATPWL	1 out of 5	Inferred from homology	['GO:0005524', 'GO:0000287']
A5GN15	A5GN15_SYNPW	MNRTTDLTTQLAAACLGAGVITTVAVVQGQNPITALGITLFSAVAAVMVGQVL	1 out of 5	Predicted	['GO:0046933', 'GO:0003677']
A2C206	A2C206_PROM1	MKSKSDKNQSKLPWWVELLFVQIGLPDSWLSKYLKKKKEAANFINENKKNIVYSAIIIAGILYIYPIVRYTSSSASCIDKTTKYLKSNNSNRSQNGIDINSLAVGYCHGGSLPE	1 out of 5	Predicted	['GO:0005524', 'GO:0003677']
B1XN26	B1XN26_SYNP2	MVIGVFWLLKRNDEIPLLISSFLLYCGSYRYWAVTTGLSRGWVRLSNFGFSPINEQKALIALSFITFGEFCLLGFYILFQRQYLPAWNIGATPFPLSPKWSQRILWAGGFFISMTLIISSQIITLTRAGRSLGFQISAYLYLFPLALIGTATLILCVWKFGGFRTLFTKIFAILTLISVAQLTFGPSGRFQFLGWLIAAGVIISANYRPVRRLWVLSILAVVAITLFATAGALRSPTINPANLNQVAWERAFSAEDANMLDGFVLLQEVYPDRLPYSLGMEHIEILLRPIPRAIWPNKPVGGYMNKLGLIDENTGFNLGISPTLLGSFYAEGWLIGIVIFSFLYGFCIAKIVHFSVQIHPFAGVLLRAMLCAALVPLLRGGDLPGVYAWIGMAFWPCFF…	1 out of 5	Predicted	[]
B1XNK1	B1XNK1_SYNP2	MSKSFRLRSSPTLIAKVRRFSQRPRRWFALSRSVDWLWVGKVGGLGVGITSLWLWQWQLLVAIALGSGAMAAIYLFEASPWQKYLEEGYRLWHSRHRRLLLAGMGGSLTVLLSYGAIAFWQSMANHWLTSVMLIQGFMISAMFALMFSRHWQYRSPHQQFEQALENLGDRSSIRRLYAIRQLRQLLQEQRLTAEQRHTLHAFLQLSWQQEREKPLREALLGTLRLYTRPQTPSPRPLQLQKSRPPLNLTRQQQTRKSLVKEQV	1 out of 5	Predicted	['GO:0003677']
M1X4E6	M1X4E6_9NOST	MATVSKKSGEKIIKELTEADEKAIALAQRFGYSLPNAYKSLGSALKTLIDKTPSKRQRTKYEARLSALKRSANKEKARSNHRNEEGY	1 out of 5	Predicted	['GO:0019843', 'GO:0003735']
A8YDH3	A8YDH3_MICAE	MNYTETKTANSPIFLSEISSLTLNNNCLNCFKLNHQVTRKIGNRFSWQFSRKFPAVVVIFEDNCFWVLAKDEKLLPSPQQWKEALSDIQEVLREDIGDHYYSIHWLKDFQITALVTAQLAVRILKIFGKFSYPIVFPKDSQISENQVQVRREVNFWAEIINDTDPAICLTLESSIVYSGDLEQFYENHPYRQDAAKLLVGLKVKTIETNGTAKIIRIAGTIGERREELLTKATGSISRRKLEEAHLGQPVVAVQFGKNSQEYIYPLAALKPCMTDKDESLFQVNYGELLKETKIFYAERQERLKLYKQEAQNTLNNFGFRLGEKSINSREYPELFWNPSISLEQTPILFGKGERGEKIKTLKGLSKGGVYKRHREYLDPARKIRLAILKPANLKVGDFR…	1 out of 5	Predicted	['GO:0046872', 'GO:0003677']
A8YAY7	A8YAY7_MICAE	MTNTTNQAKLLEFDAHTLKNLIERGEVCLIDVREPGEYASDRIPGAKLVPLSSFNPNSIAFDPNQTLVLYCNSGSRSTVAAQKLIAAGFSQVAQLKNGLNTWKSAGYATEKDQNAPISLFRQVQIVAGSLVVLGTVLGAFLSPWFLILSGFVGSGLVFAGISNTCALAMLLAKLPYNQPHQ	1 out of 5	Predicted	['GO:0005524', 'GO:0008556']
A5GPB3	A5GPB3_SYNPW	MQTGFGGFYDGIAHLFLTPSDLLLVLGLALLAGQQGPQGGRLLLTLLPLSWWIGLAVGQRWGLDLTLALLSTVLFTSVGVLVALSLRLSVQVLAFTVAGSGLLFGLINGFTMPSASSGLPLDVLGVVSAVALLSVLISAQVAATRSTSFCIAVRVAGSWIAAAGLMSLGLLLKA	1 out of 5	Predicted	['GO:0005524']
A0A0A1VZN0	A0A0A1VZN0_MICAE	MIDKILTKVRALAKPLLVLGLVTTLIFGSIPSALAASGGRMGGGSFRAPSRSISPSRGGGYSSPGYGGGIGFPFLLPFFWGGGGGGLISLLIFFAIANFLVNAFRNGGGSDENGMTIESGYETVSVAKVQVGLLANARYLQQELNQIALTVDTSTSEGRVDVLQESALALLRHPEYWVYGNVDCQQTSLSSAEAKFNQWSLNERGKLTAETLTNYNNQLRQGSTENILPESAGELAKNAPEGYILVTILAGIVGKFSLAKINDSQDLKQALQQIGSMGGDRLLAVEVIWTPQSEGDILSQDDILANYPDLKLV	1 out of 5	Predicted	['GO:0005524']
A5GP96	A5GP96_SYNPW	MHRRLQALRTRHWPIGIAMVLAAVLVLSEPAIVDFFQKGHFNWVSLHSLAIARHSSLANGGVGYSCKWLTSDGSTHLEYFNRYPIVFAVLSRWLLLPWAGDGAAWLYAARQWMNVMFIATALVLWWWLRALRFSRPVAMASLLFTLSAPVVLQYRNMFHFDQPALLAYGLLLLVVVRKVLPDQPDLRWYSAALCLAALSGRSAVVLIASLVLPLQRGLAGRRRGLWLGVPIAFATVGVATAYNIVWEARLNAVSWTSTTVVQSALRRLGLSGNGFSERALERTRWLGGALPKLIAYSTEFMLPLLLVAAVLVLTRLVARRRRLSPAAGPIPPALPEQALTFRRQMLWSTGGTAVLWVVLMKNLFVFHVYAGMVLLPFLLLCMAHTLERLIPELAAALKR…	1 out of 5	Predicted	['GO:0005524', 'GO:0003677']
A5GN34	A5GN34_SYNPW	MTKNRRLILTALITGCWIVLLSLLNSGIQTVVMATMWDLNTMLPPTFVWPTIAILILVLIVVLLAVPALLIWEIWRRP	1 out of 5	Predicted	['GO:0005524']
A5GN25	A5GN25_SYNPW	MTLRPDRRNEQACGVSPGGRPLIQLGDARYSTGVLSIDQRTSNIEKLMSQQLSQEKVNAFRLRQRDTGWGYAWAHLLPFVGLYYAVTRRTITPFLVDVLGSIAIMIVFLIPAVAIEDEEASVMFSILGNLTAIAATPFLVKNGIDRARKAAHKSLHDAGYWSK	1 out of 5	Predicted	['GO:0000287', 'GO:0003677']
A3Z9V0	A3Z9V0_9SYNE	MLLGLLAWGASALRHALLQSNAYDLGLFDQWAWLIGSGHAPISSMENVHVLADHGAWLFYAAGAAYALLPSVQWLLASQALALGLTAVPIWMLASQAGLSRHRCWLACGLWWLQPVVFNASLFDMHPETWVMPAVALALWAERAERPRLWLALLLLMLGARDGLVLITAGMALDLGWRRRWRWSASAAALSGLWLLLLSRWLYPLLRDGEGPKAAGRMFSHLGGAPGTVLQSIDWSGGGLYLLLLALPCLWLWRRRSLPTLLIAVPLLLTNLLSASPSYRTLIHHYSLPLAVVAVVAAIDGLKASKTEASHPFPWTLTWAVICWLALAKPWFFTGPYLERLNVLQDARSAIAQVQAGDAVLTTSYLVPHLSHRQRIAFPKKSFSDALQGDQWTTLVLRP…	1 out of 5	Predicted	['GO:0005524']
B1XLV3	B1XLV3_SYNP2	MPIEIIVIVAALIISWLVFTAFIKIVKTSVQTAVTIAAIVLVLQLVFGIQSGAGDYTDY	1 out of 5	Predicted	['GO:0046933', 'GO:0003677']
A5GN33	A5GN33_SYNPW	MDQDPNATSSRERTVLIVLLLALGLGLVAIPPVREGILKDFRRKWDQNGQLHNAGSIRLASRADVLMP	1 out of 5	Predicted	['GO:0003677', 'GO:0003735']
A0A0A2ABV1	A0A0A2ABV1_PROMR	MLQSNAYDLGLFDQWIWLTSKNLPSYSTMTGLHMFADHGAWTLYIISVIYKLIPDINILFLSQSLSLCFTTIPLWLLCKKNNLSSKVGFLVGTFWLLQPVVFNINLFDFHPEVWAMPCIAFYYYFEKNKNFSISILLTVLILGTRDGLVLLIFGFGLEQILKKKFRRALILFLISILWFLFLNNLMYPILNGDKGSVMALARYSNYGDSFKEILFTLFLNPLYVLKQIKLIDSIFYLLILFAPALVFLKNISFITLISSFPLVFSNILSESSSQRTLIHQYSLPIALVIVVSVINGLANNEDIFIYRRKTFLWMIICWAALAKPLFFAGPYLSRLDSIIPAREAFKEIPKNANVITTSYLVPHLSQRSFIKYPKNEDDIKSDLKEFNILLLNPLDPGWD…	1 out of 5	Predicted	['GO:0005524', 'GO:0005471']
M1X6I7	M1X6I7_9NOST	MINESYKIFITVKNMAYYWFKSFHIIGVVVWFAGLFYLVRLFIYHIEAEQEPEPAKIILKKQYQIMEKRLLNIITTPGMLVTVFCAIGLLITQPNYFKQIWLHFKLGFVVILLAYHFYCARLMKLLENGKCNWTSQQMRAMNELPTLMLVIIVMLAVFKNSLPTDITAWLFFGLVILMVVTIQLYARKRRLDKEKLLAQIEQIPQQ	1 out of 5	Predicted	['GO:0005524', 'GO:0003677']
A8YCE2	A8YCE2_MICAE	MSLPELPLHLQLTQMVSGYWLSQAIYAAAKLSLAEHLSKGAKSCQDLASLTETNPAALYRLMRALASVGIFQETESQQFILTPLAEHLSSDHPRSVKATAIMLGEAPHYQAWGNVLHSIKTGQPSFDDVFGMGVFEYFQTHPLDAEIFEQSMNSFSFSEEKAILAVYNFSEFQTLVDVGGGYGEMLGTILEQYPHLKGILFDEEYVISHCQPTLEKHGILHRCQTVGGNFFESVPSGGDGYLLKHIIHDWDDRRAIAILKNCCQALDSNGKVLVLEMVVPAGNNPSAAKMLDINMLVMCPGGKERTAEEFEELLSPAGLKLNRIIPTQEDICIIECVKK	1 out of 5	Predicted	['GO:0005524', 'GO:0008270']
A8YGE1	A8YGE1_MICAE	MNWQEIAGNWVFLPRRPRGIIHFLGGAFVAAAPNITYRWLLESIGNSGYAIVATPFVNTLDHKSIARTVLNRFDNIIERLRWNHSLRQGYLPIYGLGHSMGCKLHLLIGSLYEVEREGNILISFNNYPIRRAIPFIEPLQIDTTFNLEFTPSPEETNELIFQDYAIRRNLLIRFQDDTIDQSLVLNPLLKKRFNDLIALRTLPGNHLTPLGQDVSWQTGEVFTPLDAIGQWLKQGLARDNSRLKDEILQWLNPVLPASR	1 out of 5	Predicted	['GO:0005524']
X5JYB2	X5JYB2_9NOST	MVVLALSQADTALAARSGGRIGGGSFTMPSSRTYTPRTRAPGGGYYAPYPGAGFGFPFLLPFWGIGGGFGRLFSILIFIAIANLLMQTFRRVSGDGEEVSYESNPTVSVSRLQVGLLANARSLQPELNTIAEKADTNTLQGRSEILQEASLALLRHPEYWVYAGSSNKQARLNAAETEFNRFALAERSKFTEETLSNVNNQLKSVLNQDALAAEVDNPTDLIQSGPGEYIIVTLLAATLGKTTLPVINNADDLRQALRQIGSLPRDQLLAIEVLWTPQSEGDTLTSDDLLAEYADLKMI	1 out of 5	Predicted	['GO:0005524']
T2JTN8	T2JTN8_CROWT	MLQKTTKLFLTTVAAIATINTIELPQAPNTSHSWLKPQQEVQARSSGGRSGGGSFKKGSSGSSSRSSSGSSSSSSGSGSSRGSSTPSRSHNNSSTYYNNSRNYSTSTTYYSGGSGGAGIFFGVVFFGIFGIILFAIVYSTLKSAFSGNSNDNNSTAYSRERDNDIVTISRLQIALLALATDVQSGLTELSLRVDTSTEEGLQELLQESVLILLRSSEYWTHHVNSSQKINIDQAEAKFNSLSLEERSKLSSETLSNIEGNIKEKSVISPDDESAMYIVVTLLVGTAHDKPLFEDIRTPDDLKEALNSLGSMPSDYLLKFELMWSPQTENDSLTYDEFISEYSNMIDLI	1 out of 5	Predicted	['GO:0003677']
A5GPL3	A5GPL3_SYNPW	MALRTNWTPVVHGGNNFCTHRLQFKSGLTSSSVTFRTTPAMVAFCLVFLVGGVGVAVAILMTSFGIGMPVSPGILVALAVAGGGGLMLKRARAHEASFDRTSGQCRVRAKNYSIREVHALQLLRETVRGNDSNYHSYELNLVFRDGSRSNVTDHGALSAIRRDASALADYLQIPVWDAIDFRLPEHLRNGGADPKLDLLRNNLGL	1 out of 5	Predicted	['GO:0005524']
M1WUV9	M1WUV9_9NOST	MINESYKIFITVKNMAYYWFKSFHIIGVVVWFAGLFYLVRLFIYHIEAEQEPEPAKIILKNQYQIMEKRLLNIITTPGMLVTVFLCNWFVNNTTELFQANMVAF	1 out of 5	Predicted	['GO:0003677']
M1WVY7	M1WVY7_9NOST	MHFKLGFVVILLAYHFYCARLMKLLENGKCNWTSQQMRAMNELPTLMLVIIVMLAVFKNSLPTDITAWLFFGLVILMVVTIQLYARKRRLDKEKLLAQIEQIPQQ	1 out of 5	Predicted	['GO:0003677', 'GO:0003735']
B1XRH2	B1XRH2_SYNP2	MAASSNGQSQQAPKTLVQLLGWLLKAFLQALPRQIVVGVIVGGVMWLVHTFLLVGVNEGFNPTTNPWLGSVLVISDQLVPGTLFWLFSGILVGHLFRGTLGNYLKGIGQLPQICVDVGQQASQFQSPFPWVGLAVAIAFSTFLGNLLVSIQIALFALAAVCEPQHLLRLAAQLGWQDAHRLFRHQSPPALSQVTLQTLLAGLMVGYLIAAICFWFFGGIPQLLFLGAIAIALVLIFRNNQPPSTQTLILLSLSLVGFYVAHGIPVLADDCGWQEAGGSLDRWLASGPCVITTATLGFPAAGGFWTGWILGNLPSIPTVIYGTGTPDDPFRDYPDANNPPWKQGIYGTGTKEDPFRDYPDVNNPPQTPGIYGSGTPDDPYRDYPDANNPPWKQGIYGTGT…	1 out of 5	Predicted	['GO:0046872']
A0A1Z4HE76	A0A1Z4HE76_9CYAN	MVTKDYAWLTSCSFYIELSLDNSNDKVDGIFMNCQGLQRTQEVIQICEVTPQKWGMKESKGRIARTKIPGNDNSNNITLRRGLTYSTRFWDWFDSIEQGNWAKKRQVISLNICNNAMGRQVQARYELDGAWPTSYTLADIQIDKTELAIEELEIAFEGMKRAPLPDIERSFKDGS	1 out of 5	Predicted	['GO:0003677']
A0A2Z6CZL5	A0A2Z6CZL5_9NOSO	MTDFPEILTNSRFYLELKLTGSQEPVDGYFMECQGFKINQQVIEVAEVTPQTWGKNGNTSGRIVRTKIPGNISYSNIVLRRGLTISMTMWNWLAAVQESKWGDERRDGSLVIYNQAAEEKFRLEFKNAWPASYKINDVNAAGSEHEIEEIEVVVEELKRVKVA	1 out of 5	Predicted	['GO:0000287', 'GO:0003677']
A0A1Z4GPS3	A0A1Z4GPS3_9CYAN	MTDFPEILTNSRFYLELKLTGSQEPVDGYFMECQGFKINQQVIEVAEVTPQTWGKNGNTSGRIVRTKIPGNISYSNIVLRRGLTISMTMWNWLAAVQESKWGDERRDGSLVIYNQAAEEKFRLEFKNAWPASYKINDVNAAGSEHEIEEIEVVVEELKRVKVA	1 out of 5	Predicted	['GO:0000287', 'GO:0003677']
Q8YMZ5	Q8YMZ5_NOSS1	MNSCVLLAEIIQEPQLRYTSDNLAVTEMLVQFPNSQKPDDPPATLKVVGWGNLATEIQQNYHQGDRVIIAGRLGMNTIDRPEGFKEKRAELTVQQIQSISGSGNFTSSPAVSRTPAVTETPSRPPSPAVTTQHDLPSYESPRPAPTPAPSKVSVPPQVNNYEPAPQTTYSPVEVPDPDDIPF	1 out of 5	Predicted	['GO:0003677']
A0A1Z4RR19	A0A1Z4RR19_9CHRO	MLENLLPPLNDHNLPYPDTIHPIVVHFVIAMVLFAFLCDVIGYFSKNYRLYEVSWWNMFFATIAIFIAIIFGQIEAGLAIAYDAVEPVLNLHTLIGWSLSGIIAAITGWRYVIRSQDSQKVPVAYLGVGLLLTGLVFYQVYLGDKLVWVYGLHTVPLVEAAKEGLL	1 out of 5	Predicted	['GO:0005524', 'GO:0000287']
A0A1Z4RR39	A0A1Z4RR39_9CHRO	MNPELINQLDLGANGLPYPIPIHPNLVHLTLGLFIIGIAFDIVGVLFPFDRTIFKYLAIPATRANFFDVGWYNMLGAAIITFFTVGFGFYEIMLVDSTPDVISAWGLGAMETMLWHGVGGVFLLAAIVGMTIWRGFQRYVWRNDTSRQVQWRYLLAGLAIMFIMYVHGTLGAQLAAEFGVHNTADNLLRLGQDPNVLLR	1 out of 5	Predicted	['GO:0005524', 'GO:0000287']
A0A1Q2U0Z9	A0A1Q2U0Z9_9SYNE	MEALGRFIAMSLIAVVIISMAVVSIQNIELVSLRFLIWESARFPFGILLAFGVSLGVICGSFLSIGARR	1 out of 5	Predicted	['GO:0003677']
A8YIJ5	A8YIJ5_MICAE	MSIRETTVMKTPETKVWTDAEFMALPDDGNRYELVKGELINLGNSGALHGYIAIILSAALFALVTSRKLGVLLDSSTAFTMKNGNKRSPDIAFFAKERLRELEELPTGFLEGGPDLVVEILSPGNTVAEIEDKIAEYFANGTRLLWVISPGQHYVLVYRCGYEPQGLLTSGDFLEGEDVVLGFTFPVADLFQKLSF	1 out of 5	Predicted	['GO:0005524', 'GO:0000287']
A8YED1	A8YED1_MICAE	MTTMSDSPESIRNTSVSDQATNNDALGFEPYVIAIAEFLLHEQTQPPLTLSVEGEWGSGKSSFMKMLEEYLRKKGGRTVWFNAWRHDKAESVWAAFALSFIKQISTPKNWRDLPRVILGHFKLQLLRFNLEKGLFELIKALPVIIFVICASIAIPFILIVYGVEGINELIRATTSPDVFWSKINSVFKLLFTAGGLTLSGAGIFAGIKSLSRNFQRLLQNPKNNLIKYIEAPDYKKQSAFVEEFHEDFAKIVDAYIGNDRVYVFIDDLDRCEHPKSADLMQAINLMIADDPSVVFILGMDREKVAASLAVKYENILKYLPSETTEIDPDILARRSANKGLAYGYTFIEKFVQLPFLVPQPSQSDFERFLIQLATSTPPNLQPAKPHFTFFQSFWGKFKL…	1 out of 5	Predicted	['GO:0005524', 'GO:0008270']
A8YGR9	A8YGR9_MICAE	MTLASNKQTAIIRTERGLTIAGTRITLYDVMDYVTAQYPPKFIQGLFDLTEEQINAALAYIEAHRADVEAEYQQVLKEAEELRQYYEEQNRERVARIAAQPPKPGSEAAWEKLRVAKAKRESKV	1 out of 5	Predicted	['GO:0003677', 'GO:0003735']
A0A1Z4VHZ1	A0A1Z4VHZ1_9CYAN	MLEQPGLPLNSTKNYSFSWAFVWLLLGVFILSFGAIFTRLSENELGPAGTSFNRYYIATIVLALWEGTQYGMNNSSNPNKSIQLKDWGIFLLSSVLGTATIFLWALSLTQTSVANSNLLHNFTPIFAVLGGWLFFGQRFDYKFVLGMTLAIIGVAIISFGDFQEAVNSLYGDCLALLSAVFYALNYLVRENLRSKFSASTILLRTCLLGGCFTFLITLTTETQLFPTSWQTWLTVISLGVLCQIIGQGLLIHNLKQFSSGFVTLLMLIEPLLTALFAWVIFGEKLSPLNWIAFFLILTGIYIAKLSIGSVKLTEETSGD	1 out of 5	Predicted	['GO:0005524']
A0A1Z4IXZ7	A0A1Z4IXZ7_9CYAN	MQKSLEKPSTNRYAWLNRNSLVRCLEAVQDLLVISLCIGLFSFMTIQLRAMFYSLLPPLNFQVVTSDILFLLILVELFRLLIIYLQEQRISIGVAVEVSIVSVLREVIVRGVLEAHWSQILASCAFLLVMAVLLVVRVWLPPTFSGIDPERRLSMRNKLLTPDQLSESIHPMDSPVTASILAEDNNRVRGEY	1 out of 5	Predicted	['GO:0003677']
A0A1Z4IQX2	A0A1Z4IQX2_9CYAN	MLNQAEFPQQQTKPTLDLINLTVLFIAVLILSFAAIFIKLSENELGPNATIFNRLWIASLTLLMWKGINRARNTRPHDSEVQPKSWTIRDLALFVVACGISALCLLSWAWSLTQTSVSNSNLLHNLTPVFATIGDCLFLGRYFDGKFLIGLALASGGAIAVGVEDLQVSPEHFIGDAVALLSAVFYAGSFLISEQLLKKFSVTTILLCNCAVGCLLTLPIVLLNENKVFPNSGLGWLAVIGLGVLCQVIGQGIITYSLKNFSAGFVSLFLLLEPIITAIFAWEIFGERLSILNWVAFFVVLAGIYLAKSGKGAEQ	1 out of 5	Predicted	['GO:0005524']
A3Z2E4	A3Z2E4_9SYNE	GGIGVKDFVFGAMTGSFLSAPLFAWMAMDTINSSLVPVEHRYGPVMRGLCWFGLLFFLVFSLLFIANAFFGVGA	1 out of 5	Predicted	['GO:0046933']
A0A1Z4RKQ6	A0A1Z4RKQ6_9CHRO	MEIILALCLGLTLSAASGFRLFLPPFVLSLAANLGNVELSSGFEWVGTSPTAIALGIATVAEILAYYIPVVDNLLDTIEIPTAVAIGTLLTAANLGDVNPLLQWSLAAIAGGGSAGIIETFTAMTRVASTGVTAGTGNFLISTTEALSAGILSLLAITLPVLSIALVIGLLIMAAIKIPRLIANRQRQKNKSI	1 out of 5	Predicted	['GO:0005524']
A0A1Z4RTG5	A0A1Z4RTG5_9CHRO	MHKIPNSTRTPWYKSLNSTGVIQVLEFIQDLIIISLCIGLFSFMAIQLKEMFISLLPPLDFTQVTADILFLLILVELFRLLIIYLQERRVSIGVAVEVSIVSVLREIIVKGILETPWSQVLATCSFLLVLGVLLVVRVWLPPTFEGVDPEQKVSERYKQKSVIKN	1 out of 5	Predicted	['GO:0005524', 'GO:0003700', 'GO:0003677']
A0A1Z4RRK8	A0A1Z4RRK8_9CHRO	MNRNTVLNSLNEIDNTDKAIKQLSPSSSWQKILGDIISLGILLLAVIALAFSPIFTKLSEIEISPTATIFNRLWLATIIISCWQLFKNPANLRQIQPQENKPPNYKQEFLLIIASLCATISALLWAISLTHTSVASSTVLRSLTPLFITLGAWLIFKQQFNYQFILGMLLAIVGGITISWDDLQIGTTYLVGDGIALLSAALHGMNILIVGYLRDRGCATTKVLFWRCAGGALIILPLAYLTDSRLFPVSTQGWITVIALAVVCQTFGQGLLVYSLKKFSASFVGIFTLLKPIITALLAWIIFAEHLSLASGIAVILILIGIYLAKSSSD	1 out of 5	Predicted	['GO:0005524']
A0A1Z4TGF5	A0A1Z4TGF5_9CYAN	MYNQLDETTRAWGMACHLSALGGLIIPFGSVLIPLIIWLTQKEKHQFINEQGKESVNFQISLIIYILALSFILIFLILLLSLISGLISEENSFSFLSIFISLQMLLAFVSLAIFLFQLIIVIIAAVKAYNGQSYRYPFNLRLLK	1 out of 5	Predicted	['GO:0005524']
A0A1Z4LNN0	A0A1Z4LNN0_9CYAN	MFENLLPPLNEHNLPYPDTMHPIVVHFVIAMVLFGFLCDVIGYFTKNYRLFEVSWWNMFFATISIFIAIIFGQVEAGLALAYDAVEPVLNLHTLVGWSLSGIIAAITGWRYVIRLKDPKRIPVAYLGLGLFLTLLVCFQVYLGDQLVWVYGLHTSPVVEAVKEGSL	1 out of 5	Predicted	['GO:0005524']
A0A1Z4LNU3	A0A1Z4LNU3_9CYAN	MFDNLLPALNEHNLPYPDTIHPIVVHFVIAMVLFAFFCDVIGYFTKNSRLFEVSWWNMFFATISIFIAIIFGQIEAGLALAYDAVEPVLNLHTLIGWSLSGIIAAITGWRYVIRLRDTQSIPISYLGVGVLLTVLVCFQVYLGDKLVWVYGLHTSPVVEAVKEGIL	1 out of 5	Predicted	['GO:0005524']
A8YID3	A8YID3_MICAE	MKNDAKIIDLVIRLFFLGLLLFAGFTLLRPFLTMILWGAILAIAWYPLFLWLKKLLAGRAKLATVLLTLLCLGIIIGPVSGIAAVLAGNLRTLAEYIDTGAAVIPPPPTDVATWPLIGERIASLWQQASDNTGQFFQRFEPQLKELGKISLSLATSTGLTVLKFIVSILIAAALTLSAKNLTHLMNRLAEKIAPGRGIALASLTASTVRNVSRGIIGVAIIQSLLIGIGLVTVGTPAAGLLTFLTLILGILQIGPGLIVLGALIHAWVTLPNSIALLFTLWMIPATLVDNFLKPILMGRGLPIPMVVILLGVFGGVIAYGIIGLFVGPVLLGLCYELVRAWIGEDSSEPVANRHDQSI	1 out of 5	Predicted	['GO:0005524']
A8YC70	A8YC70_MICAE	MPSGRTHDRITLILLLPIAGASFLVSGSGKLTLLLLASYLFSGFLFGPDLDIHSVQYKRWGYLRWLWLPYRSMIRHRGWLSHGLLIGTIFRLFYLGSFLLLAAIVIIPILQSFWGIDWDWRLWPQQAIALWQQYPRVAIAIFLGLELGAMSHSCSDWIGSAYKSSRKVAQKPVKKKKR	1 out of 5	Predicted	['GO:0005524', 'GO:0000287']
A8YD87	A8YD87_MICAE	MDTAIALSWTLGIMLGLMTLLFILRIVLTWNPQVNLNSFPFNIIAWPTEPFLIPVRKLIPPLGGVDISPIIWVGICTLLREILLGQQGLITMALK	1 out of 5	Predicted	['GO:0003677']
A8YK89	A8YK89_MICAE	MTARGYTTEEQGRLNNFAVEPKMYVDSSSSLGFTKKAEKLNGRLAMIGFVSLLAIELLTGKGIVAWITSL	1 out of 5	Predicted	['GO:0019843', 'GO:0003735']
A8YLK5	A8YLK5_MICAE	MTETSDTVKKSFRLTPFIFLGILLIWLGIRLIAPDSVSLFAGTRPDYLGVREGKLAPCPATPNCVSSQSQDPAHAIEPLSYQGSGEKAIEQLAKIIASQPRTKIINQDSNYLYAEFSSQWMGFVDDLEFSLNPSKNAIDVRSASRLGESDLNVNRERVETLRKLFSVISKQ	1 out of 5	Predicted	['GO:0005524', 'GO:0008556', 'GO:0003677']
A8YCB0	A8YCB0_MICAE	MTRKERPHSWFSRKPLTWQQSRAMWRDLWLEASLDFPYLALIVSSCAIATFGLVANSAAVIIGAMIIAPLMLPIRSLAFGGLIGSWRLIRKSALAILVGTIIALAIAWFLGLLIGISEFGSEIQARSQPNLLDLGVAVTAGAISGYAKIEPKISGTLAGTAIAVALMPPVCTIGLGLSQGNWILSLGATLLYITNLLGIALACLLVFLLAGYSSFHRARNALILTSILTAVLLIPLGISFATLANQARLERLIKKALLQRTITFQRAELLESSINWLKQPPQVRLVVRTAESITPRQVELLEEFITKEMGRPFQLNVLVSKVNEVTSPE	1 out of 5	Predicted	['GO:0005524']
A8YAT0	A8YAT0_MICAE	MTPSSSFWKTLNNSILVRYLLLFGCGWSLIILINYFYGIIAIFTGSAILAALLNYPVVWLSRYLPRGLAIAITTIVAFILLFRLVTGIGLEAVSQGKGLLFNLTDALGQQDFLPFKDFLDRLDLNKMVGTLQTGLATGLSIVQGVFSSVFTGVFGAVISVYMLIDGDKLWRGFLQLLPPAYRERFAKSFRQSFLGFIRGQLLLMLFLSVTSFLSFSLLGIQYGLILAGILGVIDAIPGIGATLGILLVTILTFTSQGLTIAVKAFIVCVVLVQIQDNIIRPKVMGNALELNPVILFLSLFIGERIAGLLGVFLSIPIAGMIAIWISYGEEKPITDLEENQLKESQEN	1 out of 5	Predicted	['GO:0005524']
A8YK17	A8YK17_MICAE	MAKKPKNVARKHRNWQKWLKLTLILVFGFIILNLATNLAIRWSINQQKPVDAILVLGGSIRREIYVANLAKQYPNIPILISQGSKDPCILLLFERAKAPKTNVWLEKCANSTFGNFFFAVPILKQWGVHKVKVVTSPTHLPRAKWLAEIHLQSHGIAVEIDAVREIGIPGNHESKLKTGLDVTRSIIWAFVGQLISPPCWQVIPLNSVDLEAWRDQGFQCEYQGKIS	1 out of 5	Predicted	['GO:0005524']
A8YE99	A8YE99_MICAE	MVLKANSQRKKRVSPQGNRLKLLAIPLILAGLGWLYLDLRQQWLKPEAIFVLGGHADRERFAAKLAKEYPDLPIWVSSGSPRRYVQKIFKKAGIPPERLHLDYNARDTVTNFTSLADQLKAQGIDSVYLVTSDNHMRRARLVGEIIFGSRGIVIKPVTVPSQSPPEPLEKSLRDGFRAILWIITGSTGEFWLESDSSPPQFPTRSK	1 out of 5	Predicted	['GO:0005524', 'GO:0004515']
A8YD85	A8YD85_MICAE	MISQVEVSPDFQTDNTVYILVRNNFYKSSDGGSNWTRLIQGLDYTGELSSLSLSPLNKNILYLASRSNGIYKSEDAGESLQKVNQGLETNFINFVQIAPSDPNIAAAVGLEKGVYLTEDGGKNWSNIFPTKALITFLAITPNNPDRIFFGDEEGKLYTSSNGGKTWQNLPLAANVGAVDTIAFSPNLDRDKTFFVGTKEAGIFKTVDDGKTFQAVNEGIKDKIIEDIVISPDYAQNLTVYAITWHDGMYVSQDGGKSWTKMSEGLTKDKQADDYKVPHFMDLKVVKDTMFLGGFNGLFKTTDSGKQWQEIETLARATVIAMAVSPNYAQDGTVVIANYVGNIFISRDQGETWTPINRGLEVYRLGKDPEESGQDPRRFFDIAFSPNYGKDRTIFAGFLR…	1 out of 5	Predicted	['GO:0005524', 'GO:0046872']
A8YL52	A8YL52_MICAE	MTTWQCDGIPKDGKTYPQAIAGGHEPCENTTPDCPICGLPREAMDPVTTTVKTTVVVSPGGTTRVGQKSNWLLPFALIITALTAGLGGWSLLQMLIPKPDTPPVVGEETPDKQTEATFVSDTAKNPDLFSQGEKILLNSTPNKEKGAAAFKKEDWANAIAAYQLAATPQANDPEGKIYYNNAKARQKGNQNTIAVVVPIANDPNSAKEILRGVARYQEEFNNSNPGNPLEIVIANDGGGLQSKAIADDLIQSGQVLAVMGHGIDPFSQKAIESYEKEGLAILSPLTTNVSQTGNATLKTIPLKDKSQEVLGSYLEAVAKTLANYASKQENSPSVVLFYNSDSPYSQKLKDSFAKAIKEPGGQIVKEIDTTKANFNAKTAIDQAKQAGARVVFLALSKDG…	1 out of 5	Predicted	['GO:0005524']
A8YBD4	A8YBD4_MICAE	MDGSLILFNILNPPVLFFFLGMLAVFFKSDLEIPQPLPKLFSLYLLMAIGFKGGYELAESGINNQIALTLIASVVMACIVPIYSFFILKIKLDSANAAAIAAAYGSISAVTFITASSFLEKLHISYGGHMVAALALMESPAIVVGLILVRVFKEKNGEEEAFSWSKVLHEAFLNGSVFLLVGSVIIGMLTGEKGWEKLEPFTQEIFYGALTFFLLDMGLVAAKRIRELGKTGSFLIGFAVFIPVINAMVGILIAKVLGFEQGNALLFAVLCASASYIAVPAAMRMTVPEANPSLYVSMALALTFPFNIIIGIPLYLEMIKIIGCGV	1 out of 5	Predicted	['GO:0005524']
A0A1Z4TNZ1	A0A1Z4TNZ1_9CYAN	MSPPRTIVLIIFAMLAFAGNSLLCRMALKHTSINAASFTSFRLISGALMLWLIVRLRGETNAKAGSWLAAMALFAYAACFAIAYVSLPAGTGALLLFGSVQITMIGYGLWTGERLRRLQSIGLILAVAGLIGLLLPGLTTPLLQGSLLMLVAGVAWGIYSLLGKGVANPTQITASNFLRAVPFAIGLSVITYPQMTLDLPGVGYAIASGAITSGIGYAIWYRALPHLQATQAATVQLSVPILAAVGAIIFLNESMTLRLGLATVAVLSGIALVIKQQPQRI	1 out of 5	Predicted	['GO:0005524']
A0A218QKT8	A0A218QKT8_9CYAN	MLNRSRVVSCLETIQDLIVVSLCIGLFGFMVIQLRAMFLSLLPPLNFKVFTSDILFLLILVELFRLLIIYLQEQRVSIGVAVEVSIVSVLREVIVRGVLETHWSQILAACVFLLVMGVLLVVRVWLPPTFSGIDPEKLLSQRSQLVSTDKSFQFHQNNSHLEPERIASKS	1 out of 5	Predicted	['GO:0005524', 'GO:0003677']
A0A1Z4Q930	A0A1Z4Q930_9CYAN	MLNQAQFPQQQTKPTLDLINLTLLFIAVLILSFAAIFIKLSESELGPNATIFNRLWIGSLTLLMWKGINRARYTRSHDYEVQPKSWTIRDLALFVVACAISALCLLSWAWSLTQTSVSNSNLLHNLTPVFATIGDCLFLGRYFDGKFLIGLALASGGAIAVGVEDLQVAPEHFIGDAVALLSAVFYAGSFLISEQLLRKFSVTTILLCNCAVGCLLTLPIVLLSEDKVFPNSGLGWLAVIGLGVLCQVIGQGIVTYSLKNFSAGFVSLFLLLEPVITAIFAWEIFGERLSILNWLAFFVVLAGIYLAKSGKGAEQ	1 out of 5	Predicted	['GO:0005524']
A0A1Z4IVT8	A0A1Z4IVT8_9CYAN	MQTRCWKMEKVELSPTLRKDWDDRATKLKKIKTYNMVNQQELSQNTTKDNSLSSGFFSLLLGAFILSFAAIFTRLSENELGPAATSFNRFYIATIALFMWEGIQYGIGNSSKPTEVIKLEDWGIFLLSSILGTTASFFWACSLTQTSVANSNLLHNLTPIFATLCGWLFFRQSFDYKFLLGMGLAIIGAATISFGDFQEAVDSLVGDCLALLSAVFYALNYLVREHLRSKFSVTTILVWYCLFCGCFTFLLTLTTERQLFPTSWQTWLAVICLGVLCQIIGQGLLIHNLKQFSSGFVTLFMLLEPLLTALFAWVIFAQKLTPLNWVGFFLVLAGIYLAKLSKGSEKLADDKC	1 out of 5	Predicted	['GO:0005524']
A0A1Z4V614	A0A1Z4V614_9CYAN	MVQEFSTALKPTQNNTFPLAFLSLLLGVFILSFAAIFTRLAENELSPSATIFNRYYIATVVLFVWQAVQSRINNPSQPNQVIELRDWGVFLLSSILGTAAVFLWALSLTQTSVATSNLLHNVTPIFAVLGGWLFLGQSFDYKFLLGMMLAIVGIAIITSGDFQAEVNSLYGDSLALLSAVFYALNYLAREKLRSKFSASTILLFTCPLSGCFTFLIALTSKTQLFPNSWETWVAVICLAVLCQIIGQGLLTHNLKQFSSGFVTLLMLLEPLLTAFFAFLIFAEKLSILNCFAFIIVLIGIYIAKLSIGSGKIEEKTNLDIQKTP	1 out of 5	Predicted	['GO:0005524']
A0A1Z4NGW2	A0A1Z4NGW2_9CYAN	MFENLLPPLNEHNLPYPDTIHPIVVHFVIAMVLFAFLCDVIGYFTRNPRLLEVSWWNMFFATISIFVAIVFGQIEAGLALAYRAVEPVLNLHTLIGWSLSGVIAAITGWRYVIRLRDPKSLPISYLGVGVFLTLLVCYQIYLGDKLVWVYGLHTAPVVEAVKEGIL	1 out of 5	Predicted	['GO:0000287']
B2J846	B2J846_NOSP7	MGDSAGLPPIYADKPIELAPAKIITSFPVNTFLENLASAPDGTIFVTNHEVGEIVSITPDGNQQIHATVEGKVSGLAFTSNGDLVATGWNADSIPVVSLVKSDGTVETLLTLPDAIFLNGITPLSDTQYLTADSYRGAIWLIDVVQPSGSIWLEHPMLARSNSESVFPAANGLKRFGNFLYVSNTEKMLLLRIPVDSTDKPGEPEIFVEQTNIDDFAFDVEGNLYGATHIYNSVVRIAPDRSTTIIAQAEQGVIGSTAVAFGQTEGDCTAIYVVTNGGMFLPPPTGVVPANVVRLEVGKPGYPLG	1 out of 5	Evidence at protein level	['GO:0005524', 'GO:0000287']
A0A1Z4M3Q4	A0A1Z4M3Q4_MICDP	MIFLKSIIVWLVFILAESVNGTIRTFWLVPSLGDFWAHQISFFTGSILVVAIATLFVKWLHATRTSQLLNIGILWMLLTLSFEIGLGRFVLGYSWQQIAADYNLLNGGLMPIGLVLLILAPLIAAKIRGVALNNNQTA	1 out of 5	Predicted	['GO:0005524']
A3IUU5	A3IUU5_9CYAN	MEWKIEFSRTAIKDAKKLKSANLETNVRELIDVLKSNPYQSPYEKLSGNLKGYYSRRINIKHRLIYSINDETKIIKVVSVWSHYE	1 out of 5	Predicted	['GO:0019843', 'GO:0003735']
A8YAT1	A8YAT1_MICAE	MENLDLKKSSPLLLISPFFLWGTAMVAMKGVIPHTTPLFMAAIRLVPAGMLVLMIAWFLGRPQPKTLQAWLWIALFALMDGTLFQGFLALGLNRTGAGLGSVIIDSQPLAVALMSSWLFKEVIGVWGWLGLGLGIGGISLIGLPDQWFYDFFGQKAVNIDFSWQELLNSGEMLMLLASLSMAVGTVLIRFVCRHADPVSATGWHMILGGLPLFLASGFTESHQWQNVDLNGWLALSYATIFGSAIAYGIFFYLAAKGNLTSLSSLTFLTPVFALTFGNLFLGEMLSVLQWAGVSLTLVSIYLINQREKISPQVRAIFANLSSLIPKSN	1 out of 5	Predicted	[]
A8YCX6	A8YCX6_MICAE	MPSFLTVHKHWLIAAIITCLGAFLRIYNYDSLPPDNWTADEYAFAWSGMSLLQTGIPTSWSWLSPTDNFPTVVWEAKNIRYRLVTPWFDHPPLFGLLVGLFALLGGAKTFFDCSLTIIRVPSLFLGIAAIVLVYLLALKLSNLSIAIIASLIYATNPNTVFLSRLAISENLMIFLCLLVVLLYWQYYQNHRKKYLYIAACLAGLACLVKVTAIYLVVLLIVLLIYEKQGREAIYVTAIGAFFFSLYFLYGAIYDYDFFRKIFQEQSLRFEDFNFVKYLTTPTVFFEDGWLIFSWLTLLPFLRKNPASPQVRLLALPVILYTLILVATGAQSHFFTWYMIPFYPFMFIILGIFLDDFRQETDALTASIIFIFLGVWSIHLNLTAWILASPYGRYYFMIGT…	1 out of 5	Predicted	['GO:0005524', 'GO:1904680']
A8YGE8	A8YGE8_MICAE	MNQLWFRPLVWIDYRLAVLFTVIIPAILLIWSLFAKIESLQKLLIIYWRVASLLLITVYLMIASWPIGFVTSFLAKILIPISLWFWVDINDEIKDLPASSIKFVTTAWRWAVTIYCPLGAISTLPFLSCAMSGELLNSPYCQVWQEAPWQFREIFHSEATANVLGFFGLVGFSFYTLYFAHFLLIRLGKQGRSALQQ	1 out of 5	Predicted	['GO:0005524', 'GO:0003677']
A8YKB9	A8YKB9_MICAE	MVKSEDLTKKRLLSVACHASIFLSATLVSVGIPLAIYFISDDGTVKENAKEALNFHLNMWLYYLIAGILVWVLIGYLLLAILAVVNIVLPILAILQVWNDAYKVFRYPFIFRVL	1 out of 5	Predicted	['GO:0005524']
A8YK92	A8YK92_MICAE	MASIPSLGRLPIPRNFPTSTPSLPSPPSVPTLPDNNNLPRETNNQQLRPYFDPYRDNLTPDELRNSPRSASQQAQEQLNNSLARTSEPNGQSPLDEQRRQQLMWEMRERLRSLEADKSNTSNEEAMRNQVDWLARVQKSNPNALNELNQPNQGSRGITTVNLTGNYPATACSRQLAGTAVYGVTVDGQGRISSEPQLIKSAGFPIFNQQGAREVRLTRFNNPSGESRIYQVSVSFAPNPEVCRGAIANPPKPEGSNLNTRNSPPVTPAIETPLRPNQPPQPVVSPQPDNVKPPATPGTNPPQTQPEPPKEAIIEEKAPETSSQPPALNQTEVSPASPPTSQNPQPVSEEALPPGPPAEAKTEPES	1 out of 5	Predicted	[]
A8YJY3	A8YJY3_MICAE	MVKIILNFITHSNIFENFLWQIMKLHKLTSLVFVSICIAISLPFGCSLTLAQTTKEMQAIVKKPLPYFEAAKTGAMTGSTIDTNNPETIKLIEEGIKRAEYKLSVYKKYSKDSYPDPQHYQGKRMISDLIQEANERLCDYNIRLADLITRDEEIVKYCGDYFKVFNKEFAAQYKNNPLVEDPNNMMVYYPETDISVIKSLYKVMKKEGIKENRKLIKSLKNGLKTQSNSIKETGYPLRWGIHVLTIGELVAVINDLNLMLASHTNSVDDYKSALNDFNFMKDKYAKYLMRTFRYDSDSSLAKEGAMLAGIGRLHEAERKFDQSFENLPFESLSRLKDYENVLIKQNKYEKALEISDLGRSFNLLRNWADSALSEEQRQEQLKKLKNEPRMTIDDFKKIA…	1 out of 5	Predicted	['GO:0005524', 'GO:0046872', 'GO:0003677']
A8YGX6	A8YGX6_MICAE	MKPIVESFYNWYSSKITHPKYRWIIILGTMVYLFSPLDISPDIFPIIGWIDDGIVLTLLTTELSRLVLDYRNRRPGRVNNQTEVSSPTNTVDTDAVEF	1 out of 5	Predicted	['GO:0003677']
A8YK26	A8YK26_MICAE	MGVDTMSNETVTYSLEAVLTRIEGKIDSLQKDVNQKFDSFQKDVDQKFESLQKDFDQKFDKIDERLNKLEVGQAKLTEKVEGIDNRLKSVEGTQKNQVWTLIILLASAIATAGWKVFFSGNP	1 out of 5	Predicted	['GO:0003677']
A8YE14	A8YE14_MICAE	MLHLLYILAFTVIAFLTINNLIRSLITVSMDSQKRPAKSANSYNPYGYPMTSHPELLDEAGQPINEPLLVIRSLTVEDARQQLDAIYNSSPSVTKEQDEEI	1 out of 5	Predicted	['GO:0003899', 'GO:0003677']
A8YKI7	A8YKI7_MICAE	MRSRSLKAKNKENSLINRLKRFCRYWWIRLVRLQGHPIEIARGLAVGVFSGAFPWLGLQTIIAIFLAFCVRGNKIAAAAATWVSNPFTYIPVFLFNYKLGELFLGKGNQAIDSRIFASNQSWAENWGSLSGEFLLTLFFGSLITGLLASIITYFVSYRLLSQWHHRRQTGRKR	1 out of 5	Predicted	['GO:0003677']
A8YBY6	A8YBY6_MICAE	MSGELLMTEPVSTTDPAVETATEAQPSYVKLAMRNMVKKKGISLKHFFLTTAALLGFFVGISYLTRP	1 out of 5	Predicted	['GO:0046933', 'GO:0003735']
A8YCW8	A8YCW8_MICAE	MTTELETKKVTPTRCLVGAAISAALGTILYYLTAAIGHSFYSKPMVAHSPIALRIGSAVRTLVFGLASLGTFIFVFVTIGLILLAIQLLLKRPQQT	1 out of 5	Predicted	[]
A8YGD8	A8YGD8_MICAE	MNIIELIGIVAGILTTVSFLPQVIKTWRYRSAKDLSLTMFICFCLGVFLWLIYGIYMSSKPIIVANFVTFILAGTILYFKIKYD	1 out of 5	Predicted	[]
A8YDE0	A8YDE0_MICAE	MVFSIGNNYQIVPLNQIISLDTLLAPLQSNHQATIADVIKLVIQEDNHPPLYFIFAYLWNKLFFARGEYVSLEGMRSLAVFWGVISIPLIYFISKLVFKSGSIAFLSAILMAVSPYAVFISQEARHYTLAVVFVLISLGCFLRAISKIIDHKRISHTLVFFWLIVNCLGLLVHYFFSLTILAEAITLLLILFKQIKQKNFWITNWWRLSLVFLGNLSFIIIWFISFVPKDYGNQMTGWIQRDNDSFLAVISPLFQLLGTLITMLSLLPVESEYLIIILISGAIMIGFFLWIIPQLKTAWLDSYKPELGILSAFFLSSIAIFFVITYLLLIDITRGARYSFVYFPSVILILAILLDNCWQRKQKRIVIIVIIMALVSSLSVTFNLGYRKYYRPDKLVTTI…	1 out of 5	Predicted	['GO:0005524', 'GO:0005471']
A8YGG4	A8YGG4_MICAE	MQFVDFLTLIHPVLAIVLVFPIIGLVVNFAWQTRQRRLETAAGNKSKIPPVVGPEHLRLGRWLTGTVVGVNLLALAYSVVYGFNGFVDKQKDGKLDPFQVIFVILMFFVTIASLVCLYRARQALWRGIFATLTGIGLIIIGSQDGVWRLSAQWYWSHYYIGMAASLLMIFSLAIVEDIYKDRSHRWRIAHTILNCIALALFLGQAMTGSRDLLEIPLSWQKPAIYRCDFTNKTCPEPKSSTPLINPIS	1 out of 5	Predicted	['GO:0005524', 'GO:0000287', 'GO:0046872', 'GO:0003677']
A8YAS0	A8YAS0_MICAE	MSNLIRKYTPPTCTLEIWGNSSPLAVWLGKNVLNDAHFQLRFDDPRLSEEKQVTIKGDRTQLQLLGEIVANYVQNLLSSPVSTLSFVASGSPESHLPSLPSLRCQGLLQHQLFLGSLLTDQNKQEIELTTSQLFDLANALGEYNHESPLIPPLIRQKTRKNALIWTGLIASALITIGGIAIAFYQQQQVTNNDLTIDPNSAKIPQPLPTLPLPPTGTAAPNPQLPANLGNKTPLPPPPPVGTVPAPVRPSSVPLVIPPPTLPPPPVTGSLPGGTAIIIEPNNQNIPITAPPVTGAQGTNALADVPPTTMNPSPAPPKLPNLPPLSPVNPENVNLDPKPSTSTAKAPETNLLDTIPQVAETREYFQSRWQPPESLKHTLEYRLVLNQDGSLKQIIPLGQA…	1 out of 5	Predicted	['GO:0005524']
A8YAU8	A8YAU8_MICAE	MSKSPRLDPQKYARLKEEAANPYRGLRQFIYLGLGASGFIGAVVFLAQLAAGRDVATALPNFALQIGVVALMIWLFRREKKAGG	1 out of 5	Predicted	['GO:0019843', 'GO:0003735']
A8YD24	A8YD24_MICAE	MKFRQLIQATENKYNRLLANLLSLYIIYPFLVYLPLGDWLIFFFFSLSLIIAVYQIDRSKLALRFNIGLFLIALLLRAFSTIIPIYSDFNRWFELSSTLIFLAFIGLCVYSILLELIPAEQVTSDIIKGGICVYFLLGFFWAAAYNIVQIFDPDSFSSAAKTVNQADLLHFSFTTLATVGYGDIVPASKVARVLANLEGMTGVLYPAVFIARLVSLHNGR	1 out of 5	Predicted	['GO:0005524', 'GO:0003677']
A8YJX1	A8YJX1_MICAE	MINHLFFGAFLPLDTLLSTQGIMVMLLAAYALAMWMFLTSAPKVHTIMVTDLETARQFYEGLLNLPTADVPLHYYYNYEQTMGNNMIDPFYMSSNPAVTTANPSLGDQPQGLWYQLKKNTQLHIVAGATTGYKDRHRHVCFDHDCLEQILMRVESRRLKYKVRRNKPLNFLVKDNADRVIEMAEVSN	1 out of 5	Predicted	['GO:0005524']
A8YDE5	A8YDE5_MICAE	MGIKEETFYEGGPHIGDLIINILLGFTVICLPLTVGAVVRAIWLRYKITDRRISITGGWMGRDRTDIIYSEVAKVAKMPRGIGLWGDIVVTLKDRSRLEMRAMPKFREIHDYIAERVADKTGRPLESIISQ	1 out of 5	Predicted	['GO:0000287', 'GO:0019843', 'GO:0003735']
A0A2H2YDG1	A0A2H2YDG1_9CYAN	MLPRHESQQQNWFDIENLIVFLESVQNIIVFILAIGLFGVMVIRLYDLFSSLIVPIKFQNVTSDILFILILVELFKLLIIYLREQRISVGVAVEVSIVSVLREIIIRGALEIPWQQILAMCSLLLVLGTLLLIRAWMSRIYTTQDLMDDEIVYHDN	1 out of 5	Predicted	['GO:0005524', 'GO:0003677']
A0A0P4UVQ0	A0A0P4UVQ0_9CYAN	MQPIYYPGFTIGGISEPVSIILTIILLFLMPIGSVDFWLTLVALIGLLGMQAVYWLFTHPINQFWVEGDNLDRFSSGFFSFGANRSRLENKTRPPGWTEFRDRWEYSHVARAGFALVSLLALVITLSCRI	1 out of 5	Predicted	['GO:0000287']
A0A1Z4T322	A0A1Z4T322_9CYAN	MLPRHESQQQNWFDIENLIVFLESVQNIIVFILAIGLFGVMVIRLYDLFSSLIVPIKFQNVTSDILFILILVELFKLLIIYLREQRISVGVAVEVSIVSVLREIIIRGALEIPWQQILAMCSLLLVLGTLLLIRAWMSRIYTTQDLMDDEIVYHDN	1 out of 5	Predicted	['GO:0005524', 'GO:0003677']
A0A2R5FNI4	A0A2R5FNI4_NOSCO	MLLFEFPELASTQIGLIIFSGIWMLWRNDEVPLFISSFLFYISGYRYWAVTSGFGKWVTLGNLGGFNSITTEAALVALNYMVFGEICLIATYMLCQRQSLPVIKPVSDRSFLMWLSPKVIAFGLLCLPLVLYARFRVGAEVAAGKSLAFEVSGYLYLFPMVLVGIATLILCVWKFGGFSSIRTKIMAFSILVSVSYYTFGPNTRFQFLGWMLASAIVLSSSYRPKTRIIIFTIVAVLAISMFAVAGAMRSTTLAENAVNEAAFERAFSAEDANMLDGFVMIQQVYPERLDYSWGMEHLEILMRPIPRALWPEKPVGGYANKLNITINKGKATLGISPSLIGSFYAEGGIIGIIFFSIVYGKVFASIVLYSKRIHPFASILVRAILCACLIPLLRGGDLP…	1 out of 5	Predicted	['GO:0005524', 'GO:0005471']
A0A1Z4UEU9	A0A1Z4UEU9_9CYAN	MIFLKSIIVWLVFILGESVNGTVRTFWLVPALGDFWAHQISFFTGSILVVAIATIFVKWLHATRTSQLLNIGILWMLLTLSFEICLGRFVLGYSWQQIAADYNLLNGGLMPIGLVLLILAPLIAAKIRGVALKKNQTA	1 out of 5	Predicted	['GO:0005524', 'GO:0000287']
A0A1Z4G2F4	A0A1Z4G2F4_9CYAN	MLFLRSMIVWLVFILTESLNGTVRNLWLTPSLGDFWAHQISFFTGSIIVLAIATIFVKWLDVTRTSQLFSIGLLWLLLTLTFEICLGRFILGYSWERIAADYNLLQGGLMPIGLILLMLAPFIAAKIRGVLKEMNQST	1 out of 5	Predicted	['GO:0005524', 'GO:0003677']
A0A1Z4HDE5	A0A1Z4HDE5_9CYAN	MIFLRSIVVWLVFIFAESLNGTVRNFWLIPSLGDFWAHQISFVTGSILVVAIATIFVKWLDATRTWQLLSIGLLWLLLTLAFEICLGRFILGYSWERIAADYNLLQGGLMPIGLVLLILAPVIAAKIRGVFDQKSRQHG	1 out of 5	Predicted	['GO:0005524', 'GO:0000287']
B2IYW8	B2IYW8_NOSP7	MKIIASVLSILSPVRFLVVAFTCAILLLSSAFPAFAIDSYQSDPTEATTQLLDIQRKTDEAAKEPPQGLRKVQKESNEGLNEVQGAADIDKQKRPENSQSATTVEENIKNVLEKVTGK	1 out of 5	Predicted	['GO:0003677']
A0A1Z4HSM7	A0A1Z4HSM7_9NOSO	MIFLKSIIVWLVFILAESVNGTVRTFWLVPSLGDFWAHQISFFTGSILVVAIATLFVKWLHATRTTQLLNIGILWMLLTLSFEIGLGRFVLAYSWQQIAADYNFLNGGLMPIGLVLLI	1 out of 5	Predicted	['GO:0005524']
A0A1Z4MXZ8	A0A1Z4MXZ8_9CYAN	MIFLKSIIVWLVFILGESVNGTVRTFWLVPALGDFWAHQISFFTGSILVVAIATIFVKWLHATRTSQLLNIGILWMLLTLSFEICLGRFVLGYSWQQIAADYNLLNGGLMPIGLVLLILAPLIAAKIRGVALKKNQTA	1 out of 5	Predicted	['GO:0005524', 'GO:0000287']
A0A1Z4S0Q5	A0A1Z4S0Q5_9NOSO	MFSEFKNIIIKTFSFPQKDTSVTLSKIFLWSTWLIYVGYLLLSDLPPGLSLLHITSETLQEIWGLSLNFWLVLPIVSPNVAPVLNPALEGLFNIVVTWAILFWGFVIDGRNQRFPIIPFLIGTALLTNVFFLPWLALRQPNPQPPTDSLTFVEKIAESRILPAFLGMIFVVSLVWGAFARPEYGDLTTRFSALLELLSTDRLAYSFLIDFFVFWLFQSWLVKDDMARRNWCNPTVLWVVRLVPFLGLVVYLWRRPPLAVQQMKAD	1 out of 5	Predicted	['GO:0005524']
A0A1Z4I598	A0A1Z4I598_9NOSO	MVFVKAVIVWLVFIIAESINGTVRMFWLVPLLGDIRAHQISFIMGSLLILAIATIFIKWLHASKTSQLIKVGLLWLLLTVVFEIVLGRFILGYSWQRIVADYNLLQGGLMPFGLVFLVISPVIATTVRSFIERAGVWGSKGIRV	1 out of 5	Predicted	['GO:0005524']
E7CYW1	E7CYW1_9NOSO	MSNPLVQAFFVGRAVAEVVNERLEVALTDALSDLGKFDAEAREQLRQFTDEVLERANRAAEAANGGQSTTSTGQGSSDSGDLQADIDELRAEIALLRTELQHYRRTSV	1 out of 5	Predicted	['GO:0003899', 'GO:0003677']
A8YDK5	A8YDK5_MICAE	MIDFNTLAEFSRNYCVSICAFLVPANLVTTLLTVLFLYFGRPTRQIFPIASLALLFAITMFLHVATWLMIGVVMAPTFILFGLGLTCFVINLQAISDRQSLEQLLNTGVSRLARSFN	1 out of 5	Predicted	['GO:0005524', 'GO:0003677']
A8Y9S1	A8Y9S1_MICAE	MTLHYIGDKTMYVNPCSPHVDARFFSASFFSWDDFLEYHRFNPNKLIDWIKQNHPELVEKAKNGNLSISFWQKLLNSELVRVNPRDLHGGVMVTDAIKKESKLTAGIQTISIAFPKLVRYTCFLLFCLLPFAFCLKPITFVPQQTEKRYNVWNTVGVVPIAYAGVGGGVSGVISAVIVIGLCQLAGNYTSTAASNANPASRKWANRSLWANISLQGVLTLISGVGSEILTNSAQLSKIYADKVVEEHLYATPRRNIAEGERVLEQAKVAQNICDNKAAEYQKERDKDKLYDPKTSSLYEKLHGPHGVPSSYFDKIPTADLPYCRKPKRLEDDGKKLREQGQKQLDTVQSTVEQSGGSLEYLKRKKEASIASILPKTVELLPDKKLLVPLWGILAVNYSL…	1 out of 5	Predicted	['GO:0005524', 'GO:0003677']
A8Y9W5	A8Y9W5_MICAE	MSNRGVLSSFFGLLILFALTPPRQTLQDWARYRHLQGKTGISLGKALIFGEKSPSTLAMAVNLAIAILFILPAIFIAPLHQYKLATAAGFLLAMNM	1 out of 5	Predicted	[]
A8YIR3	A8YIR3_MICAE	MPLFWFLGVPKLAARDFHKRRKSPLNPVDEQPIPFLQSRVGQSSNYPDEHFYSHRKILLWFASILLAIASLAYLNLTKTFHRILALVLAIIIGYSIVTNLYFNQRYLASKYGSERLLSVADTVKIINQIPVGSTLCDPAKKGKRKEHGQYDYIDTFMTKRELMITNSCPSGSYYIQPKFKMAMQMNDLFPIFTLVKTPPLDRPMTSLLETPEAYLYKIE	1 out of 5	Predicted	['GO:0005524', 'GO:0004515']
A8YD74	A8YD74_MICAE	MKLIGDISPSLDLFLLLFFWHCLIGAIATIIAINKGYPRLNWLIFGLLGGTFTFFIALFLKKKPKI	1 out of 5	Predicted	['GO:0003677']
A8YB50	A8YB50_MICAE	MISRYIVAWLPMIVIGISNGILRETTYGKYLDELRAHQISTLTGILFFSLYIGTLVYFWGLESSGQAITIGLIWLLLTVGFEFLFGHFIAGHSWSRLGQDYNLLAGRVWIFVLLVITFAPLLFYQLFS	1 out of 5	Predicted	['GO:0046872']
A8YLD1	A8YLD1_MICAE	MLAMEIWIILRFSIAAAIIALVCWSLTSAVRDSWQVALRMHSIPCSHCRYFTNDYRLKCSVQPRSANTEQAIDCGDYFPDA	1 out of 5	Predicted	['GO:0003677']
A8YK81	A8YK81_MICAE	MKVWVVGCVLLFLLVEFYQWAKGFILPLPLYIFAGALLSLASNYSQDMSNLFARNEQVYKTASLSDIPDILTAETAITSLEAAALEDSKKRDR	1 out of 5	Predicted	[]
A8Y9L4	A8Y9L4_MICAE	MFHGLSRCIYIFHCTLSNHIYISNSVPQIITFLLSLGTLGAVSTLKRKLKPSQSTEKETTKVG	1 out of 5	Predicted	['GO:0003677', 'GO:0003735']
A8YDC7	A8YDC7_MICAE	MNIVLIAMIVALLIPLYEVAKNDDIWQKMAAFASASSKSSIIILVVSVLRDDWMIGVVAVIILSVGNAGFMLLAQILKRLNES	1 out of 5	Predicted	['GO:0046933', 'GO:0003677']
A8YFD6	A8YFD6_MICAE	MNRGKLVAIITGAISIAIAIAYLILVQLLDFRGEMIPAPPLFLGF	1 out of 5	Predicted	['GO:0003677']
A8YDI1	A8YDI1_MICAE	MTVEGAECGLKLLYLSIVILSVALLIVCKYYAGNSSNPNRLIFALGFILGLTPFAKMQSVPIALSIACIFLHTLWLKSIARGQFIRSLAAFFLGGILFSALVILYLTIFSIYDAFWKSYIQQNLLIYSTHGLMGNVNQLSFFGKINIFLRMLRRVPDTRILFLFTAIVLILGVPFLIIKRFSLSLNQEKSNTFCFVYYSLFILVASSYSIIRPGNGFTHYLLFLIIPSGFLIGVFLGELAKVLQVSQLTLSNLKLSLLTGVIFITITAS	1 out of 5	Predicted	['GO:0005524']
A8YC36	A8YC36_MICAE	MGMQRLPPFRLLKSAAITLTINCPKRIKPEDDRKVRITLSSMTLDIIPEGEERKVEAVSSAAIDGAPIAYIVVLAAIVTTLSFIPFSIVLASGGSMPLSQAVFPLLGWLLGPISGAIASGIGSLIGAFLAPYTAGIPAISVFGAIIASFVAGTMVLGKKRRYWWLGLTLIFLIPLFIYANRAIGLNGISPQVFIAGAFVDWSALVLFILPTRTLFPHWIKGSNLALVAAGIFGGTWTASGLSHLGAVAITYSIFNWPEEVWIALIGIVPIENLIRSLVGMVIGCGVIAGLRAIGLVKSREAIY	1 out of 5	Predicted	['GO:0005524']
A8YB79	A8YB79_MICAE	MTDPDNSSEFNPLGKLISVLVLLAAALYFTGWIYRWAYFSFFHLEVTTLSLPNESFYFAAFQTFFGDLWAIPRKILFLLVIIGATVITFAGQRWLIKYLKRLPIALSKSQAKIVNFLSSLLNEFIIVIFVLMALFWLATWQAKDDAWKDAVNETSSLPIVTIVMPQDASLGRKLNNPLESRSTKTNLPNFRIIGDLQSYKRLLDNELNDISNPDKPRIWRLLLKGNGYSYIFPALPKKETKLTFPVVMVYERDNGVQLTILNSSLSQP	1 out of 5	Predicted	['GO:0005524']
A8YLF6	A8YLF6_MICAE	MSDLNRGIMKFEGADKPAVVAISSIIVIGSIIALILWAMKVAYI	1 out of 5	Predicted	['GO:0008289', 'GO:0046933']
A8YAL4	A8YAL4_MICAE	MAFFTRTHITMTEPTRLNYHDTYSCPVCRHGKIATLPLMEAYACNFCQHIFTANLEQQVLKMADSQLPLTWYWNGKYWQGLPREGMEIAGFYLIIGLGFVIFPTAIVATGAYLFPPVEGSPLSWVPLFWSILTFICHGICLLWLIIEYYQFPVNMYLRALARRWQNSFVTRLLS	1 out of 5	Predicted	['GO:0046872']
A8YAL1	A8YAL1_MICAE	MNETIIFRISPIIRVTLLSLYVALTIPLPFLAKVTNSPVNPNFLWVGISLGLIALYGALSERVILSETGIQVTYPQWFPAFLRSGWWLNWTDIKELKCRSTGQGGLVYYFLDRSAEKAYLLPMRVVGFNRMVKIIEEKTNLDMTDIRPLSQPWMYGILFTLTLFLLLVDAWTIATARTIIP	1 out of 5	Predicted	['GO:0005524', 'GO:0000287', 'GO:0003677']
A8YA39	A8YA39_MICAE	MVDNQIDLRWWLLSNLARVEYLPIIYRISVIVTFIIFIFCAFSPLIFLRTPTGKIQKFLSSNLIFIISLVTFILAARCPGFLPPMLNPDEAQFTAGAIKLLKDPVFWRAIQVHPDLSMSIL	1 out of 5	Predicted	['GO:0003677']
A8YBI7	A8YBI7_MICAE	MFSIKQNLEPDQDKADINLVETPTPEVVTVVENISKILSPYFIVLVGLFLYDRNSFIGFLLVFTGVLAIFGVSLKDINKLIEEGKKFFQSK	1 out of 5	Predicted	['GO:0005524']
A8YLD5	A8YLD5_MICAE	MSVILLKSKLQHRSRSETNMPAGYEENPRMPLDKVIFVIACIYLGWVVAWLISQKNAPISQNGTISQEDKKFIAYLQSSLAIIDRQSQTSSPDPNPAAKNNPSPVVPVLPAPPANLPVNNTPQIIERIYVPVYPQTPETTAKLVPVTPSSRDIAAPPLPAAPEVKPPVAAVIPTNNQVKNTLVGVMDLGDRSTALFDNKGITTRISPGEFVNGWTLVEVGNQQVILSRNGQTKVLEVGQSF	1 out of 5	Predicted	['GO:0005524']
A8YAD4	A8YAD4_MICAE	MFFFVLGFNLGLTLFNCFLVWKLWQLRRILGRVTKILNRVERRLHHIFYPAPEYIVIAGAKTYYLRQNYQRICGQIQILQSLFLTFSLIIRYWQRQSRQRRRLWSLKLSKISSNQAADSDRQPK	1 out of 5	Predicted	['GO:0005524', 'GO:0004526']
A8YF76	A8YF76_MICAE	MGWIMVLFAIAVGGLLIWQNLGVITLVFFGGIMTVKLPLAVWVLLFTLAGIISGLTLQFLYSFGRPLAAPKASPRIGNNPTVPPPSPRPTYIQDTAPSARGNDWERDSGDDWNFDTPPEKPTTIQDREEFSSRLADEEKANFVKPPSDISRTGSVYSYSYRTAKQTRGEKADQVYDVNYRIITPPAEDQNEDREVNKGDEEEWI	1 out of 5	Predicted	['GO:0005524']
A8YLA4	A8YLA4_MICAE	MTGKIIDRQTTGFLVLIIPLAVLIILLFTAWPLILLVFLLTLAVKVWQDYRWSKLSTVINPYFNQLLQDNQGCLTPIDLSAKANLTAKLARQFLDRKAEEFGAQKKAVGDKGMAYYFITASTLGSIFDESDPSLEEIGEKQVPAITASRSPLTNLEQSQEAKSSLIVAEKSENSVSEVPVISSSQSLTNLGKLFEEKEEENTAAISVQETVIQEPEEIINPSLNSSASSLSQSESEVREESLTTVSETISSMSLADLAKRLGVTPAVLGRNKKNKSETEFADGSRIRDPDGIAWKFDAKNSLFLAN	1 out of 5	Predicted	['GO:0005524', 'GO:0003677']
A8YAE0	A8YAE0_MICAE	MVTTKLPETSGTVLAIIFLVVNLSQLLRQFFWAFFVFLAFLRTNELR	1 out of 5	Predicted	['GO:0003735']
A8YBH3	A8YBH3_MICAE	MTAVTENDLKRLEDLITNGIKTLENGQLEIKSDIKSLNGKTENIDKRLTSIEARLEAWKPSIDKTADLAEKVGELKNWKQIAFVVITAFISSILSGITGGVIGWLIRSAKFNP	1 out of 5	Predicted	['GO:0046933', 'GO:0003735']
A8YFN5	A8YFN5_MICAE	MAIIHWDKSILTFHLKEIIEDHESGDRTALFGLGTIVIGAVVLPAAVKLGRPILKQIIKSGLSLQARSSLIKTPTIPHNPINN	1 out of 5	Predicted	['GO:0003677', 'GO:0003735']
A8YK31	A8YK31_MICAE	MQIEIEGADAIKVAQDILEMEGVQGSYEVISEVKKEGTLATIATIIGIISGTIAIAEKFYQLKRKIDSPETPKIERVLIVSKNGDRLLLKDATLEQLQKLLEQEKS	1 out of 5	Predicted	['GO:0003677', 'GO:0003735']
A8YK08	A8YK08_MICAE	MQKLINFRPKDRMQLTAVVLIILAIAFAFFTRIITAFEYVTFDIGPEPDQIVIGNTVINMWQGKIPALGMAGSGGKYPFTIPPLYFYLVFPFTIFGSDPAFLVLANGVFSFLAIPLLIYLVYQLLEKVEFSKRILLSSLAGFWYSTFYTDYFISNFSWNPSPIPFFLIIFVLLYKFQLETKQSSYYQAISWIVYGVILAILVSLHSTTMFVLPVVCVLTSLWFVYKNRKNFLKCLLPFLAIISSNIALLHYWKVEIARNFSNTKAIINAIIGSDETTTQSGNLLARLFKAIWEFVFLGNQVYFISKDWLWFNLFLSVFFCVISLYFTLRKFQGNKTILAVLALTWLIFMYAASNYQEEYFFSHRKILIWFAPMLMGIISLAYLNFNNKWPRFFGIILIG…	1 out of 5	Predicted	['GO:0005524', 'GO:0005471']
A8YCG0	A8YCG0_MICAE	MKKNGSELRKIMTQPNERENFSQAETVIRLQEAIEQLNLIVSQLNTGTGIVLPPKVAIDNLLNSTQQLAAALKPDEFAGVEQSLTPDSPIEAVEGIDDILPDFEQVEGWWTAILNKIRRLLPAGISEKIPDWLITGLLTGSLVTILLVAVISLPKNPAEIAENMPEVIPSLPPAAGEIIETPPELTTPEAPIPVPITKAKPRLTPEQSLVAAIQEEITDLTTRYPTGIIATVEADFLASRLVVILGDNWYSLEASQQDKLANSVFQRCQSLDFRRLEMKDNEGILLARSPVVGDQVVIVNRTQPTAAISSGE	1 out of 5	Predicted	['GO:0005524', 'GO:0003677']
A8YDH0	A8YDH0_MICAE	MITSTPVKKNDDINALNADIREVLLEVLPIISPELQLEIANLVQQIHHLNYLIYKKSNSWKIGWFIFNNDPTKFILLLEEIKYILLMAKTNKVGVDAIRGFRINLEKEINNSRYFLWGHILNGFSSIYSVRSVPFKIFLGLSMTTFLSIIALKFSAQEIYIFDANLHQKSSQKEAIISKPLSQANSPVPIPSSSYSEQLKSSSDTINPNRHIFYGLVYAATAGVLGSVASILLRIIDFTDKKYDDPLIPLFIGLFRPLIGLIFGIFIFSLISSDTLIKIDFMITQDQNSSSLITKKARQDLFIFSCAFLVGFSERFASDLVKKTESGLIEKEK	1 out of 5	Predicted	['GO:0005524', 'GO:0003677']
A8YJX3	A8YJX3_MICAE	MVIDFLPFTINISPAFIAGSCLWSLALYLGLAGVRNWFIEIFYRWFNFAERFLYTSLEEFEKTRVARESQNAFYASIFSIIPFLILGGFSDWLIEISLGKSWPISVGILACVASGVYELGRQDGSGNQ	1 out of 5	Predicted	['GO:0000287']
A8YLK9	A8YLK9_MICAE	MSNSKSDNVWNHKPRWCQPWSILLTGITLIAGCWFLTQRLWLTLLLSIPILLWWFVFLILYPRTLQQQLNTERIGESID	1 out of 5	Predicted	['GO:0003677']
A8YCF8	A8YCF8_MICAE	MITCPRCQHKVDSQALQCPYCANILKAYGHPGMTLHQAVTGEFLCETCLYHGDDSCNFPQRPYATSCTLYKNSQIIAEKIPPLPLPRVFKNWCLRNKGLLLLLTMILGSITLAFINSRR	1 out of 5	Predicted	['GO:0003677']
A8YKA7	A8YKA7_MICAE	MILTIIDRLTETNPQIMREWQGRLTPKNISIASIISLVGQLLVYLYYQNLLPVGAGFSRYCTANPPNNNDYYPYSGLKYCIQDLNGQWMIISRLWWLDIFTFLSITGIFALLVVGTYQLIADLSGEERRGTLNFIRLSPQPAKTILIGKIFGVPILLYLVCLLALPFHLGAGLLAGIPLSLILAFYAVLIASCAFFYHAALSFALATPWLGGFQPWLGSATVLIFVFYSSIFTLSGYGGSRTPFDWLILFNPSFFLPYLVKSTFLPPDAVRYLGISQIFDLRWYGQSLWQSVIMGISLILLNFALCTYGLTRILQRRFHNPLATLVSKPQSYWMMGCFSAISLGFVFQTLEPSYLFDNFAILSVFVAIFGLLILFALTPPRQTLQDWARYRHLQGKTGI…	1 out of 5	Predicted	['GO:0005524', 'GO:0005471']
A8YKH6	A8YKH6_MICAE	MENPKKRSQWWTWWFKWWIIAAAFVLVILIHSEPPQLWFWLVTFLALILYGIERAING	1 out of 5	Predicted	['GO:0003677']
A8YIH2	A8YIH2_MICAE	MSNYKDSSSMRYFLAGLKPFAQPLFWLPLGIFSLALIAFSIYQQNPEWLGSVFDTPGKSLEEREIESNKITDTPLPTAVPLPAIPANNNTARPGRPASTQPFDPLNTNPNDNQKPSLFAPLMPPVKPNPVPNASKGLQPIQVQPISGNTSNYPLQREIENRSRTANLNNYSNLNPGGNPNQVAPQGNYSPYQQNVRTLPSWNNANPNPVPGSSNQSNYYQPPVYQAPVYGNQPNVTGYPNQGMPPNNNGTPNQVPPQSINRGFSIQQPINTRSSGY	1 out of 5	Predicted	['GO:0005524']
A8YGL3	A8YGL3_MICAE	MRDEPFFVKLDGLLAAEGSKWLERNRTLMDDDPDLQTIVQLSTLGISGLYYYIGLVLRALDIEEKYTRKLNTPVYIGGNGSRILNWLDLSGRFSPDCETSLLFSRLLSKASGFENKKEPTVLSSKPKAEVACGLVLDQNVTRLTGLQDDDEVIFAGEDCEVNGVAFGWQDRLDLT	1 out of 5	Predicted	['GO:0005524', 'GO:0003700', 'GO:0000287', 'GO:0003677']
A8YCN6	A8YCN6_MICAE	MKYPLRTDYETVVKYPDRFIYDGILQQGKPVKQKQNQNFLLSHNGGKAVVYEIQTNPKKYALKCWIEDLGDLKIRYKAIDAYLKTVQLPYFVDFAYQEQGILVNGQRFPIIRMEWVDGISFKDFISSNINNPTSIRNFAEKFLEMVKILHQNNISHGDLQHGNIIVRKNGDLCLIDYDSLYVPQLSNATDNIKGLPGYQHPNRNKLSKLSPKADYFSEMVIYLSLLVLSENPNYWQQIQQEERLLFSEKDLIKPNSSKIFKELKNLSPEIVYFTQELEKFCQQSNIENLQTLENLVNNYTGVKWSFVPPTNPIPIVTSPVPVVNNPTNWGFSSNPNSTPSPYPPPSSQGWTFSPNGVQTQTSPKNTTSSDPWTKLETNSSSAWDKFDTGKTPPPTDWGK…	1 out of 5	Predicted	['GO:0005524']
A0ZDS1	A0ZDS1_NODSP	MKIVDFVLSILRPVRFVVVASACTLLFLSSVSPAFAISSYQSDPQEGPTQLLETQRRTDEVAKSQPLKLKEVQENSNKGLNEVQGDADIDKMKNPENSQSSTSVEDNVQNFLEKVTGKK	1 out of 5	Predicted	['GO:0003677']
Q8YMA7	Q8YMA7_NOSS1	MSQLEKAQAEYAGFIQEFQSAIISTISEQGIPNGSYAPFVIDDAKNIYIYVSGLAVHTKNIEANPLVNVLFVDDEAKTNQIFARRRLSFDCTATLIERESQKWNQVVDQFQERFGQIIEVLRGLADFRIFQLTPKEGRFVIGFGAAYHISGDRLDTLVPITGDKG	1 out of 5	Evidence at protein level	['GO:0000287']
A8YAL2	A8YAL2_MICAE	MPRITVYGQTITCDRGENLRRILLKHDISLYNGGSKLINCRGIGSCGTCAVAIVGEVSAINWREKARLSLPPHNPDNSRRLACQVKVFGDIEVTKYDGFWGQGDAVISYQ	1 out of 5	Predicted	['GO:0003677', 'GO:0003735']
A3J051	A3J051_9CYAN	ENIKFIIRSKKEDSIIINEIFGKEFNISLSDISSIDTNSKIHINLSDIYFGNNNIRNSFRWNKIQLIQKFIYKNIDCIQLLGNFIIKTKNGWSPPSIEGGNGIPILGQEHFGSDGVLKILPTKFTEDTKNNIENYFIQEGDFFVSRGNTIDLVALASVVEEEISEDILFPDLYIKVKLDETVIDKKYLALLFNSFFGRLYFKYVSKGKNQTMVKISSRELYNFYLPIPDIKKQKKIVEGITDKIDEQSKINKKIEKNIAKINLIIEESINQNQ	1 out of 5	Predicted	['GO:0005524', 'GO:0046872', 'GO:0004639', 'GO:0003677']
A0YMF8	A0YMF8_LYNSP	MKNILLRLTRIFFAVCVCTVLVISQGFPAMAAHSMPNQGEDSLKDVQKKSEDVLKTPPRSLDQAKADAPSGLNLVQGDANKEQMKRPENSTSTSVEEQIDEGLKKTFGR	1 out of 5	Predicted	['GO:0003677']
A8YAG4	A8YAG4_MICAE	MKKILQLVGLGCILPMFLASASLAETVVEKVARTGFLTVGTRFDAIPYSYVNDKGELVGYSMDVLERIRKRLETRLGRPVTLQMIEANQPGEKINLIRSGDIDIACSTAFTWERAKVVDFSISYSISGIRILAKKGSNLSTPQSLIGKRIALVPTSAAVDVIKLVQPQATIVTTYSTVEEALEALKTGKIDAIAGDSISLAGTILRDNPKIYEIVPEEALANFGIACMVPENNSTFLDDVNYAIVKMMQDYITNDTATVSQIDRWFGSQGMVPIPPELLKGFFAFKVIEHAQINPQEAK	1 out of 5	Predicted	['GO:0005524', 'GO:0000287']
A8YIA9	A8YIA9_MICAE	MPLSWNEIKNRAIAFQKEWEGETSEKAESQSFWNEFFHVFGISRRRVASFEQPIKKADNKQGFIDLLWKGTILVEHKSKGKDLEKATQQAKDYFPNLKEHELPRYILVSDFHRFKLYDLDSGNQWEFELNNFVDNVHLFDFIAGYEKRVYKDEDPVNIQAAELMGKLHDCLKEIGYMGHDLEVYLVRLLFCLFADDMGIFNKGIFWEYIDLHTKEDGSDLAMHIDAIFQVLNTPEEKRLKNLDENLTQFPYINGKLFEESLPMAAFDSKMRFMLLEACAFDWGKISPAIFGSMFQAVMNPKERRNLGAHYTSEKNIQKVIKPLFLDDLNREFEKIKGNRNKLLEFQKKIANLYFLDPACGCGNFLIITYRELRDLEILVLQELDKLDKTGQLVTDISTI…	1 out of 5	Predicted	['GO:0005524', 'GO:0003677']
A8YC77	A8YC77_MICAE	MSKRWSRRKVLKQLGLVTAGSVASVVSSCQSITQFRPQPINLTPFTEKLPKGVTLEMVGLPAGQFLMGSPDSDPDAKSDEKPQHQVKVNSFAIGKYPVTQAQYQAVMENNPSRFQNNPQNPVEQVTWNNAQAFCQKLSQITGKTYRLPTEAEWEYACRAGTTTRYYFGDDAIL	1 out of 5	Predicted	['GO:0003677']
A8YKA8	A8YKA8_MICAE	MTYLEATAKFYSEVAQAPEVGLCCVQSSPLQLPGLKIPAIMQEMNYGCGTTVQVNELGNSPRVLYVGVGGGLEALQFAYFSRRPGGVIAVDPVPEMRWAAQRNLGEALPENPWFSLDFVEIKDGSAFELPVEDASVDVVAQNCLFNIFKPADLQLALREAFRVLKPGGRLLMSDPIAPRPIPEHLQEDQRLRAMCLSGALTYDDYIQQLIAAGFGQVEIRARRPYRLLDCQSYNLAEPLLLESLDSVAFKVAIPEDGACIFTGKTAIYTGTEAIFDDGAGHILAKGLPVAVCDKTASNLARLSPEDILITESTWHYNGGGCC	1 out of 5	Predicted	['GO:0005524']
A8YCM4	A8YCM4_MICAE	MKNVEWGVFNLEELFGKSTRGKRLKSEDRISGTLPFVTAGEKDEGISAFIGNDVTVFSENTITIDMFGSAKYRNYKYGCDDHIAVVHTQKLPKPVAIFITSAIHKKSYTGEFHYGRNFYAKDADILNISLPTNNGKIDFEFMESFIAELEAERIAELEAERIAELEAYLLATGLKDYTLTDEEKQVLDDFENIKWGTFNLEKLFGKSTRGKRLKSADRISGNLPFVTAGETDEGISAFIGNDVNIFPKNTTTIDMFGSAKYRNYRYGGDDHIAVVYTEKLPKLASIFVTTAIHKSSYNGQFNYGRNFYAKDADELNISLPIQNNQPNYAIMETFISAIQKLVIKEVVLYADRKIAATKTVVNK	1 out of 5	Predicted	['GO:0005524', 'GO:0003677']
A8YFA5	A8YFA5_MICAE	MFDSPVDLLILSNGPGEISTWVRPVVKRLRQNLTEDRSRLRISVILSPCTHSMGAETEVVRKYPEVDRVQSPENFFNFLFWGKTADNWDWHPKGIVLFLGGDQFFALTIGKRLGYRTIIYAEWEARWYRGIDRFAVMNTSVLNNIPQQYQHKFTVIGDLMVDLPNAITPDDATLIALLPGSKPSKLAQGVPLTLAIAEKIHAQDPRTKFLIPVAPTLNLAYLAKFADPSYNPMITKTGWSAAQLKNGEKPYLETDKGVKVDLITDFPAHNQLSRCHLALTTVGANTAELGALAIPMIILLPTQQLDAMRTWDGLPGLLAQLPGVGSLFAKIINLYMLRKKRLYAWPNIWAGAEIVPELLGELQPEEVANMASSWLENPQQLEAIRQKLRAVRGQAGAVD…	1 out of 5	Predicted	['GO:0005524']
A0A1Z4LL60	A0A1Z4LL60_9CYAN	MNFTRLKLNNLRPLRFAFATLMCAMLLLSSALPAAAIGASKSSPDKGAAQLNEIVDKTQELTENNAPSKKRVIRESNKGLNEVQGAAAADKMNRPSNSQDAVTVEDKVEGFLEKITGDK	1 out of 5	Predicted	['GO:0003677']
A0A1Z4R9P7	A0A1Z4R9P7_9CYAN	MNFARLTQSVVRSFRFIIATALCLTLLFSNVLPASANSTSRSADTDATSQLNKIQEKTDKIGASKGPDLEETQAETQNGLNEVQGDADKDKMFRPSNSQNATSIENQVENFLEKATGKK	1 out of 5	Predicted	['GO:0003677']
A0A1Z4RZM4	A0A1Z4RZM4_9NOSO	MNFMRFIQPIIRPFRFVIAAALCLTLLLTNAFPAAAIGSSKSDLSEGTTQLNGIQKETDKVARSAPPSLEEVQSKSQAGLNEVQGDADKNKMKRPENSQNATSVIDKVENYLQKVTGNQ	1 out of 5	Predicted	[]
A8YBH9	A8YBH9_MICAE	MAATMVAKLSSRRIISLASLVTSVPAIPMAMPISACFKAGASFTPSPVIATNLPFFCKARTIVNLCSGETRA	1 out of 5	Predicted	['GO:0003735']
A8YAC1	A8YAC1_MICAE	MKKTILQGSVLALLLLGVANEGHWAGWQGSARSQGTVLEVAVPDKATVTRKQGASLTGQLTAFNQTSLTLSAEGYSEKVPLTQVQAIAFQGGDIWVEGQRLPARIRGFIKTWSGVPVSVLNLQNPPRSANLNLNGIENPEELKKLLSNNNKVRVLSKISFDSPRTMTVETFTMPKP	1 out of 5	Predicted	['GO:0003677', 'GO:0003735']
A0A2H2XK67	A0A2H2XK67_9CYAN	MKNFVRTIVIVFTCAFIFLTNAVPAFAIESYQSDVREGETQLLETQKLTDEVSRYAPGNPNLEQTQNRTNEGGLNEVQGTADIDQMKRPENSQEAVSVEDEINNLLGKVTGKK	1 out of 5	Predicted	['GO:0003677']
A0A0D6ANQ6	A0A0D6ANQ6_9CHRO	MTNLLKKEDIINYVEGNIDKFHQKRIKKLEELNLKQILKRKNPYLYKAKNILTAQDFVKNLLDAFLQSQEETLFGDFIEGLAIFVCQKVFNGFKSRRLEGIDLEFVKNDITYIVEIKSGPNWGNSSQIKKMKDNFQSAKNILQSENTNMRVIAINGCCYGIENNPDKGDYFKYCGQEFWYFISENENLYIDIIEPLGHKAKEKNEAFLVAYAKVINKFTFNFVQEFCDEGMINWEKIVRFNSQKSQPFRG	1 out of 5	Predicted	['GO:0005524', 'GO:0009036', 'GO:0003677']
A0A1Z4T1Z3	A0A1Z4T1Z3_9CYAN	MMKNFVRTIVIVFTCAFIFLTNAVPAFAIESYQSDVREGETQLLETQKLTDEVSRYAPGNPNLEQTQNRTNEGGLNEVQGTADIDQMKRPENSQEAVSVEDEINNLLGKVTGKK	1 out of 5	Predicted	['GO:0003677']
A0A0D6ACG7	A0A0D6ACG7_9CHRO	MTSYTTSSARAEMNELRRLKTLLPPELQSWVMIEASTEVNPPLIRTEELGKDEIEIQIDLVKWENLAIDQRNLMFWHEVARIQNDTIPREGWEMAALAIGLGGAVGELWVQDGLLLLLALGLCGISGYRLWQKNNGEKNLKEAIEADEKAIIIATRFGYSMKNAYQSLGSAFKTIIEQTPNRSQRKKYEERLQALRRSAAKAKQKQDQPIENQPLKTPPVRSRSSARMKNI	1 out of 5	Predicted	['GO:0003677']
A0A0D6AMF3	A0A0D6AMF3_9CHRO	MTSYTTSSARAEMNELRRLKTLLPPELQSWVMIEASTEVNPPLIRSEELGKDEVEIQIDLAKWENLAIDQRNLMFWHEVARIQNDSIPREGWEMAALAIGLGGAVGELWVQDGLLLLLALGLCSISGYRLWQKNNGDKNLKEAIEADEKAIIIATRFGYSMKNAYQSLGSAFKTLIEQTPNRSQRKKYEERLQALRRSAAKAKQKQDQPSENQPLKTPPVRSRSSARMKNI	1 out of 5	Predicted	['GO:0003677']
A3PD94	A3PD94_PROM0	MKLLGLNSPEIFIIFVILLSILGPKRIEKGFLLFKKLLKFLLSKDKDQRIANSEVKAKEAEESEVKEEIVESEVKAKEAEESEVKEEIVESEVTAMEAEESGVKEEIVESEVTAEEAEESEVKEEIVESEVKAKEAEESEVKEEIVESEVTAEEAEESEVKEEIVESEVKAEEAEEGEVKEEITEPEVKSIKPKKRTVKDEIIDVEVDSDN	1 out of 5	Predicted	['GO:0003735']
A8YD70	A8YD70_MICAE	MIIPSFLQPGAKVSLVATSGAVKELAALEKGVEIWRSRGYQVEFSENWANRLGYLAGSDEQRRQALAQTWQDADCQAILCARGGYGSARLLENWTWAKTNPKWLIGFSDVTGILWSLAKQGICSVHGPVLTTLAQESPQSIDRLFSLLEGRPLAPLIGQGWGGGKVRGRLLPANLTVATHLLGTSVQPTLEGVILALEDVTEAPYRIDRMLTQWRMLGIFSQIKAIALGRFSRCLAAPGSDSQTVEEVLKERLGDLGIAVIAELPFGHDGDNAALPVGTMVELDGDRGILEFFYP	1 out of 5	Predicted	['GO:0005524', 'GO:0004077', 'GO:0003677']
G5J122	G5J122_CROWT	MAKKRSLKAKLTRISRSKQKTDKPIYQRLIGIESKIEYHPFLEDWGNQYQSLLRSALNDRQKGISEINIEKSYQKKYNIQWAWADSLATNASSVFDQLTTGKENQISFLETDLKAGFAKAAENLETLENGYKNPSQQNLRNFNKKLLGVKSKLKRLQRKQQQLLKLKQEERLHICWGSKKLFKAQYNLEENGYSNHEEWLEDWRKKRGGNFYSVGKGSVNGNNPVTKIHHKQDDIFSVTITVPRCYQEIYGQKITLEFEITKQRKHDLLYALESNKPVTVQIFRREHKDNQWYIHLSTYVQAVPYISHKRNGCLGIDLNAESIDLVYVKKDGNLHHTDGKKTLFSWEIPTGTTGQVEAKLRDIVAEIVRIGESYQCPIACEDLDFSKKKATLRHSSKKY…	1 out of 5	Predicted	['GO:0003677']
B2IYM4	B2IYM4_NOSP7	MPTISNPHDPYSGYNFWVEWDGIVHAGFRECSGLTATRKAGTYREGTDKALSQRQIPGLNTYGNITLKRGVTDNKELWEWHKKLQNGETDRRNLSIILANDQGEEKIRWNLENSWPTIWNAPGFNATSDEVAIETLELVHEGITIG	1 out of 5	Predicted	['GO:0003677']
B2IW94	B2IW94_NOSP7	MAGEFLTSCKFYFEADGITDKFIKEISGLGVENTPAQEVHGSSKGAKLMRQATPTVVKFTNITVKVIATDDIDLYKWYQDCNEDMGDPRKWSQKRKTGSVVAYDQQGSEKARWNIVNCYPCKYTGPTLTASGGDMANETVELVHEGIKRIK	1 out of 5	Predicted	['GO:0003677']
B2IYM6	B2IYM6_NOSP7	MNPKLIALNAALAAGSTASLLGHDPYMAYNFAVEIGGVVVGGFSEASGLSSEIELESYQEGGLNDFVHKFPKHTTYPNLVLSRGLVNIDLFYIWYKATSQGWIEQLNGTILLLNSQQIPVMWWTFKKAYPVKWEGPTFNASSDAIAVEKIELVHQGISKL	1 out of 5	Predicted	['GO:0005524', 'GO:0000287']
B2IW95	B2IW95_NOSP7	MASLRATQERHYELRITNYLTVVQSASRIPEVLTAHRFYLELTLEGQNDANCFFLECQGFKRTQEVIEISEVTSQTWGKKGQSKGQVVRTKLPSNPKSGNLTLRRGTTNSMDFWKWFEKVEKGNWSEQRRLVALSIYNQANQEIARFELAGAWPASYKIADVNARSHDIEIEEVEVAFEEFKRVK	1 out of 5	Predicted	['GO:0003700', 'GO:0003677']
B2IW82	B2IW82_NOSP7	MATGANNGNITHELNYVTTNRFYVEIDSSIAASFAECSGLSVQIKKNVFQEGGVNDQQRIYLGHTEFADITLKRGFTDHPGFWNWMNAVFDEKKKTSRRNVNILIFNQAGETMMSWTLIGAIPITWKTPALQADGKAVAIEELTLAYEGLQVARSTGGGSSVQRNQKSGYFVSS	1 out of 5	Predicted	['GO:0000287']
A0A0A1VRB4	A0A0A1VRB4_MICAE	MSIIPIWLEGGPRSGKTTALVGEFRRWVSRDRSKSSPLARSILVFAANDDNKRELADQLALAVKGSYPILCKTPLGFLTDEVILFWPLIFESLGLKAQFPRRLRPETEQELATRLWQPAIAKFFQLPSINEYRFVRQVLDLLQLAGASGVPAEKIPERLADGLSETDLKRVLAINEQEKPEKVGELIIQWRDWSLERGLLSYGIIYELYWRYLFPDSRYQQQLLKRFRAVFADDVDDYPAIAKDLLSFFLDHDCFSVFTYNPQGKIRLGLTADPDYLQKLAARCQIMPLSTTNGLAAQFSETVLSLISDGNYLGNLPDQFISVQTTSRAELLRKTATAIIQAVNQGAVKPEEIAVIAPGLDEIARYSLMEILTGAGIAVQPLNEQRPLISCPLIRALLT…	1 out of 5	Predicted	['GO:0008270', 'GO:0003871', 'GO:0003677']
T2IKD9	T2IKD9_CROWT	MSIERKQQRLIERYNEILSEAETRTTERINRALAASFNNLIKELRKEYPKVQGNDNLFPYQKKILLLAEMTKLLNLIKGESYQKALEQLMLVSNRKGTSLAIELMNAIESDFARAVATIPLEAVRFAAEEQTRYLARHGEDFANKASSIIEQGLIQGWGVRRVEKSLLEQLGITKMRAQVISRTASVSAGNAAMKQQYIKHGMDGWIWVATPDNRVCPFCTARNGYAYDFKAIRPPIHPRCRCFTTPYKKDWVEKGLIDKEWYRNARKNTMTELSKGDGKPNYGPSPFERSDGLTKAPTPIWKP	1 out of 5	Predicted	['GO:0019843', 'GO:0003677']
D3EQI3	D3EQI3_ATETH	MSHKSLVLHSHQTTLAFGERLGKILPKKSILLLKGDLGAGKTTFVQGIGKGLRIDDPIVSPTFILVNEYYQGHLPLYHLDLYRTEKNMVEDLFLEQYWEKEDILPGITVIEWPERLLHLPANYLKIDFFYINNISRQIILTTVGDFSFDLIKHLN	1 out of 5	Predicted	['GO:0005524', 'GO:0016301']
B7KAV9	B7KAV9_CYAP7	MADNGRGMKSPSWVDERVLNYLSANRFYVEIKSEIKACFSECSGVGVQIEKEVYLEGGVNDQQRVFLKQAKFNDITLKRGITDDMIFWQWISQVLKGEPKQRQNVRILVFNQAGETLQSWTLIGAIPIGWKAPSLQANSNTVAIEELTLTYEGLNIQSEKSDSPKSNLEGQERGPQGYFESN	1 out of 5	Predicted	['GO:0005524', 'GO:0003677']
B7KH50	B7KH50_CYAP7	MPEQDELLVSCRFYFEADGLTEKMILEVSGLTTECPAAGGDKVLGSSKNAVNLRQAAPTRVKFSPVTVKVVATTNTDLYKWYEDCNKNDGGQSNWESNRKAASVSVYDQSGSMKARWELVNSYPTKYEGPKLEAGANDVANETLTLVHEGIKRVQ	1 out of 5	Predicted	['GO:0003677']
B7KB53	B7KB53_CYAP7	MVNFPEILTVSRFYVELKLDGSDDRVDAVFMECQGLEVTTNVISITEVTAQKWGKNGQNRGRLVQTKIPSNYRYIDLVLKRGLTTSTVMWDWLASIQGGNWDQQRRDGSLTLYNQAGNEQFRFQFYRAWPTRYHINDLNVQGSAYEIETIELAIEELKRTQINSSVS	1 out of 5	Predicted	['GO:0003700', 'GO:0003677']
B7KH49	B7KH49_CYAP7	MPELEILTNCRFYLELKLKDSKEPIDGIFMDCKGFKCTQEVIEICEVTPNKWGKENKPGQLVRTKLPGNIKTNNLVLKRGMTASKTLWKWFEDVQAGNWAKERRDGSLTIYDQSGTVQARFEFQRAWPSNYTITDVSASSNDVEIEELELACEAFKRIQ	1 out of 5	Predicted	['GO:0003677']
A8YI13	A8YI13_MICAE	METLTFSQPMQLTALPTQDELPCDDGVPMETQRHKWQMDLLIDSISPWLDRREDGYASGNMFVYFSTAQLKNQDFKGPDFFAVLGVPKGERKSWVTWEEGKAPDVVIELLSESTTQIDKTEKKQIYQDKLRVPEYFWYDPFNPEDFAEFVLVDGLYEPRQPNEKGWLISGRLGLALVRWQGEYRGVTTVWIRWATLDGILLPTPRELAEKAQQKAEAAQQKAEEAQQKAEEAQQKAEAAEEKAERLAAKLRELGINPESL	1 out of 5	Predicted	['GO:0003677']
A8YJH2	A8YJH2_MICAE	MTQPLTPPVIDWEEPPIPPEDLIFDDGEPLETYRHRKAMNVLIDSIEQAYQDREDFFVGGNMFIYFSRERVFNKDFRGPDFFVVLDIDGSYKRQGWVVWNENGRYPDVIVELMSESTAKIDLTIKKDLYERTFRCSQYFVYNPFDATSLQGWALDQNQCYQEIIPDHRGWLWCQRLGLWLGVWMGSIQREEAPWLRFYDLDGNLILLPAELAEIERQNAEIERQRARAASQQAESERQRAERLAAQLRQLGINPDEIP	1 out of 5	Predicted	['GO:0005524']
A8YEB3	A8YEB3_MICAE	MIDWLIVWGVTQAAGSLVRSVMQELAIEGAKDYGKEFFKNSLGKVLHLPEKDVQKEAYGKAMKEFLELFQQQLEMADLEDDQIKNFEKPLKTFIKDDQVKPILGDAFDIDCQVLDTLTLAQSWQRLNLSPLPAEFNWEKLGKFYLRKTQEIIENSEKLRAVFLVKLQNKDSQNIQEIAGVKTDYNLDNYAEGLKKEYGHLKLECLDTTTYEQIKLWRMFVPQNVRRCKQFIPQLYELPKEVLQELVDRGEITQAELEQIQAELERKRQEYVNEKLDPVLNIVNSSEYRRTVILGDPGAGKSSLLQYLALNWAEKEPSQRVLLPLPLLIELRIYARDKDEKKCQNILEFFHQGNLICHLNQLALDDNLEKGQALVLFDGLD	1 out of 5	Predicted	['GO:0005524', 'GO:0003677']
A8YJB8	A8YJB8_MICAE	MVSQLDKTNVIEIIYPDSDSQPMADNTLQFRWITTIKTNLDWLFRQQSDVFVAGDLLWYPVENDNKLRQALDIMVVFGRPKGERGSYRQWLENNISPQVVFEILSPGNTLTEMAKKQLFYDRYGVEEYYLYDPHKNDASGWIRGENQLEILDNLDNWVSPRLGIRFQLGEPEMLLFYPDGQAFTSYNEEKQRAERLANKLRELGINPDQI	1 out of 5	Predicted	['GO:0005524', 'GO:0003677']
A8YAF3	A8YAF3_MICAE	MLLLQFSTSHYCRKARLALGYKGIDYQVENLTPGLHILKLSPLTKGLTTVPVLMAADEIIADSTAIFRYLEKVVPFPSFIPSGEKEKNQAWLLEDWLDESIGVATRFVYYDYRAGEGKAIDSSLSSQIIINIVRQQYKITPARVKLAEERLENALKILEYWQNQAYLVADKLSVADIAATALLSPLALIPSYRQKYPWLFARIGEIHQQCREKLPPGLN	1 out of 5	Predicted	['GO:0005524', 'GO:0004515', 'GO:0003677']
A8YGE0	A8YGE0_MICAE	MVKAQSFSESEIIYPDSDGKPMADNTKQFRWIVTIKENLECLFADNDHVFIAGDLLWYPVEGDNKTCQAPDAMVVFGRPKGDRGSYKQWLENQIAPQVVFEILSPGNTKTEMRRKWQFYQRFGVEEYYLYDPDANDLQGWWRRGDQLEMIAAIDNWQSPLLQIRFQLESPQLAIFYPDGSRFLTTLEIKQKAELAEQRARTAEQQAQQERQRAQEAEAKLARLEAQLQALGINLGES	1 out of 5	Predicted	['GO:0003677']
G5J398	G5J398_CROWT	MPPELAIKARIAQIKASGPVADPNTWIGYSTITKKGKKYTYYRLMKAVPNKKKPELDNSPKSKVKGKMAQYLGSEDSQAYKKMKEAIARRNEIQRLERKLQEMEKAVSEGQPLIKQQKQPSLTILVKELMKQVESLQVEFRAKIESLEKEFRQQLSTVH	1 out of 5	Predicted	['GO:0003677', 'GO:0003735']
T2ITC1	T2ITC1_CROWT	MPRSSKCDLLPEKIKDQLNQKLVEKAFSQYEDLSQWLESVGYEISKSSIHRYGKEFKSQLEAIKLATEQAKAIAEVCEDDANLLGDALNRLAQQKAFRVLQEVEPADDVDFTRLVSAIATLNRSSSDGKKFKTQMQRQAKKTAEEVEKVAQDGGLSADTISAIKSKILGIGSDA	1 out of 5	Predicted	['GO:0046933', 'GO:0046961', 'GO:0003677']
Q9AIM4	Q9AIM4_NOSS1	MKEELNILIQAQYPLIYLVTSEEERAEQAISTIAQVLRPQRRVFVWTVTHGIVEYGQPRNVGQHNTVSPEAAIDWIIRQKEPGIFILKDLHPFIDAPATTRSLRDAIASFKGMQKNIILMSPMQQVPIELEKEVVVLDFQLPDMSELNKVLTHHLDQSRGRRLTTEAREKLLRAALGLTKDEAEKVYRKAQVTTGRLTEEEVDIVLSEKKQLIRRNGILEYIEEDETIDAVGGLEELKKWLKQRSNAFTERAREYGLPQPKGMLILGVPGCGKSLIAKTTSRLWGLPLLRLDMGRVYDGSMVGRSEANLRNALKTAESISPAILFIDELDKSFAGSGGSGDSDGGTSSRIFGSFLTWMQEKKSPVFVMATANRVERLPGEFLRKGRFDEIFFVDLPTPE…	1 out of 5	Predicted	['GO:0005524']
B7KC73	B7KC73_CYAP7	MSNSTEDNYGLNYVTANRFYIEMQEQGEVSASFSECSGLRVKRNYETRFEGGVNHQQRIILGQTEFSEVTLKRGLSNDLAFLGWTSTIFSQLEPQNSRQIDTHRRNINILLFNQGGEILQCWTLIGAIPVVWQISPLQAESKAVVIEELTLAYEGLKVVVNLDSQNPTGNSKGGAATVHKQGRKSENKGFFESN	1 out of 5	Predicted	['GO:0005524']
A8YAL5	A8YAL5_MICAE	MKLVQKHLIKFNHKNYSVIDKLGFLSKNLYNCAIYLNRQVFFSHQPFLTMTELHHALKMSPDYQALPAKVSQLVLKQVEKTFKSYQKAKEQYKKSPDKFTGEPKLPRYKDKEKGRNVLTYNYQAISKKALKQGLIKLSGTNLEFKTNLKEVLEVRIIPKLGAYCLEIVYEQPSSSSQEGERYAFIDLGLNNLAAVTSNIPEFQPTLVCGKALKSCNRKYNKTLAKLKSELPSLQKTSKRIQGLTLKRNCQVDYYLHTASKYIIDKLLAHQINLLVIGHNQGWKQNINIGDRNNQSFVNIPHSRFIEQLTYKANLVGIEVKTTNESYTSKCSFLDLESIQKQKSYLGKRIKRGLFRSSSGYFYGADINGSLNIGRKVVGEAAFSGNPIERFVVNPVRVKA…	1 out of 5	Predicted	['GO:0003677']
A8YCE8	A8YCE8_MICAE	MLALKQLYEREYDRWLSEMIELLKNRQLDQLDYEHLIEELAALGRREKTAVKSLSLQIIIHLLIYQFWTTERERNSNHWAAKMITFRVQLEDKLTTDLSKFLELELENIYENARLIAEKKTGLKNLPIICPYSLRQILEKQWFPDTDNQ	1 out of 5	Predicted	['GO:0003700', 'GO:0003677']
A8YA17	A8YA17_MICAE	MKTDSIFYRLFQTFPESFFDLLNLPPETVNHYQFSSLEVKQLAFRLDGVFLPDNLNDPIYFVEVQFQKDERFYSRFFSEIFLYFHQSELSQNWQGVIIYPHREIENSPKSRYQEFFESGRVNCYYLNQLDEGDSLGVKVLQLIVESEQNTLAQGKQLIQQVRQQFHESLKRQDILELIETILIYKLPKLNRKEIEKMFSLSDLRETKVYQEALEEGREEGKEEGKEEGKDEKARQIALKMLSAGFPVPEIARFTDLSPATIEQLQRQNADDV	1 out of 5	Predicted	['GO:0003677']
A8YLK3	A8YLK3_MICAE	MSSCQVFEQSIQIKASATTVERCITDLELMRRWLNPVLVCEPIGDWKTDIGGRSRFLIQIPLIQPTLKSTVIEREPGLIVWQFEGFFRGCDRWECQPNDSGTCLINRFEFAIPNPVVGWGFQQFAAKWTKKDMEAQLRRLKRVAEEIYLLSATS	1 out of 5	Predicted	['GO:0003677']
A8YAC5	A8YAC5_MICAE	MKIRYELIIYWSEEDQAFIVEVPELAGCMADGETYQEAVQNAELVIQEWIETAKQLERIIPEPKGQLLFT	1 out of 5	Predicted	['GO:0003677']
A8YGS4	A8YGS4_MICAE	MKLKLSVAGLEQVKTRWAQKQKEGWTREHLCTEASQFAEPDTNWEELFNLRSYALNCTPETLDRFLRRENIRLGGFVSFCRALNIDPSKVADLDNLLQKLTQDIEPIWVGRESLQSDLLDKLRGDCRLVVITGITGIGKTALAYKLALALCQEGFPPELPIDFDGFNQREDQQSQSEAQNFISTAIDLLNRGDEPVTAKQAKNPEQLLTQLVNHLSNNRRLIWFDSMENLLQGEQQDGSNRFKDPLWRVFFQKILEAEDCQTRIVITSQDKPEDFETFSQAQYWHIQPLMGLEEQESLQLFERLFQQAEVELILHGRNLAYLKEIGKLYEGHPLAIRLISGDIIDRLNGDISTYYDENKSRFRRLREMIDEAQKANPDDYYKVNLMTKQLRKQLLEEEI…	1 out of 5	Predicted	['GO:0005524', 'GO:0003677']
A8YLE1	A8YLE1_MICAE	MKIKLLNLGSIKEAEVDLRPLTVIIGPNNSNKTYIAYSIYGLWINHRDGLFFYSEILEKIEFTNQADHWSLKIDRRFYDVISEIVQKSASEFSGIKLQSFFQDSSGKIFEKTKFSIEISEDDIKTAIEKVLAHIIEYRQSLASFGIKKIERSDNNNEILFYPEKEAEIYDYKNMVLLDFVAGVVTFSFSDILPLPAERNVFINTYKVLANRRYKLLKENQRELLIQGRINREPLIQGLINRDKQLELLKEQGDIRYPQPVEDFLDFLTDIELENKPDPIAKNKNDFQKLADQIEKYIQNNNKTIFKKTKFVGREIKVSVKRSLEIDLYNASSSIKQLAPLLLYLRYRAKSGDFLVIDEPEMNLHPESQVKLLESLAILVNLGVRILLTTHSPYLMAHLN…	1 out of 5	Predicted	['GO:0005524', 'GO:0003677']
A8YAQ7	A8YAQ7_MICAE	MVEQLKPQYSVAWIDKMSEIPQQKWDALAQPLTTPFLEWEWLHNIETSGSATGRTGWQPAHLTVWCGTELIAAAPLYIKSHSYGEFVFDHQWADLSHRLGIRYYPKLLGMTPFTPAVGYRFLIAPGENELEITALMIAAIDHFCDQNNLSGCHFLFVDPQWRILMENFGFTPWLHHSYIWNNKGFQSFEDYLTVFNANQRRNIKRERKAVTNAGLIIKTLAAEEIPHHLFPLIYRFYSSTCDKFYWGSKYLTQKFFEQLYPNYRQRVVLITAYQNAKDTKPVGLSFCIRKDTNLYGRYWGSFQEYDCLHFEACYYQPIDWAISQGITMFDPGAGGQHKKRRGFPATANHSLHRFYHGKITQILRNYIQEINQMEQEEIDAINQDLPFSKREIELNE	1 out of 5	Predicted	['GO:0046872', 'GO:0003677']
T2K0S2	T2K0S2_CROWT	MLPEKIKDQLNQKLVEKAFSQYEDLSQWLESVGYEISKSSIHRYGKEFKSQLEAIKLATEQAKAIAEVCEDDANLLGDALNRLAQQKAFRVLQEVEPADDVDFTRLVSAIATLNRSSSDGKKFKTQMQRQAKKTAEEVEKVAQDGGLSADTISAIKSKILGIGSDA	1 out of 5	Predicted	['GO:0005524', 'GO:0046933', 'GO:0046961', 'GO:0003677']
K9QPY4	K9QPY4_NOSS7	MNPRLIALNAALAAGSTASLLGHDPYMAYNFAVEIGGVVVGGFSEVSGLSSEIELESYEEGGLNDYIHKFPKHTTYPNLVLSRGLVNIDLFYIWYKATSQGWIQQLNGTILVLDNQQIPVMWWTFKKAYPVKWEGPQFNASNDEIAVEKIELVHQGISKL	1 out of 5	Predicted	['GO:0005524']
K9QPR0	K9QPR0_NOSS7	MPTISNPHDPYSGYNFWVEWDGIVHAGFRECSGLTATRNAGTYREGTDKALSQRQIPGLNSYGNITLKRGITDNQELWEWHKKLQNGEADRRNLSIILADDKGEEKIRWNLENCWPTTWNAPDFNATSDEVAIETLELVHEGITVG	1 out of 5	Predicted	['GO:0003677']
B2J0G6	B2J0G6_NOSP7	MVKIQSHSFPEELLLQPNEIKTDYFKSITIPHQRLKQALDTLLINILEPADTLVFLVFGVTGVGKTTLRLRLENLLNYEFLPSLRQNPGQIAVAGIEAIPTEQGKFSYKDYYTRALESLQEVLIEYKIDYEIPHGEVKDLGLLNRAYRQDSPALRRAMEKAFRYRQVKAFTVDEAQHLFMMAGGHQMLQQMNWIKSIANLTGTVHILFGTYELLNCPTLNGQIGRRSEDIHLLPYQADNPEDIAEFIRVIRTFQRHIPLVQEPKLEQHYEYLFSGSVGCVGLLKNWLTRSLRVAYSEEARTLNSKHLKLGAFSASRINKIKEEAQQGFKRFQEESSFFERQYSTEHGIKMPAKNSLLKKGRVGQRKPKRDDVGVNSDDD	1 out of 5	Predicted	['GO:0005524', 'GO:0003677']
K9WXF3	K9WXF3_9NOST	MASSSRELNYVTANRFYVEIESTVAASFTECQGLGVTIKTEKILEGGVNDQQKVLLNPAEFSDVTLKRGITDDLTFWNWINKTLSGKPERRNVNILVFNQAGETMQCWTLLAAVPTGWKAPSLSADSTTVAIEELTLTYEGLKVVDKTRSGGATPLSTRKASGYF	1 out of 5	Predicted	[]
A8YLQ5	A8YLQ5_MICAE	MPKKQKKLEETGQLNLFDNTTEIDDEDLDFEFEDIDLESLVSEDLGITESVSDRRVETVRQLLTLKLLREAIRAENPDDRVMADFAEMVLPNLLRLAIGVTAKGGNFFEEIDRRRELEGKSRVRRDNAGDQSLNTHLLNGLFPANLIEKRLEKLNTTVRRVVKECERRLAIAGFILHDFEKFRYSLFPGMPAKYIEINEDFDRDIRKLSREEHREIFQVLVPELGLDRFLFSDQPEKWTEYLDDLIYIAKNAQRRNDTDRNTSEDGLNTRLNNSTLESLTDLACLADRLASIIKHPHDAEKASLQDLLYSLSDGELKFTYHSIAENRGVLTNVLNNAVMEAHQELDYQPLLYLPTGVVYIAPKNAPEVSLETLPNRVVDTIKSLCSGELQRKQTGFGRD…	1 out of 5	Predicted	['GO:0003690', 'GO:0004003', 'GO:0005524', 'GO:0003677']
A8YLJ6	A8YLJ6_MICAE	MSWMYGLSLLASSGINAWQAGKNRQSSESISRLNRDSSEEIARLSRKHSAELQYNQLKFSVLQQRENQEFQRELAELNHERAKEIEAFRAQVNFAINQKNLDFQKWRFEQEKKIQYDILQLQQDFQRDLTQIQHQNALIQMRERLREDKSPIHNPAFNILENSFAHRVMPLQVLISPPQLNYDPKTGKPYISGVEDTLAGEIHQFLSQGYAGNQEWPVQFLNGDWISNSQGGNAALLSLHSQLKNIPVLILDTKIPFDELNFSVGYWFSGDVSFTRSSILSSQSVSHLLHESAKKRALKWEEKREKIKASGKDEAYIKALGKVDEENLQIYYQELAEIAELKQTGVTDLPIRKEYKITEEDYKTFYRYLAVWHCLAIGLYADILFLGNSWENTPLLPSL…	1 out of 5	Predicted	['GO:0003690', 'GO:0005524', 'GO:0003677']
A8YJY6	A8YJY6_MICAE	MSINVTFPEELLIAAREEKEAFSRKVIIYTLGHLYQEGKISAGIGAQVLGCDKYTFYTLLSEYGFSIIDYTAEEWESEIQTSRKLAQKIKENEDNC	1 out of 5	Predicted	['GO:0003677']
A8YB02	A8YB02_MICAE	MLIASNFGLCATVKTQTVVKAPDWVYIPSVKPIPSGTIRRSYTPHIEGEIPTIVLEFISETEGGEYSINPHYPYGKWYFYEQILQVPVYGIFQPKTGELDVYCLVAGKYEQQFPDENNRYWIAEINLFLGVWQGSKAEFTTNWLRWWDKSGNLLLWGSELVEQEKQRTEQEKQRAEQEKQRAEQAELELEREQISRQRLVQKLKELGVNPENL	1 out of 5	Predicted	['GO:0005524', 'GO:0003677']
A8YDH6	A8YDH6_MICAE	MDIIKPYSFIPKTEIEAQADNILKKVKAHRRRPLKNCDIAEAAADHFDLAIEWTDIKPDQEGEIAAMIVPTEKKIILNEDVKFLRDSQNSSLVKEGFKNSSLAHEIGHFVLHINQTAVSNFLDRINQGDSLETIQPFLCRTVDSSQRIEWQAQYFASCLLMAMSELEKAIKGRDLTKWGHLYAIADELGVTITNLRSRLESLHWIKVDKKVIYRGSNFPKR	1 out of 5	Predicted	['GO:0005524', 'GO:0003677']
A8YB04	A8YB04_MICAE	MTPSAIDLPTKSTIITWEKLPDDFILPDEPVDNNLQPLLSAALRESLELAGLILESMLIASNFGLCATVKTQTVVKAPDWVYIPSVKPIPSGTIRRSYTPHIEGEIPTIVLEFISETEGGEYSINPHYPYGKWYFYEQILQVPVYGIFQPKTGELDVYCLVAGKYEQQLPDENNRYWIKELNLFIGIWQGSKAEFTTNWLRWWDKSGNLLLWGSELVEQEKQRTEQEKQRAEQEKQRAEQAELELEREQISRQRLVQKLKELGVNPENL	1 out of 5	Predicted	['GO:0005524']
A8YJB5	A8YJB5_MICAE	MNQSPRILALDFDGVLCDGMIEYFQISKRTYETLWPEIIPEDFFPRFSQLRPVIETGWEMPLLLRSLVLDIPDGEALNNWPSIRQNLLEREKIAKKVLSNALDSLRDRWIESDLESWLTLHQFYQPAIDRLASLLDSDFLVYIITTKESRFVKQLLQKVAINFPEARLIGKEIKQPKYVTIQQILADLPESPANLWFVEDRLDALELVEQQADLNDVGLYLADWGYNTAQMRQKVAQDTRIKLLSLSQFAADFTHW	1 out of 5	Predicted	['GO:0005524', 'GO:0003677']
A8YLD0	A8YLD0_MICAE	MARGDQIYAYRELLNLQGAYAHHGIDCGDGSVIHYRKPSEIVERTSLETFARGGKIYVVRYVEVGFSFIPDVVVERALSRLGEQKYNLLFNNCEHFATWCKTGISKSQQIEEFIPIITHLQAVGLYEPLKKSLIGADPNNAQTLLKGALSNLKVSWDEIQPQYKKALQEAETWNRVAIEALSKNRDDLAREALKRKVEAKKQAKRHQEQLDQIAAMTENVLKSLVIANG	1 out of 5	Predicted	['GO:0019843', 'GO:0003677', 'GO:0003735']
A8YB90	A8YB90_MICAE	MTNPVIHAFFLGRAIAEVVSEQLEDAFTNALSELGKFDAEQRENLRQFVEEVQMRADRAMEKGVYTGTDSSGSSSADVQENIDEMRAEIAQLRSELKNYRN	1 out of 5	Predicted	['GO:0003899', 'GO:0003677']
A8YBG0	A8YBG0_MICAE	MYRKSELPSTPPENFELPFEGKLSQDNRWVIMANLIPWSEFEAEYASLFSEEMGTPAKTFRTALGALIIKEKLGTSDRETVEQIKENPYLQYFLGFSSYSNEPRFEASMLVHFRERITLELINKVNRFMVKNSREVKEEENTEKKLESETQSQPENRGKLILDASCAPADISYPTDLNLLNQGRKQTETIIDIFYETLKGKLVQKPRTYRLLARKSYLEVAKKRKPTVKQRRKALKRQRQYLKRNLDHIEQLLAEGASLQSLKKRDYKLLLVVTEVARQQLWMYQNNKQSIEDRIVSLTQPHIRPIVRGKAGKPVEFGAKFSASCIDGYIFLDRISWDNFNESGDLKAQIEAYYDYTGYYPESVHVDKIYRTRENRSWCKERGIRISDPPLGRPAKNVS…	1 out of 5	Predicted	['GO:0004803', 'GO:0003677']
A8YB01	A8YB01_MICAE	MKAMQLLQSNSLPTITWEKLPDDFILPDEPVDNNLQPLLSAALRESLELAGLILESMLIASNFGLCATVKTQTIVKAPDWVYIPSVKPIPSGTIRRSYTPHIEGEIPTIVLEFISETEGGEYSINPHYPYGKWYFYEQILQVPVYGIFQPKTGELDVYCLVAGKYEQQFPDENNRYWIAEINLFLGVWQGSKAEFTTNWLRWWDKSGNLLLWGSERVTQTEYQLEQERMLRQKLAEKLRELGVEPETL	1 out of 5	Predicted	['GO:0005524', 'GO:0003677']
A8YDH4	A8YDH4_MICAE	MSCQSPKKPWYPPMSYSLWRSLKPAIGYENWHCQTKRGFEKARNKEPEVQRLLSEDNQPQKIGKLAQRGVFEFHQELVRLSGSHGVEQVAEILQLNQESPEIQARVLVILNNYYQQPILLNKEIINLSRGDEGYPEPIVIEQGNYKFNLSAAFDCIFREADDTIHILDLKTGQSNFDRRQAHVYLLAASYRYPQEKIVASFYNLETQTSSEKISLSSEAIEAVKIELASLAKKHQQQLQKYKDHPKDFYHIFPPQSGYVCRYCPFTSICDYANKEV	1 out of 5	Predicted	['GO:0003677']
A8YA43	A8YA43_MICAE	MLRYLEVVEESVVKLKPQEIEIQNIDHLGIVAGIIDSIGIVEIINELIGVEKDEKVNAGQVVKAMIINGLGFVSKPLYMFPEYFETIACEHLIGTGVKPEYLNDDKLGRVMDKLFIKGLDTIFFIIAVKAAQKFGVSLSTSHLDSSSIPVHGQYNTSLPEVIFENQKIGNNQELEEIAVKSPKEITITYGYSRDHRPDLKQFIIEMICSGDGDIPIFLKLASGNQADSSCFGQIAVEYHKQLEVNSLMVADSALYTESNLKMMSDLQWLCRVPLSIKAAKSLISTIPESEFIDSTIPGYKLVSKTENYAGIEQRWLVVQSQERRESDLRKLTQKITKAESKAVLDLKKLSQERFACEADAIKALSKLSTQFKYLDFPVDKKP	1 out of 5	Predicted	['GO:0005524']
A8YJZ7	A8YJZ7_MICAE	MENLAEKVALLEKAVSDERKRLSSDRLDISFGELINLYKNGELIIRPEYQRLFRWSEAQKTALIESILLSIPIPPIFVAEDKNGVWELVDGLQRVSTFISFFGELKGSGWTIDYQEYIDRSGVEEEEEIDEESGEETGEIKTINKWTLQEGGLVKSLQGFNVDNLPTNLKINLKRAVCRVEILRGESSTSMKYELFKRLNSGGSKLTPQEIRNAIYRGVNPRLNELLLKVSKSEVFKYLTQLSSGKLNELYDQELVLRFFAFYKNAENVNENMEKFLNDFMERTVQNANFDYDVYESLIMKVLELIYQIEDNKIFRNERNLFVPAYFEGILIGVAQNIETYAEDLELLKSKITQLKSDNDFKRYSGTASNSRSRIRNRLKRVDEIFQ	1 out of 5	Predicted	['GO:0005524', 'GO:0003677']
K9TFC0	K9TFC0_9CYAN	MTKQNQPENHGLNYIAANRFYVEMQETNSISACFNECSGLSVTVNYDTYFEGGVNNQQRIILGNTQFSEVTLKRGLTNDAAFWGWASRMLTKISPENAGSPQRRDINILLFNTAGETIQCWTLIGAVPVAWRAPALRADAATVAIEELSLAYEGLTVSVDTNPGGGGNALGGGGKIHKSGRGAGGFFI	1 out of 5	Predicted	['GO:0005524']
K9R9S2	K9R9S2_9CYAN	MNPKLIGLNAVLAAGSTASFLGHDPFMGYNFLVEIGGVVIGGFSEVSGLSSEIELESYQEGGLNGFVHKFPKHTTYPNLVLNRGLINIDLFYLWYEATNQGLIQQLNGTVILLNNQQIPVMWWSFKNAYPVKWDGPQLNASNDEIAVEKIELVHQGISKFGRF	1 out of 5	Predicted	['GO:0005524']
K9R8K2	K9R8K2_9CYAN	MPTISNPHDPYFGYNFWVEWDGIVHAGFRECSGLTATRNATTYREGTDRALNQRQIPALNSFGNITLKRGITDNQELWEWHKKLQSGDTDRRNLSIILADDRGEEKLRWNLENCWPTTWNAPDLNGTSDEIAIETLELVHEGITVG	1 out of 5	Predicted	['GO:0003677']
K9RJV6	K9RJV6_9CYAN	MAQFSVNANRFDPYKNFKFRVKWDGKYVAGISKVGMLKRTTEVVEHRVGGDPSTVRTSPGQSKYEPITLERGVTHDLDFEKWANKVWSFNNAQAPADSRTQEVSLADFRKDIIIDVYNEAGQKVISYNVFGCWVSEYQALPELDASANAVAIQSITLQNDGWVRDESVVEPSEPSYEDPAA	1 out of 5	Predicted	['GO:0009036', 'GO:0019843', 'GO:0003677', 'GO:0003735']
K9WMH0	K9WMH0_9CYAN	MTNSQNLNGKVTHELNYVTANRFYVEIESEITASFTECAGLGVQVDKETYFEGGVNDQQRIFLKQAKFNDVTLKRGITNNLVFWNWLNQILDSNSQKERRNVNILVFNQSGETMQCWTLIGAVPVGWKAPSLQANSNTAAIEELTLAYEGLKVVNNSNSGKASTNVKRDGLGYFPSH	1 out of 5	Predicted	[]
B4WUA0	B4WUA0_SYNS7	MANGNQSAVSSVADYVTTNRFYVEIESKITASFTECTGLGVQVKKETVEEGGLNDQQRILLGKPDFSDVTLKRGLSGNQVFWDWLSALFAPRDEGTGIKEHRRNINILVFNQAGNIQQCWTLIGAVPIGWQAPSLQADGSTVAIEELTLAYEGLNVTFGNGGGGAIILDNRSKTGFFVSN	1 out of 5	Predicted	['GO:0005524', 'GO:0000287']
K9WWK1	K9WWK1_9NOST	MANGNEVPEILTNSRFYLELKLDGSQEPIDGYFMECQGFKRTHDVIEIAEVTPQKMGASKSGLVVRTKLPGNVKNNNLILRRGMTISMTMWNWFKAVEQGNWAKQRRDGSLTIYNQASLEVARFEFKRGWPSSYKITDMNASANEFEVEEVEVVIEDLIRLK	1 out of 5	Predicted	['GO:0003700', 'GO:0019843', 'GO:0003677']
K9WVD8	K9WVD8_9NOST	MAQLTPIPNSRYYVEFDGLTNKLIKSVTEVSFAGQTAGHEKPLASTKGGKTLWQTTSGGFEENPNVTIEVYVVEGDMDFYNWMKGSMPKSEGGDGKWNSNRKNGSIVAYDSEDTEVIRWNLANAWIKSYKVSDFTAESKDLAVETFEIVCEQINRIV	1 out of 5	Predicted	[]
K9TFJ7	K9TFJ7_9CYAN	MPEFPELLATSRFYLELHLKDSVDAIDAYFMECQGFKTSQEIIEICEVTPQMWGKDGKSRGRMIRTKIPGNISYTNLTLRRGLTVSMTVWNWLEAVQEGSWALQRRDGSLTLYDQGAQAQVRFEFKRAWPVSYSISDVSVSSGDLEIEELEVAVEELKRVKVV	1 out of 5	Predicted	['GO:0003677']
K9WP74	K9WP74_9CYAN	MPELEILTTNRFYLELKLDGSVEPVDAYFMECQGFKRTQEVIEVCEVTPQKWGKAGTTAGRVVRTKVPGNVKSNNLILRRGMTSSITLWNWFNEVEQGGWAKQRKNGDLVIYNQGSEEQARFRFLGGWPTTFKISDVKAGGKDFAIEEMELAVEEFKRVK	1 out of 5	Predicted	['GO:0000049', 'GO:0019843', 'GO:0003677']
K9WP98	K9WP98_9CYAN	MAELRAIPTSRFYVEFQGLEQKMVKSVTELNFKGQTAGHKTPLASTKNGMTLWQTTSSGWEQNPNFTIEVYLAEGDMDFYNWMKSTMPKSEGGDGTWSKNRRDGSIVGYDADDQEVVRWNITKAWIKSYQLADLATDKSDLVVEKFEIVCEQMNRVK	1 out of 5	Predicted	['GO:0003677']
A8YC93	A8YC93_MICAE	MGIFIYLVTDKQDFSSLLTEIDRILAKVISSLVNPQEVTSETIIATRQHLESAKALLFPLLSPDRTPEVVRWSLGMEVQPPGVKIVFFRESQGLIDFYPLSWSLATGTSDLLPCSQVEEYLISWLSNRDFSPDSWLWEALERLEAIIITDDGETPTDDLKKALLTAQLIPPDRLSSLETAIATALAYIPTSDQPQPQTLLVVEGKRETTTLALLEVPPQTCSLSRPAIALSHFNYGENTYEQAILSQLIYPLWRSFLPLSPSDLTDTNPLKKSLLAAARLTKLILQEESEFTSSLAGHTWTVSRGDLNKKVILPYLDNLRQKVNDLLEKQQKSLKDIDQIIFSGNFFLTIWPYFLTEIQQEFAGCHLEAPSQENFSPAILGLGRLCLFSALRGEKVNNA	1 out of 5	Predicted	['GO:0005524', 'GO:0003677']
A8YIF6	A8YIF6_MICAE	MTRSSSEHSRWTDEMLDKLADSVSELTGSVADLRDSMDGVRLTANALLQIAAQQQRNMDEVRQRQEESDKRFEVLLSEVRYLIRQIKPENQS	1 out of 5	Predicted	['GO:0003677']
A8YGT4	A8YGT4_MICAE	MEDIVWKMQQRSRTLQDYRKDIRGLWQDEAAKTLNRRYLDPHEDDDQKMIEFLQKQVQGLEKTNEELVKAKDYALEAERYSQQVEHFLEREKQEVKQAYHSYDRSIEYYGLTQAELPNIHRLIQQANRSCN	1 out of 5	Predicted	['GO:0003700', 'GO:0003677']
A8YLG5	A8YLG5_MICAE	MKPHDQFAKNYLEQLLSPLGIVEISKEVSDETRQIDLFFSPNPEPNPDYLGLLGRIVLNTVLIEPYRNPPNRSEIRNCLAKLLTILSELQRQAKRENQSYNEDNAPRLWILSPSASLTLLESIGAKLDPDWPEGVYFLPLLYRTAIIAINQLPVTAETLWLRLLGRGKTQNQAVGELLELPQGNAFRENVLELLISWRVNMEINNILETEDREVFMTLSQTYQEWKEATKREGLEQGLEQGLERGKLEGKLESIPRLLALGLSVEQIAQALDLDLEQVRRAIQETP	1 out of 5	Predicted	['GO:0005524', 'GO:0003677']
A8YD77	A8YD77_MICAE	MARREPNDPRKAVPNTSNSGVPSPPVDFDIYQDLARLQEMIFDSFHIPLTRWTMIDEGQIAEQIDLIYETVPPAVQKALAILQEEQEIITKAEEYAQQVLRSAQQRAAQILDESGIIQQAERQAAQIRQRVQQECESLQQQTLDEIEQMRHSTLQEVQQLRQKTQAECHEIQKGADDYAEAVLEDLDRQLGQMLQVIRNGRQQVRSKPTSSKNLHGERP	1 out of 5	Predicted	['GO:0003700', 'GO:0003677']
A8YGT3	A8YGT3_MICAE	MTIQDPRILITLLNDLIEELRYWKITTRDTLDQMSWHQRQSEEKVSQALYHASIIQDQAKNDQKLVDQANDEVAQLLSNCYQVLEKAQQNLTAAQNTQNQAQSTLNHWQTQLNLALAWLERAEARLQRAINERQQAEFTLRSAESELQSAQSALTSCQNSGYTDKDGRYHAPNCSGQQARVSQAQNAVQAAIQRLNKAIEEEKAAREEVARAQARVNCCRNAIGYAQTAVYQANITLNYAHNALSFAERSLENANAARREVDRAQLEANNEQEMADLISLAVNNARNFTEEARNDFKGAEKQGNSAQCLEIGVTREIEYRVESLIEFNRPFQF	1 out of 5	Predicted	['GO:0003677']
A8Y9Q3	A8Y9Q3_MICAE	MNRATLPEETLTSIFDLLRQLADQIEYASATEWQLFTEYGENERTLSELEELSNARERVTNSYSRINNILLRILQEQPTLSNTMLEMLERAILQGTASVDAVSASVDEVKRQWNL	1 out of 5	Predicted	['GO:0003700', 'GO:0003677']
A8YGF5	A8YGF5_MICAE	MAIQTTFAEILEAAEQLPLEDQENLIHILQNRLRDQKRTELFRDVQEAQQEFAQGQCQPLTPEQIMEEILA	1 out of 5	Predicted	['GO:0003677']
A8YAC3	A8YAC3_MICAE	MSKKKFRKSVESIRYQILNHHQKIANEEQKESPDENLINYWKREIKGLEKSLSRAEKRLNRGK	1 out of 5	Predicted	['GO:0019843', 'GO:0003735']
A8YLG4	A8YLG4_MICAE	MKPHDQFAKNYLEQLLSPLGIVEISKEVSDETRQIDLFFSPNPEPNPDYLGLLGRIVLNTVLIEPYRNPPNRSEIRNCLAKLLTILSELQRQAKRENQSYNEDNAPRLWILSPSASLTLLESIGAKLDPDWPEGVYFLPLLYRTAIIAINQLPVTAETLWLRLLGRGKTQNQAVRELLELPQGNAFRENVLELLISWRVNMEINNILETEDREVFMTLSQTYQEWKEATKREGKLEGRQEGRQEGRQEGRQEGKLEAKLESIPRLLALGLSVEQIAQALDLDLEQVRQAIQETS	1 out of 5	Predicted	['GO:0005524', 'GO:0003677']
A8YCX3	A8YCX3_MICAE	MGEIEDLLAQMKAEYQKRDQEKPMPSPSSRQEKDRYLSEFKVNYAGDSSTDALLKALALENQEREQQEAAEKEKASALKQQRKREALTRKAKQWLDKLDAKSEEGRWFEEFSYSYDSPLEAAITYLEALGEVDISK	1 out of 5	Predicted	['GO:0003677']
A8YFH1	A8YFH1_MICAE	MIAAQAGLAKQEAEQKAQRLAERLRALGINPDEV	1 out of 5	Predicted	['GO:0003735']
A8YK71	A8YK71_MICAE	MTTVLTKEASAMKQIRTTYQADQQVKYLHLEAEIEVLLQQLQNLKRKNQENQHLN	1 out of 5	Predicted	['GO:0003677', 'GO:0003735']
A8YD39	A8YD39_MICAE	MVYLFYLVFRVPFTHQNLLAQSGKKLTCGQSSDWSYYAFKSMVERYGVDPEFVCGEGSFQSNNPDVRADIAEWIAIGLKHNEKSLQDEMQVLSQDIERLQRLYQEIDQKLDQEID	1 out of 5	Predicted	['GO:0003677']
K1XAJ9	K1XAJ9_ARTPT	MYNYITTNRFYVEMESTISASFSECSGFGVTLQKEAYLEGGVNDQQRVFIGHAEFDDITLKRGMTNSTIFWDWMLTTISNPIYNRRNINILMFNQAGEIMQAWTLIGAIPISWKAPGFQAEGSSVAIEELTLAYEGLKVTITPRGAGGAAINRRRDNDGYF	1 out of 5	Predicted	['GO:0003677']
K1XAJ0	K1XAJ0_ARTPT	MAYEYLTSARFYFEFGNNTRLLISKVSGISISIDPAAEGQSIGSGKNVKSETQITPASVTFENMTLEFVTTAENDALVKWYLDCHPPAMIGGKTDAIAKVSDASLVLYKQDGSEGARWNLRDCLPAKYTTTQASSDATDLFKETIEISHSGLQKVPTLGTTI	1 out of 5	Predicted	['GO:0005524', 'GO:0003677']
B4VWA1	B4VWA1_9CYAN	MAEVEILTRSRFYLELILDGSNDAVDGLFEECKGFKATQDIVEVCEVTPQKWGKSGNARGRVVRTKVPGNMTYTNLTLKRGLNISMTLWNWLNSVQEGADWEDQRRNGALVIYDTSSTEQFRFEFKGAWPVSYQISDLNVRGDEYQIEEVEVTVEQLTRIKPGT	1 out of 5	Predicted	['GO:0000287', 'GO:0003677']
B4VJG0	B4VJG0_9CYAN	MADNGNITHELNYVTANRFYIEIESQITASFSECSGLGVQIDKEVYFEGGVNEQQRIFLKQAKFDDVTLKRGITEDLVFWDWINKTLNPGKKERRNVNILVFNQAGETMQCWTLIGAIPVGWKTPALQASSSTIAIEELTLAYEGLKVVAEQGGGGASTNLQRANTGYFPSN	1 out of 5	Predicted	['GO:0005524']
A3YVW0	A3YVW0_9SYNE	MTAVSVLASALPVLHTVLALALAAWTLLFLFRIVLTWYPQVDLNRGAMRLIGWPTEGLLRFSRRLIPAIGGVDVTPVIWVGLISLLRELVVGQQGLLTQVLRQSQSLA	1 out of 5	Predicted	['GO:0003677']
F4XUJ6	F4XUJ6_9CYAN	MADNFPIPELTLTENPPVGFNFMVVFFIAGIVPNPLDIRFQKVSGISAEISTTDIREGGENIFRHRLPNQVTYNNLVLERGMVIGSPLNIEFNVAMSTMKFAPSNVLVILLNENTAPVSSWLFKRAYPVKWTTSDLDANANAVVIDTMELAYARFQSVRI	1 out of 5	Predicted	['GO:0005524', 'GO:0000287']
F4XUJ5	F4XUJ5_9CYAN	MADTVEQIKNTYPIPVFYYRVTIAGDNSYAFSEVSGLSIEFETITYRDGLSYKEGAKYMPGLDTPINLTLQKGIVRQDSYLFDWFNTINLNTVEKRDLTIELLDESGEPVVSWEVINAFPKKLDAPSFNATSNEVAIESLELMANTLKVNNPPL	1 out of 5	Predicted	['GO:0005524', 'GO:0003677']
F4XRT1	F4XRT1_9CYAN	MVFSRKDPYRGYNFKVEIDGITRAGFRSCSGIDTTQEISTYREGTDRMLNMRQIPGMLTLSQVTLSRGITDDRELWDWRTKVATAKDPSEYRKNMSIVLWDDAGNEKVRWNLINCWPVKWTGPSLDATSNELAIETLEIVHEGVTVENGKWQ	1 out of 5	Predicted	['GO:0003677', 'GO:0003676', 'GO:0000287', 'GO:0004523']
F4XIX1	F4XIX1_9CYAN	MPRVDPYKNYRFLVELDGIVQAGFSECSGFGSEVEVVEYREGGDDATVRKLRGKASYPDIALKYGITDSKELYDWHLQAVNGTIERKNGSIILLNDDGEEKVRWDFFNAWASKYEAPSLDAKGSDVGIDSLTITCERLQRVNVS	1 out of 5	Predicted	['GO:0000287', 'GO:0003677', 'GO:0003735']
F4XUB3	F4XUB3_9CYAN	MTKIFLADAEATRSLGVELGKSLPASSIILLEGDLGAGKTTLVQGIGEGIGITDAIVSPTFTLINEYTEGRLPLYHLDLYRLSTSEVESLNPENYWEGIEVAPGIVAIEWAERLHYLPPSYLHLTLTYSQDGGRQAQFTCNGQFDLGWLLDRLSGCSPLASSVE	1 out of 5	Predicted	['GO:0005524', 'GO:0004170', 'GO:0000287', 'GO:0046872', 'GO:0003677']
F4XRT5	F4XRT5_9CYAN	MASLASVVPLGANAAYAGVTGALGARLDPYQGFNFLIEIEGLVTGGFIEVRGLESEIELEERPEGGQNRYVHQLLGRTKYPNLTLKHGLTGIDSLWTWYQATSRGVIRRKNGTIMLLDRQQIPAMYWNFKQALPVKWTGPEFNASSNEIAFETIELIHKGISKPLLSQALSGGRAVAGLAGAL	1 out of 5	Predicted	['GO:0005524', 'GO:0000287', 'GO:0004170']
B5VXM9	B5VXM9_ARTMA	MAYEYLTSARFYFEFGNNTRLLISKVSGISISIDPAAEGQSIGSGKNVKSETQITPASVTFENMTLEFVTTAENDALVKWYLDCHPPAMIGGKTDAIAKVSDASLVLYKQDGSEGARWNLRDCLPAKYTTTQASSDATDLFKETIEISHSGLQKVPTLGTTIVIPRR	1 out of 5	Predicted	['GO:0005524', 'GO:0003677']
B5VXL8	B5VXL8_ARTMA	MYNYITTNRFYVEMESTISASFSECSGFGVTLQKEAYLEGGVNDQQRVFIGHAEFDDITLKRGMTNSTIFWDWMLTTISNPIYNRRNINILMFNQAGEIMQAWTLIGAIPISWKAPGFQAEGSSVAIEELTLAYEGLKVTITPRGAGGAAINRRRDNDGYF	1 out of 5	Predicted	['GO:0003677']
A3IRY2	A3IRY2_9CYAN	MVNCDHYSYRVTWSVEDEEFVGLCAEYRSLSYLDEDRYAALEGITNLVKDIVTDMEANGEKVPEPIAEKSYSGKFQVRITPELHRKLAMEAAEENVSLNRYVSHKLAS	1 out of 5	Predicted	['GO:0003677']
A8YD28	A8YD28_MICAE	MWTPGLCLRLNLVIGEKGTSIGIEDSIDTSLSQLSLNNRSGKNMAIEKIAPVCGESHHQGAKFQHLQGLELEKAQKMAEFFSLLGDANRLRILSLLAKQELCVCDLADDLGMSESAVSHQLRTLRALRLVKYQKQGRRVFYRLADHHVLDLYYAVSEHLEEPADED	1 out of 5	Predicted	['GO:0003700', 'GO:0003677']
G5IZ31	G5IZ31_CROWT	MSEKERKSWDLGRFLNTLNYFELIPFVSDLQKLFQPSDRPSVNLNNDTMSMILVTGATGGVGKRVVRRLLEQNYYVRALVRDIEAAKPLFDEKVELIQGDVTRPETLTPKLLENVSAVISCVGTRVQPVEGDTPNRDKYYQGTKFYMPQVVDTPETVEYLGMKNLTEVMKKYVRSDTKLLFDFSHPTEATKDTWGAVDDVVMGGVSESNMRLEQNKAVFSGNVSIANNGGFASVRTKNLTPPVDLSEYEGIELRVEGDGKRYKFIIRCENKWDGVGYSYSFDTFSNISTTVRIPFAELIPVFRAKTVPEMGKFDPSCIYSMQLMQTKFEYDGSLNPKFSPGLFRLDVNNIKAYGRKVNTPQFILISSAGVTRPGRSDINLEDQPPAVKMNEQLGGILTW…	1 out of 5	Predicted	['GO:0005524']
G5JEE6	G5JEE6_CROWT	MVNCDHYSYRVTWSVEDSEFVGLCAEYPSLSYLDEDRYAAIEGITNLVKDIVADMEANGEKVPEPIASKTYSGKFQVRITPELHRKLAIEAAEENVSLNRYISHKLAN	1 out of 5	Predicted	['GO:0003677']
A8YDH5	A8YDH5_MICAE	MSETFGQVIRKARREEEYSQRELAKLIGVDYTYLSKLENDHAGYPPSQQVIESLATHLKLNAQTLGELAGRLSSDDQKVFKELVQKYQQMPILLRRMKDNPNFAKKIISEATKLEPEE	1 out of 5	Predicted	['GO:0019843', 'GO:0003677', 'GO:0003735']
B5VXN1	B5VXN1_ARTMA	MIGDLINQKRDLYEVLTACRFYVALHLDGGRDDVDGYFMECRGFKYSQTVITHHEVFPKRWGKATRGQVICTKLPGNENVDNFSLRRGLTASTTLWDWIANVHDGGWSSKFKNGFLTIYRQDSSEGARFAFSRGWPVSYSITDNMASGSDLALEELEIACEGFERVL	1 out of 5	Predicted	['GO:0000287', 'GO:0003677']
A0A0H5PTC3	A0A0H5PTC3_SYNPZ	MNSPPINEFIQAVVYDHSIATGLKACKTDQDIVDYAASKGFIFSSSEWQLYLALDRKTLSDSELAKILVVPVEHWSWAFRKVALWRAMLMDGV	1 out of 5	Predicted	['GO:0003677', 'GO:0003735']
A0A1Z4J8K7	A0A1Z4J8K7_9CYAN	MAIGVLPENLLTNRFYVELSLDGSQENIDAIFLECAGFTYSQDLIEICEVTPRKWGKAQQGLPVRTKIPGNVKMGNITLRRCLTNSMTLWNWFADIQQGNWAKKRRDFSLTIQDSTNTAQTKLQFSRAWVTSYKISDFHASKTDMAIEELEIAFEDFKRVAGSQVNKPPGRGKG	1 out of 5	Predicted	['GO:0003700', 'GO:0003677']
A0A2Z5X5Q1	A0A2Z5X5Q1_9CYAN	MTNASEEPSGSPIEVLTTSKFYVEITLQGSLETIDGYFMECSGLSRSQDVIEIAEVTPQVWGKSSSTKGRVVRTKIPGNVKCDNIILKQGLTISMTMWNWLKAVEDGKWSEQFRDGDITVYDQSDTERARFRFNGAWPVRYKVSDFKADGSEFAIAEVELSVRDFLRIN	1 out of 5	Predicted	['GO:0003677']
A3Z096	A3Z096_9SYNE	MLFASGDSLTSAELFPCVPRALRPAGYRGDPRVPEGRQLDQVIAQLDRFDIVHFHTGHGLHPGIARLPVAQLHTLHGPLTGPEMAQLQWDFNPVPLVSISESQRGPLPGAHWLGTIHHGLPTDLYRFQPSPSEYLAFVGRISPEKRLDRAIAIATALGLPLKVAAKIDAVDLDYFHATIEPLLRENPLVEFIGEVDDAGKQELLGNALALLFPIDWPEPFGLVMIEANACGTPVIAWRNGSTPEVIRPGLNGLLVETIEEAVTAVRGIERLDRRRVRHDFEQRFTVARQAADYERLFQRQIEARRSPSPARLLAACSHAA	1 out of 5	Predicted	['GO:0005524', 'GO:0000287']
A0A2R5G416	A0A2R5G416_NOSCO	MLKQPEFLTSCRFYLELKLDGSIDSVDGYFMECQGFKRTQEVIPISEVTPQVWSKAKTGRIVSTHIPGNVKSSNLVLRRGMTSSMTLWNWLKAVEEGNWAQQRRDGFLTIYNQAAEAQATFEFKGAWPSSYTITDVKASANELEIEEIELVVEEFKRTNVSK	1 out of 5	Predicted	['GO:0003700', 'GO:0003677']
A0A1Z4LKA5	A0A1Z4LKA5_9CYAN	MGNLFSHSLLLLNLYPLLLKMPNAINNFPEILTNSRFYIELSLDGSENPVDAYFTECKGFKHTQEVIEVCEVTPQRWGKAKHGQVVRTKVPGNIKTNNITLRRGMTKSQTIWKWFNAVQTGNWREQRRDGSFSIYDQAGEVKAIFDFFNAWPTNYIASDLDASSTDLAIEEIEIAVEIFNRKL	1 out of 5	Predicted	['GO:0000287', 'GO:0003677']
A0A1Z4LJW2	A0A1Z4LJW2_9CYAN	MTAAQSEELLVACRFYFEADGVTDKQILEVGGLSSETPAAGGDKVLGSSKNALNLRQAAPTRAKFTPVNVKVVATTNKDLYKWYEDCNKNDGGKSDWSANRKAASVTVYDQAGDMKARWEMINAYPTKYEGPKLEAGSNEVANETITLVHEGIKRVQ	1 out of 5	Predicted	['GO:0003677']
A0A1Z4LK35	A0A1Z4LK35_9CYAN	MTNQLEVLTSSKFYLEIKVDGSDDRIDGYFMECQGFERSQDVIEFCEVTPQKWGGNGSAVGRVVRTKMPGNSKSSNLTLRRGMTSSKVIWEWFQAVEQGNWAKQRRNGDLTLYDQAANEQARFRFMGAWPIKYKIADLGVGKNEFEIEEMELAIDEFSRVQ	1 out of 5	Predicted	['GO:0003677']
A8YF05	A8YF05_MICAE	MIEMKVAGIALDAITRSPIVLLKDGSERRALPIYIGQDQAKAIITVLEQQRPPRPLTHDLITNIFKAWDMDLEKIIIHSLQDNTFYAVLCLQRGEVKKEIDCRPSDAIAIALRTNSPIWVMEEVIASASIPVDRDADEEERQAFRNFVSNLSPSDLIQRRGDFSDQ	1 out of 5	Predicted	['GO:0005524', 'GO:0003700', 'GO:0003677']
T2JTC8	T2JTC8_CROWT	MVNCDHYSYRVTWSVEDSEFVGLCAEYPSLSYLDEDRYAAIEGITNLVKDIVADMEANGEKVPEPIASKTYSGKFQVRITPELHRKLAIEAAEENVSLNRYISHKLAN	1 out of 5	Predicted	['GO:0003677']
A0A1Z4QYG8	A0A1Z4QYG8_9CYAN	MSDDKFEVLTSSKFYLEIQLDGSDDRVDAYFMECQGFERTSDVIDFCQVTPQKWGKNSSAVGRLVRTKMPGNSKNGNLILRRGMTTSMIFWAWFSAVEQGQWSQKRKNGDLVLYNQASDEQARFRFFGAWPVKYKISDVKAGSAEFEIEEVELAIDEFKRIK	1 out of 5	Predicted	['GO:0003700', 'GO:0019843', 'GO:0003677']
A0A1Z4J8I2	A0A1Z4J8I2_9CYAN	MAAGQAEPLRANTWYLTIDPHVPNSKMIHTITNLSRTVEAAGEQITGRNNKGVNRNSLPGLQNNPEPVEVKVIADGDKSLKDWFTKCNPQNGAASQVSQNKGQGFVFLTDTQGQTKMQFTIANCYPIHHGLEGELSAGANSLVVEHIRLMHEGIS	1 out of 5	Predicted	[]
A0A1Z4QPR9	A0A1Z4QPR9_9NOST	MNSADRKLNYVTANRFYVEIGGSISAWFTECQGLSVTVDTEKISEGGVNDQQRILLKPAKFSDVTLKRGVTDDFTFWDWIGTVLSGGKARRNVNILVFNPSGETMQSWTLIGAIPVSWKAPSLSADSNAVAIEELTLTYEGLNVSKSNSGRDATKLLVRDGSGYFSSK	1 out of 5	Predicted	[]
A0A1Z4QPT6	A0A1Z4QPT6_9NOST	MSGIPEILTNSRFYLELKLDGSQEPIDGYFMECQGFKRTHDVIEIAEVTPQKWSKATSGLVVRTKIPGNTKTNNLVLRRGMTISMTMWNWFKAVEDGNWSKQRRDGSLTIYNQGSEEIAKFEFKNGWPSSYKITDVNASSNEFEVEEVEVAVEEFIRKK	1 out of 5	Predicted	['GO:0019843', 'GO:0003677']
A0A1Z4S6G1	A0A1Z4S6G1_9NOSO	MATATDELLVSCRFYFEADGLTDKQILEVSGLSAENPAAGGDKVLGSGKSAINLRQAAPTRVKFTPVTVKVVATTNKDLYNWYEQCNKNDGGQSQWTSNRKASSITVYDQAGSMKARWELQNAYPTKYEGPQLEASSNDVANETITLVHEGIKRVQ	1 out of 5	Predicted	['GO:0003677', 'GO:0003735']
A0A1Z4S6H4	A0A1Z4S6H4_9NOSO	MPNLIQNFPEILTNSRFYIELKLDGSSEPVDAYFLGCKGFNNSQDVIEVCEVTPLRWGQAKSGLMVRTKVPGNIKANNIILSRGMTQSVTLWKWFEEVQRGNWAKQLRDGSLTIYNQAGQEQAIFQFRGAWPVSYKATDLISHSAEVEIEEMEIAIEMFIREK	1 out of 5	Predicted	['GO:0003700', 'GO:0000287', 'GO:0003677']
T2J2K8	T2J2K8_CROWT	MVNCDHYSYRVTWSVEDSEFVGLCAEYPSLSYLDEDRYAAIEGITNLVKDIVADMEANGEKVPEPIASKTYSGKFQVRITPELHRKLAIEAAEENVSLNRYISHKLAN	1 out of 5	Predicted	['GO:0003677']
A0A1Z4GIB0	A0A1Z4GIB0_9CYAN	MANNSRELNYVTANRFYVEIESNITASFTECQGLGVNIKTEKFAEGGVNNQQRVLLNPADFSDVTLKRGITDDLTFWNWINKILMGAVERRNVNILVFNQAGETMQCWTLIGAVPISWKAPSLSADSSTVAIEELTLTYEGLKVDKTRSGGASILSGRDSSGSFSSN	1 out of 5	Predicted	['GO:0000287']
T2JBT0	T2JBT0_CROWT	MQKQTQNLIVVATTFVTSSLGLVNPTQAQSVQFECAVDSQGTPVTYAQAKGKTVQIFRWTSKYFEPPYTPVQRCQEVAKRLNQFQPQVLVAGRVRNYNVICAGESCDSSGSNILLTLKPNQNPAQTLAEIDNTRDGAGGPSNQLGGGNGQKIKRSNLVTTSNGSVALNLTGHIQSAPGVPLRLGNSSQNNSNNNSSTEQLTIPPSTTSPPKPPTSDSGTVW	1 out of 5	Predicted	['GO:0005524', 'GO:0003735']
A8YEY3	A8YEY3_MICAE	MSILPMLVVHNEKILDFIKYRYSLGELQRLSAFLSENDVLRFPHLENGLFPAALVSNETEYTGYANVWLRDNVYLAYSHYIIGQTAIAVKNIQTLMNYFQKFQRRFINIIQGRVNPEKIRERPHIRFEGRTLTEIDQVWQHAQNDALGYFLWFYCRLAREKYIQLSPDCLETIALFPLYFQAISYWQDEDSGHLNQVFMSSYFESLARNQF	1 out of 5	Predicted	['GO:0005524', 'GO:0003677']
A8YJI5	A8YJI5_MICAE	MAKSAKSILISSLEPLSGKSGTVVGLAHLLRQKGLEISYGKPVGNCPGYVDGQLVDEDVEFIRQLLELSPEQLLRLPLIYTDGDSVAKRLQGVDQQDYGNILADYLDRVNSDIILLEGPGTLWEGSIFQLSMGEMAKILQTPILLVARYSSPLIAESLLKAREELNNQLLGVVISDIPEDDWEEVQSLLKPYLSRQGVEVLGLLPASKLLRSISVREIVHLLGAKVLCRPDRLDWMVESLAIGAMNVNAALEYFRKGENMAVITGGDRTDLQLAALETSTTCLILTGSISPDPLILGRAEDLEVPILSVNLDTLTTVEIVDQAFGKIRLQEQVKVACIRELMEEYFQIDRLLEKLTIGA	1 out of 5	Predicted	['GO:0005524', 'GO:0000287', 'GO:0003677']
A8YHK8	A8YHK8_MICAE	MAKYSPLIHVSPETMSGVPVFSGTRVPIQTLFDYLKAGESIDDFLEGFPTVTRERVISLLAEFEKELIDRVA	1 out of 5	Predicted	['GO:0005524', 'GO:0003677']
A8YAN4	A8YAN4_MICAE	MLDGQKFPYKIIDTSSSMVDRMPYVPMTLGLNGRSLNTEGLIDTGASVNVLPYELGLQLGFIWENENLSVILAGNLAHCQARAVVVEGQVNPFPTVNLAFAWTQAPSTPLILGQANFLFEFDVCFSRSQSEFAVRPRTVV	1 out of 5	Predicted	['GO:0005524']
A8YGM4	A8YGM4_MICAE	MKTLGKVGIYCLANDQVLEWMIPFLESLRAYEPECPLYVIPFNDNISQLSKISQKYNFNFYRDINLELLDGVGAKVRGIDDIHNHRFRIFSIFWGPLEHFIFLDSDIIVLDSLQELFQTYINSELEFMYYYRGIFDQVYKEGEFRDKMIREHRANGFNAGSFISSRGAFSLDDIQELAEQAATIRQHFADNCIVQPFVNYCVDIKGLKTQAITEAIPDLGSEWAKFKIEFADNTHKVNGKRILYTHWAGFGHGPNMPNRDLFLKYRLKNLSWPWRWQYVIRDHLTTIFRTWKSRLSKKLKGLLGKPENKPL	1 out of 5	Predicted	['GO:0005524', 'GO:0004413', 'GO:0003677']
A8YK72	A8YK72_MICAE	MINFALQQAFARRHALKVISGLNNFDRSQVLSVVKAATAGGATFVDIAANADLIRAVKALTNLPVCVSAVEPELLVMAVDAGADLIEIGNFDSFYAQGRIFEAAEVLALTRQTRDLLPEITLSVTVPHLLPLDEQVRLAEALVSQGADIIQTEGGTSSQPRHAGILGLIEKAAPTLAAAHAISHAVKVPVLCASGLSIVTAPMAIAAGAAGIGVGSAINQLDNEVAMVAAVRGLVESLQAQPVYIAN	1 out of 5	Predicted	['GO:0005524', 'GO:0000287']
A8YCA4	A8YCA4_MICAE	MTVTLTQPIAINPDIRNGRPHIVGSRITVAEIAIMYLKMAQSLELIAGKYHLSLASVYGAMSYYYEHQGEIDQQMAEDEAFADEFQKNHPSQLQEKLRALRGE	1 out of 5	Predicted	['GO:0003899', 'GO:0003677']
A8YKI3	A8YKI3_MICAE	MTTNLLNNAITIDNEIQHGKPILTGTRIPIAIVIGSLAGGMSYEEVMEEYGVTQEQILASLAYFSELLNNEIIYPMEKTS	1 out of 5	Predicted	['GO:0005524', 'GO:0004170']
A8YGU6	A8YGU6_MICAE	MLEPFLALFLKSPCPLCQRQSDRELCRDCGRQLQAYRQNNPLFLWRGSIPLFIWGRYEGKLKQAIAKMKYDRHPALGSLLGSCMGETWLLRPPLTDKRLTVIPIPLHPERLRERGFNQAEVIGEGFCRLTGYHLASRGLIRIKNTAALFSLAAEERKRTMQAAFQLGKNLPKSVPILLIDDIYTTGTTIEEAVQVLRTEGYRVVGAIALASSKIS	1 out of 5	Predicted	['GO:0003905', 'GO:0003677', 'GO:0008270']
A8YLN0	A8YLN0_MICAE	MALASNGQTAIIRTERGLTIADTRITLYDVMDYLKAQYPPKFIRDAFNLTDAQIHAALSYIETHRTEVEAEYQEVLKTAAETKQFWEERNRERFARIAATPPRPGYEVVRAKLQERRAKREAKKQ	1 out of 5	Predicted	['GO:0019843', 'GO:0003735']
A8YLI0	A8YLI0_MICAE	MSSLVISQHIEITSGICGGKPRIAGHRIKVQDIVIWHERMGMSPDEIIYHHPTITLADVYAALAYYHDNREEIRRQIEAGETFAKQLQGNKPSLIEKILQGENASQD	1 out of 5	Predicted	['GO:0003677', 'GO:0003735']
A8YLH4	A8YLH4_MICAE	MSFAAKYRDRIVINPDIRSGKPCIVNTRIAVADIFDYLGGGMTIEEILDDFPDLTLEDIQACFAFAAERDRRLMVIPYETAI	1 out of 5	Predicted	['GO:0003677']
P74396	P74396_SYNY3	MALGDLLKMVNWTRNWFGFSCLFVLTLAVMLGLKLFLPSPVVAQSSSDFIQQGNQISIDGKSYPVAWGQWQEGGQTRTGLGDTGAMQFLGLDLLDNTSPNQQPVQWFSGDRQTLNARFVAPNRYLDVTSLLQGFGPLQAQGNTLVMPNTNAQILTVRDGRQSWGERVVLELSQPAFWQVSQAREEAVVTINASSTIGSQGNANAPGLQAIDQDDLGGKTSGGQQIRYRLERSGASSKVHFQLPVGYKLQVSTLTSPFRLVIDARADAPPVKTINWTEGITWQQRFVNISGGQFPVTTVTINPRSPGISLRPLMANPTMAQGTAPLVTIARDQRAAVAINAGFFNRNNQLPLGAVWSQQNWRSGPILNRGAIAWNDQGQTTFGRLSLSEIITTGSGQRLT…	1 out of 5	Evidence at protein level	['GO:0005524']
A8YGF8	A8YGF8_MICAE	MLDGQRYSFTERRDNLGRSVIMPYIPLMLTLGDRSLEVIALLDTGASVNVLPYEIGLQLGAVWENQTVSIPLSGNLAQSNSRGLVVSGAIAQFPSVLLGFAWTEMRDIPVILGHMNFFAEFNVCFYRHELAFEVCPKDG	1 out of 5	Predicted	['GO:0000287']
A8YKH0	A8YKH0_MICAE	MPNTERYPFLAGDATLGEASFRPYLPFTLVHQQVSIAASGLLDTGASVNVLPYSTGVELGYNWERQTTALSLTGNLAQYEARVVLAQAVVGQFEPIQLVFAWTQATNVPLILGQVNFFMEFDVCFYRSQLEFAVSPKVSPKALLE	1 out of 5	Predicted	['GO:0003677']
A8YK76	A8YK76_MICAE	MPKLPRISSREAIGSLERLGFKQVRQTGSHVVMKKETEEGKIGCVVPVHQELKVGTLSGILKQAQVTVEEFIEHL	1 out of 5	Predicted	['GO:0003735']
A8YGQ5	A8YGQ5_MICAE	MPAKDFLDLEEKKNLQKALKEEERAEVRERILMFLLLNDGKTQREIADFIGCSLKTVAHWCVHGDPNNLESLEDGRKNGNHKKATEEYINLLLKIVDEDPKEFGYEFGRWTAARLAEHLEKETGIKLSGSGSQVRRILRRKKYVYIWAKYSLEDKQDKKLRKAFKEKLDEYLKLAKEKPESIQVWFWDGAFKVATQVRHTAPHECGFSLRVIRRRAWTKKGKRKKVNGQRKRGRVNVMGALRYNDKKRVCFMIKKGNS	1 out of 5	Predicted	['GO:0003677']
A8YCJ0	A8YCJ0_MICAE	MLVSPEAYPQKVTEDGSYTFFSTEFGECYHSTSGAREEAEKKFILSSRLAAKADQSNNLKVLDICYGLGYNAAAALAAIWRVRGDCRVELLALESDRMVPLAAIRENLLNSWSQPIPKYLSDFAHNHRLDLPNLTAKLLIGDARQTITKVIEAGFQAEAIFLDPFSPSKCPQLWTVEFLALVAKCLSPTGYLVTYSCAASVRRALQLAGLQIGATDSVGRRSPGTIASFLSLPPSLSAQEREHLQTKAAIPYRDETLTDPAEVIIQRRRSEQALSDLEPTSHWKKRWQRAVSSIEISE	1 out of 5	Predicted	['GO:0005524', 'GO:0003677']
A8YG90	A8YG90_MICAE	MPAKDFLDLEEKKNLQKALKEEERAEVRERILMFLLLNDGKTQREIADFIGCSLKTVAHWCVHGDPNNLESLEDGRKNGNHKKATEEYINLLLKIVDEDPKEFGYEFGRWTAARLAEHLEKETGIKLSGSQVRRILRRKKYVYIWAKYSLEDKQDKKLRKAFKEKLDEYLKLAKEKPESIQVWFWDGAFKVATQVRHTAPHECGFSLRVIRRRAWTKKGKRKKVNGQRKRGRVNVMGALRYNDKKRVCFMIKKGNS	1 out of 5	Predicted	['GO:0003677']
A8YGC2	A8YGC2_MICAE	MSSIYEIFSTIQRQRVSDGQIVPILSDCTDYKRLLILVWPQLGDFDSLEYAWWLEKEAALWQNAGITIRAIGIGDRNSGLKFAEYTKFRQDWLFVDPKAELHNLLGLYRGLSVKLPRFSPGQNSWLNLILMCAGVGSPGTLAEVLRGYLGDRKAPQLIAEEETIQARPLPAFRGSLFNLAGGQGFQRPFELATLRLRNMGQVLGNWSTYVPDSSYLTQRGGTFLFDSQGNLLYEHRDGGILGFAENMSYPLAFLRD	1 out of 5	Predicted	['GO:0005524', 'GO:0003677']
A8YLH8	A8YLH8_MICAE	MKLPRDLSSDDLIKKLSELGYEVSRQTGSHIRLTTSENGTHQITIPAHNPVKIGTLNNILRDVALHFNLSKDELLKRLF	1 out of 5	Predicted	['GO:0003735']
U3MYC4	U3MYC4_SYNPZ	MYFCPFANDVGRLCPKMVPEGFSTLLHYSQTTCTKEDKVERFDFRAGGYYEGVKAVTG	1 out of 5	Predicted	['GO:0003677', 'GO:0003735']
Q7U756	Q7U756_SYNPX	MTDATLSLSLISEHRILDKAAGLNEPSGLTLNHDGSALYTVSDDTKAVFRLDLKGRLSITESFFIGIDDLEGIAINGDGSRLHAVQEETNALITIDIATRRELSRRPLAAMTNYESIQRFFPDPPDNKGLEGITVNTRTGHLFVVKEGRPGLLIELDAEGNSILQARLLNATNGFVHPTVGPDNLDFSGLSYDAERNTIWITSDKGQCLNHYDWEQDQVLQRLDLVIEADNKPKRIRKSEGVAIDPARNRLYVVSERDGRLYVFKIHTNG	1 out of 5	Predicted	['GO:0005524', 'GO:0009036', 'GO:0003677']
Q3AXL7	Q3AXL7_SYNS9	MTRKLQLELLEHHPIRDTASGLNEPSGLALDRQGTSFYTVSDDTKIIFNLDLQGRIIPDSSFLINIKDLEGVAVTADDKMILAVQEESNSIVQFDIISRKEIQQIPLRTLKNYDQIAVYFNHKNQNKGLEGITINFNNNHIFVVKEGEPGLLIELDSKRETIINHCKLNEKHGFKHPRIKSEKLDFSGLSYDYTSDTIWITSDKGECLFHFNFVDKKVLNRLDLPRESDTQSKRVAKSEGIAFDPNNRRLYIVSERDCELYIYQLHDHNEAATNFDDGCQ	1 out of 5	Predicted	['GO:0005524', 'GO:0005525', 'GO:0008270', 'GO:0003677']
Q3AK58	Q3AK58_SYNSC	MTSMRLELLHRHRIRDPGLGLNEPSGLTLNGDGSALYTVSDDTKAIFRLDLKGRVSVRDSFFIGLDDLEGIAIRGDDSELLVVQEGSNSLVVVDLNTRRERSRCPLSAMTNYDTIAHHFPDPPDNNGLEGITVNTSNDHVFVVKEHQPGLLIELDSSLTTIISTRELQPSQGFIHPELKAEKLDFSSLSYDSSSDTLWIVSDKGRCLFQYDWARDTVLQRLDLTISTGDKPKRIRKPEGVAFDPDRNRLYVVSDRDGDLYVFKLHDDG	1 out of 5	Predicted	['GO:0005524', 'GO:0003677']
F4Y029	F4Y029_9CYAN	MTNEQSKPVTNEKFNQELEEFIRSVEGANTTNFSQLAEIAELNLYEDLARVDLSGVNLENVNLNNADLRGTNFRNANLTGADFRNANLTGADFNDAILDNAQFGNNSGLTEDIISALKAQGAIFFDDSEEFLLPTEKLHNVEALWKQGIKKTILMIEELSDKDVEWMIATGSKKEIIADTTLIEEGKEIDALYIVLDGQFTVSVGGRDIAELSGGEVVGEMSFLKRSLPAATVTAINDSVVWSICRHKLQEKLQQDKDFASRFYKATSIILADRLLGQSYQNQYSQIQPLPNYYCSPKNLNNQAYLNRYDAQQKLYSLIKGMSDKCFS	1 out of 5	Predicted	['GO:0003677']
D4ZQ94	D4ZQ94_ARTPN	MKNTREILAAIAPEPSDYPNPLPPLGFSGDVSVNPLTAAAEIEAALTQVNQQLTEFVASANFQGDLQTAFGVYTDVELGATIIEALSQGETPNLKVLSAASMNGADGAFDSLTGTVYLSEGVIHSEKLVDVITEEFGHYIDSQLNEIDSPGDEGELFMRLVNGEALSEADITGLRNKDDWGLIWVEGEPVAVQMAYDTMADALNVGVIESGEKVISDRIGFGQGRRRDRNDYYRFTISEESEFNLTLDGLRANANVQILDRRGSALSRSNNPGRRPERISTDLDPGDYFVRVFPVGNARTPYRLAMSADPITVNAEDSKPGIGLGRLTEATPVNETGDVGFGTGRRRDTQDWYNFTLPVDSDVNLTLDRLRANLDVDIYDERDLLVARGGNRGRRPEKI…	1 out of 5	Predicted	['GO:0005524', 'GO:0003677']
K9PLD8	K9PLD8_9CYAN	MIEKIIDHNQLLALIISQKFHAPGIHFFTPNELSQQLAYMHHPAGKVIQPHIHNSFVREVQYTQEVLFIKKGKLRVDFYNNQQQYLESRILEAADVILLVAGGHGFEVLEEIEMIEVKQGPYVGEQDKTRFIGINSKETKIIQ	1 out of 5	Predicted	['GO:0005524', 'GO:0004515', 'GO:0019843', 'GO:0003677']
K9PTE2	K9PTE2_9CYAN	MIEQITYQNQLLALIVSQKFDKPGIHFFTPNELSQQLAYMRHPVGKVIQPHVHNPVIREVQYTQEVLFIKKGKLRVDFYNNEQKYLESRILEAGDVILLVTGGHGFEVIEEIEMIEVKQGPYVGEQDKTRFVGITTAQAKIVEFVQP	1 out of 5	Predicted	['GO:0019843', 'GO:0003735']
Q066Q4	Q066Q4_9SYNE	MSRKLQLELLEHHPIRDAASGLNEPSGLALDRQGTSLYTVSDDTRIIFNLDLQGRIIPDSSFLINVKDLEGLAVTADEKTILAVQEESNSIIQFDIFSRKEIQQIPLATLKNYNQIAMYFTHADQNKGLEGITINLNNNHIFIVKEGAPGLLIELDAECNTIINYCKLNEKHGFKHPRIKSEKLDFSGLSYDSTSDTIWITSDKGECLFHFNFNEKKVVNRLDLPRETDTQSERVVKSEGIAFDPNNQRLYIVSERECELYIYQLHDHNEAATNFDDGCQ	1 out of 5	Predicted	['GO:0005524', 'GO:0003677']
A0YM78	A0YM78_LYNSP	MDQKTVQLPPLANRCAGVLLTAASGDSLGWMTEFLRTPDELLHKFGLEHLSEFLPWKKQVGGRFQGYEDYIEAGEYSDDTQLTLCVAACIRADGGFDIERFCQSEFPLWLDYARGAGGTVKEAARKIQRQSASWNSNFSLVVQKRVHLTIEIAVRMGRRCELLPMC	1 out of 5	Predicted	['GO:0008270', 'GO:0000287', 'GO:0003677']
A3YTL3	A3YTL3_9SYNE	MASQVDGETLTLPTGSHIFHPGDLARAIYGVRKGIVELIDASRNRLCYRHGELFSYEDIAWRGGYFRNEAIARTPVELVKLERLNFLNLLHNHPTLAVVLIGQQHERLREQRSSGSYSY	1 out of 5	Predicted	['GO:0003677']
K9U5W3	K9U5W3_CHRTP	MIREIKSENILIAMIVSHKFQAPGIHFFTPGDFSQQLAYMRHPVGKIIPPHVHNPVKREVQYTQEVLLIKKGKLRVDFYNESQQYLESYILEAGDVILLIAGGHGFEVLEEIEMFEVKQGPYVGDLDKTRFVGIQTEQAQLADDRLLLVNNQ	1 out of 5	Predicted	['GO:0003677']
A3IRT6	A3IRT6_9CYAN	MSQKCLLDTDIFSEIRKGKNINVITQAIAYKTIFKKYTISVITVSEIIKGWKKINRDDRVREFLQDLEQIEILPVDLKSAELLGLINAELEKNGQPIGLADVLIASIAISNNLILVTNNTKHYKKIQLLGYPLRIINWKYI	1 out of 5	Predicted	['GO:0003677', 'GO:0003735']
A0A0D6AQ09	A0A0D6AQ09_9CHRO	MSNFQSLWIEGNSSCGKTTRLASLVIEWVQKKASFLQKPLILCANSQGKKNLGDTLLRLNPHCYPGKIRTVFGLMREDVILFYPLICQELDLPSILPLRLRPETEQDLATQLWRESLTPELLGIFGGEYDCVRRILDLMPLAATGGVVSENIADRLLESNIISTNNEKTVIELIGNLILQWRKWCLERGLLSYGLIYELYGRYLLPSNHYQDYLKNNYGAIFCDDVDDYPAIIKNLAEFFLNNAMIGAFTYNQTGKVRLGYNADPEYLQELASHCQQEFLSESRINSLGAKIETSVLNFLRGEFLQEKIPEGIKTIKTDLRGDLLQETADYIIKSIHSGEIQPREIAVIAAGLDEIARYTLVTMIENAGIKVKVLNEQRPLIASAQIRSILTLLPLLYQ…	1 out of 5	Predicted	['GO:0005524', 'GO:0000287']
K1VRJ9	K1VRJ9_ARTPT	MAKSPPKSTTDEDLELLAQLGIDIAPEATREYSPREERIIAGFEEIDRFVAEKGRLPQLMGDRDIFERLYAVRLERLRESAECRALLEPLDSRGLLNLENDASFTLAENLEEDQIDAALLASLGVDAAPENDITQLTHVRSRQEIKAAEEIAQRFPCQNFDEFKPIFEEVQRQLKTGDRQAVKYQDYATINQGDLFILDGQKVLVAETGEMFITDYGLRNYRLRVIYDNGTESNPLFRSLQRALNKDKTSRRITKLDRRDWGPLFSGQPEPEVKSDDDDLITGYIYVLRSLSDEPFIAKNRSIIHKIGVTGGDVKKRIAKAKHDPTYLLADVEIVATFKLANIHPKKLEFILHKFFARARLDLELMDRFQFPVQPREWFLVPLDAIEEAIAKIQDGTIE…	1 out of 5	Predicted	['GO:0005524', 'GO:0003677']
B4VTU1	B4VTU1_9CYAN	MKNIRIVITGTVGAGKSTFVRTASEIDVVEIERKVSNSEIESSFKDKTTVAFDFGKLVLDANKILHIYGTPGQTRFDFMWDILIKGADAYILLVKANQADSFSYAKDILAFMNDRVQVPMVIGLTHTDCSGAIPTEEIVKHLGILNAKDCPAILKVNPRLKNSVVTALNVLINKVI	1 out of 5	Predicted	['GO:0008097', 'GO:0003735']
B4VTV4	B4VTV4_9CYAN	MKFLRVIVAGPVSSGKSTFVKTASDTGVIETERFATDSTSLLKPQTTVAFDFSRLILSPEMELHIYGTPGQSRFDFMWDLLIQRADAYILLVAAHRADDFSSAREILTYMHQRVQLPMLIGLTHTDCPNAKSVEDVTRELSCLNDVTCPSIVTVNPMDKTSVFNILMMIKSHILKEVDIS	1 out of 5	Predicted	['GO:0005524']
A5GMX5	A5GMX5_SYNPW	MNRQFVLPVVMAGFVFGLPMAALPMGELQALNRELGQLCRKPPREALAVCRIHARLIRSL	1 out of 5	Predicted	['GO:0003677']
A0YS10	A0YS10_LYNSP	MSSTMKKVDPLITVQEVITDSYSDERLAGQTIGTLSPSGVKRQGSDAESAITIDNEALRLPFLVQPAWGRQGIAYGPYRRCNGLTLAVFMLNGHNTSQTGHIHQSLLRRSLRWVAGSGSRAPIQQLLGLAASPYKQRMWRRWQYWANNTPQQFQQPRLDENLAVGWFSSAVPTDPVREGNAFIVHATGPENGELWTRVGDSLQSAFKGLQNLQVYYVVILREKGAAYYAASVPNALGLTAYPDLRPLAIDPFNTDETVYAAIYQSVLGQIGFSIDTRVYGTQIAAIPTFATWYGTAHGADRLVGEGSLNQKFAEVGGKWQVFQGDFQLSSQGAIAIKAESFAVLNPRQTSGLIHTLIATSEIITPVAILWRVQDQENLWGLWLSETQCQLQIKQEGSWN…	1 out of 5	Predicted	[]
A0YM79	A0YM79_LYNSP	MRIAPHVLANVGRWEQIEADIWRNSIISHGHPRAIIGALLYGYGLFLLLNQDQVPSGRELIEQLGNWVKALQIPKIEGLQSWLFQWNQHQTQPFNIVFEKTQAEAVEQLRLIWVALRDHHSPKTVLEQLGCFTSESRCSGLGTVLAGIYLFARQPKNTQDNLILAANFIGSDTDSIAAFVGGLGGAVWGINAITESWRQQVQDTVFLQRLGEQLAAISEGKASRINIHPGVANVRLGDCLQRSQLVSLMRVAHRCLGVGTVESVEQKALTTRDKIVTLAEIEFDCGQRCKFVFRTDQKIPFLYAIKSENVIV	1 out of 5	Predicted	['GO:0005524']
D5A504	D5A504_ARTPN	MPIKFFLATATSLLALLPISILLPFYGAIASESSFAPSESSLAQGMEPDAVDTPPSGSESLPQQDTEPVAGEIILLEQGELRDGDPTLPTDGSLFHQHTFFGEAGKKVKILLESSEFDTYLALFNPQDELLEENDDIDETNTNSRIIITLPDTGTYRVIVNSYDATGRGRYQLRVSEVE	1 out of 5	Predicted	['GO:0005524']
D4ZZD0	D4ZZD0_ARTPN	MTRIRIELIDVYCADTEDVTGADDFYLVGALVGGDVTKAILTRPIKINDKQRKSFNPGDSVLFDGNLQPGQVIKGGLKAYDEDAGKDWSKYGDTVGAISSMVSGAVSAAGPYGVLAGTILSAATTGVGILASSDKDDLLGACELEISAVGPAYEVREWKMSKKNSFMGWSSWDYTVRFQISRS	1 out of 5	Predicted	['GO:0005524']
A5GWS5	A5GWS5_SYNR3	MWWPYRRLVRHRGWLSHTPLLGTATRLLLLLGWLLLALVGLQAIGGPGPLWGIQQIETLWRAYPQQLITALVAIEASAWLHLLQDGDPMPPPLRR	1 out of 5	Predicted	['GO:0005524', 'GO:0003677']
Q3M950	Q3M950_ANAVT	MKIFSVVLSMLRPVRFLIVAFTCALLFLSSTVPAFAISSYQSEPTEATDQLLETQKATDEVARSAPPGLKEVQKKSNEGLNEVQGAADIDKQKRPANSQDSTSVEGEIQNLLEKVTGKK	1 out of 5	Predicted	[]
T2IHX5	T2IHX5_CROWT	MKQDEREDTTNYRVVVNHEEQYSIWPDYRDIPAGWRDTGKSGQKEDCLEYIKEVWTDMRPLSLRKKME	1 out of 5	Predicted	['GO:0019843', 'GO:0003677']
A0A0H5PPZ8	A0A0H5PPZ8_SYNPZ	MADQAIHWLFPTPVLQADRTPTADVALAMDQQLALFDREVFSHPEFSNRNNLTGDLLGKAGLDQLHRLEAFQWLNQQLAVHVDAFLRELLGPNHALEVHIQKAWPVVCARQGGTIEPHTHRNAQLSAVFYVRTQPDNPSGELEFQAADDYFSHVMAIPYRDAAVSGGVFAPQQHRLLLFPSDLRHQVTPYEGASPQYSVSYDLAITTAPGQGREMRMPHPMDWVPLCKPGPA	1 out of 5	Predicted	[]
Q4C4H3	Q4C4H3_CROWT	MKTNIIIDEQLIADALKVTGLKTKKEVIEMGIKTLIDLKKQEQIKQFKGNLKWEGDLE	1 out of 5	Predicted	['GO:0019843', 'GO:0003677', 'GO:0003735']
G5IYV5	G5IYV5_CROWT	MKTLTKPQAENYMILYPISWETFGRMSEELSENSAKRLTYDGEYLQIMSPLVEHENNNWFISRLIFIMAEELDLNIKSVGSLTLKRDDIKKGIEPDACFYLKNEPLVRNKQYIDLNKGDVAPDLAIEIDITSGSLDKFPIYAALGVEEIWRYDGQVLRFYGLNKNREIYEEMSKSIAFPKLDIALIPQWLEQRLIIGETAVLKQVRKWVKEQKN	1 out of 5	Predicted	['GO:0005524', 'GO:0003677']
B5VYH5	B5VYH5_ARTMA	MAKSPPKSTTDEDLELLAQLGIDIAPEATPEYSPREERIIAGFEEIDRFVAEKGRLPQLMGDRDIFERLYAVRLERLRESAECRALLEPLDSRGLLNLENDASFTLAENLEEDQIDAALLASLGVDAAPENDITQLTHVRSRQEIKAAEEIAQRFPCQNFDEFKPIFEEVQRQLKTGDRQAVKYQDYATINQGDLFILDGQKVLVAETGEMFITDYGLRNYRLRVIYDNGTESNPLFRSLQRALNKDKTSRRITKLDRRDWGPLFSGQPEPEVKSDDDDLITGYIYVLRSLSDEPFIAKNRSIIHKIGVTGGDVKKRIAKAKHDPTYLLADVEIVATFKLANIHPKKLEFILHKFFARARLDLELMDRFQFPVQPREWFLVPLDAIEEAIAKIQDGTIE…	1 out of 5	Predicted	['GO:0005524', 'GO:0003677']
T2K0I9	T2K0I9_CROWT	MKQDEREDTTNYRVVVNHEEQYSIWPDYRDIPAGWRDTGKSGQKEDCLEYIKEVWTDMRPLSLRKKME	1 out of 5	Predicted	['GO:0019843', 'GO:0003677']
A3IP33	A3IP33_9CYAN	MIQQTNTQTIIEEITYNGQVLAIILPSEFRQPGIHFFTPDSFSQQLAYMRHPEGKIIKPHIHKQVRREVFYTQEVLLIKRGKLRVDFYNDDRDYLESRILQGGDVILLIKGGHGFEVLEELEMIEVKQGPYVGDNDKVRFSGIDGSQADVK	1 out of 5	Predicted	['GO:0003677', 'GO:0003735']
T2J3A9	T2J3A9_CROWT	MKQDEREDTTNYRVVVNHEEQYSIWPDYRDIPAGWRDTGKSGQKEDCLEYIKEVWTDMRPLSLRKKME	1 out of 5	Predicted	['GO:0019843', 'GO:0003677']
A8YE23	A8YE23_MICAE	MRQYQKSLTITTSPKNFHRLTAPIEAIVAESGITTGLCSLFVCHTSASLLIQENADPDVLTDLANFFAKLVPEDSSLYYHSTEGPDDMPAHIRSVLTRTSEQIPIARGKLVLGIWQGIYLWEHRQSRHQRQVVVHITGI	1 out of 5	Predicted	['GO:0005524', 'GO:0003677']
A8YAD7	A8YAD7_MICAE	MKLTTRGHYSVKALLDLSLQPRGTPVSVKSIALRQDIPAAYLEKLLIEMRRAGLVRSFRGSQGGYQLARPANRISLGQILEAVGETIEPLSGYHPKDEQAEDWVTFTIWKHLHEKLKEALGKITLADLYYDARSWIAARGEETSFIV	1 out of 5	Predicted	['GO:0003700', 'GO:0000287', 'GO:0019843', 'GO:0003677', 'GO:0003735']
B4W496	B4W496_9CYAN	MRLVVTGTVGAGKSTFIRSVSEIAVVDTDRLSTDQTTEIKKKTTVAMDFGRLQFAPEMALHLYGTPGQARFDFMWDILIRKAHAYIILVDAHRPSDFRSARKLLAFMKQRVDIPMLIGLTHRDCEGAWSEENVAIALGFVDEKTRPPFVTLNANEKDSVIDTLIVLIEHYLNCVVKT	1 out of 5	Predicted	['GO:0005524', 'GO:0005525']
A9BAA5	A9BAA5_PROM4	MAMSEGSASQKQMSEAKDDKRSKRKPTSLKRKDSKRLPWWIELFFVQLGLPENLLLKILDLKKKSQSHFSKNIRIYKIIPILILAILYSKPIFKQANNNNLCVKKTIEFLDRNDYETSNNIASAVHYCNGGNMTNFLD	1 out of 5	Predicted	['GO:0003735']
T2IPD0	T2IPD0_CROWT	MKQDEREDTTNYRVVVNHEEQYSIWPDYRDIPAGWRDTGKSGQKEDCLEYIKEVWTDMRPLSLRKKME	1 out of 5	Predicted	['GO:0019843', 'GO:0003677']
A8YE32	A8YE32_MICAE	MSLEYYFVFDTNVLVSALLSKNGKARQALDKAQNIGKLLMSESTLLELITVFNRPKFDRYASSAKRRLFITAIERTAEIVVIREKIKVCRDEKDNQYLELAIDGQATCIVSGDSDLLVLNPFREIPILTIQEFLDHDFSR	1 out of 5	Predicted	['GO:0003700', 'GO:0003899', 'GO:0003677']
A8YGC4	A8YGC4_MICAE	MSEITLQINGKTQTCLPATKLPQMLENLGMNPRLVAVEYNGEILHRQYWENTEIKEGDQLEIVTIVGGG	1 out of 5	Predicted	['GO:0003899', 'GO:0003677']
A8YB51	A8YB51_MICAE	MDNTETISVDRDTNKLYNKILVAVDYQDPTPEVLNTAILLAKTYASELRIIYSLSKPLTPYTETFIYGNLIGYGGGYPPDMIALEQQMTEEMQAELQAWLNGLVDRAKEDNIIAWADYYIGDPGQKICQVAQQEGIDLIIVGRHGRSGLSELILGSVSNYVVHHAPCSVLVIHITH	1 out of 5	Predicted	['GO:0000287']
G5JEN6	G5JEN6_CROWT	MPKKAYLAPYLSSHELKRKYLKSQDSVESRRWHLLWKLSQGWTLKNSAIAVGINYDYGKEILKKYNTLGEEGIKNLKNKKLRHRGGKKPLLTEKQVEKLAERIKSRPTDGGIWTGPKVARWIEKENCVEKVWDQRGWDYLKKLRYSCQSPRPKHKKGDPTEQEEFRQNLPLKVQELKKQYPSHQVDVWFFDEHRVGLKPIIRKVWSPIGERPTAIVSHRYEWLYVYGFVKPLTGETLWYLIPRVNTKWLNLVYEHFARDVELSEKKVLLIEDNAGWHRSQKVKTPEGMTIEYLPAYSPELQPAERLWTLVDEPLVNEYFETIDEIEEVLLNRCNILREMKEEIKNLTYYHWLNFL	1 out of 5	Predicted	['GO:0003677']
G5JDS0	G5JDS0_CROWT	LLESTINNTVTHYQYDDNGNLISQTVNGQTTNYTWDLQNRLVESKTADGDVISYEYNDENIRVSSTVNGVKTTYLVDSNRPYAQVLEEYEDDNLKVHYVHGLDLISVEKNGEASIYLVDGLGSTRVLSDLDGNVVATYTYEAFGNLIESTGDIENNYLFAGEQFDENLEEYYLRQRYYNQEVGRFTRRDIYEGRINEPITLHKYLYGNANPVTYIDPTGLYSIAEAQAASSIANTLNELTLNFGFDVVNYIVGGKEPSLSDLGWTVLFPIVGMAGQYLPKFLGGSKALKKLNDVWGVTDSSVLRANMKNAGRTVPKFPNAAHHIVPGAANDRNAMIARTHLAKLGFNANDEINGVFLEFRKKGVEQLGKGAIHNDIHTATYYNEVRKRVTKATSKKAAE…	1 out of 5	Predicted	['GO:0005524']
G5IXL5	G5IXL5_CROWT	MVDDLRLAASKMTGAERRSFQAEMCLKYCGGSARQTEIVFGWGRKNVQLGLHEKRTGIVCLGLQSVNSGCKKWEERYPIVAQSLKEIAEAHAQQNPTFNNPIAYTRLTAAEAIKQLRNLGYNGEEVPAASTMADILNRLGYRLRKVVKAKPKKKYRRRTLSSRI	1 out of 5	Predicted	['GO:0019843', 'GO:0003677', 'GO:0003735']
G5J842	G5J842_CROWT	MQCQWPNNHPSQVSEVSLSNLEEQELTQPLEANPVHFKTQFVGYMEMYSDADTVANYLNAHQRWFCRCAAPMKTEAIGDNGYILTVGRFGSFGYDVEPKLAVVLEPSLNGVYDMHSIPIPDEPYLGYEVDYHASMSIKEIPSRLASPGLEKAFKKQKQAQVPEIITKVEWNLAMDVAVKFPKFIHKLPFSVIQKTGDRLLTQIVRQISPRLTYKVQEDFHKGQDLPVPAKNSRHLDKVDESSLEQAA	1 out of 5	Predicted	['GO:0005524', 'GO:0004515', 'GO:0003677']
M1X303	M1X303_9NOST	MISESIWIVGPSHSGKTTRLIKQFYVWIQNEYYALENLYTGENKHNSKNHINHCLDIKQTSAKFLVLAANNENRRRLSDKVINDTYGKYPVRCQTPLGFIQDEVILFWPLLVKSLDLKAQFPVLLRPETEQKLAAKLWHKSLDTETQGYKGMSEYRLVRRLLDCLQLAAYAAVACEDITTILTSALIVEGNNLNLEPEFIAFLLLDWRDWCLERGFLTYGIVTELYGQHLLQDSQYQQQLHKRYQGLLADDVQDYPAITRHLFEFLLDNNIASVFTYNADSIVRLGLGADPCYMQGLASRCQQEILIESSKNNMANILAAPMMKLVTEPMTLSQLPPIIQTIQTTSRAQLLRQTAETIAEAIKTRKVQPKEIAIIAPGLDAIARYTLIEILNKQGITVE…	1 out of 5	Predicted	['GO:0008270', 'GO:0000287', 'GO:0003871']
K9PZK9	K9PZK9_9CYAN	MAEKLMLPDYKQLHLASICHEAEIKNSQICGCFDCLSIFEPQRISEWIDELSNAEGISGRTAVCPICGTDSVLPDSSIEVPLDQALLEGMHQVWCQVT	1 out of 5	Predicted	['GO:0008270', 'GO:0046872']
A8YJD2	A8YJD2_MICAE	MTVLIIVAHPDDEVLGCGGTAAALAAQGVAVYPCILSGQVDARRQRPDLPDLLEDIKASKTIIGFKSAILGNFPNIQFNTIPHLELVQFIEQAIQQTQANIIFTHHPHDLNNDHHHTSIACQAAARLFQRRSDLPPLRGLYFMEILSATDWSFPVQGNSFSPDTFFEIGETCLEQKIEALRSYRGVMRDFPHPRSPEILTGLAAYRGGQAGMKYAEAFQTAFQALTIGGIRGYTK	1 out of 5	Predicted	['GO:0005524', 'GO:0000287']
A8YA12	A8YA12_MICAE	MGFRKGKKKMRQQVIDWLKENVNEHRLRHILGVETMCIGLARHHDLDPVQAGQAGLLHDLAKFFKPKKLLKMAESAGIDVDNICASHPHLLHADVSAVVAQKEFNVTDEEILEAIRNHTLGKPNMSDLSCIVFIADALEPNRGDTPELNALRQLSYQNLHKSVQQTCDYSLKYLLSSHCPIHPRTVLTRNWALQIVKEQPTKTKPID	1 out of 5	Predicted	['GO:0005524', 'GO:0003677']
A8YDE9	A8YDE9_MICAE	MISIIYSDEFLDHDTGIYHPEKAARLTAIVEALKQTEWQSKLTWHLPTPLEIRDEVIPLIKQVHNQDYVDRLRRICQQGGGRLDADTPVSTRSYDVALLAVSGWLDGVDRVLSTSDPTFILARPPGHHATSNYGMGFCLFSNAAIAAYYALENKRVQKVAILDWDVHHGNGTQDIVENHPQIAYCSLHQFPFYPGTGEAREKGEFNNVLNIPLPSGSTIKDYQEHFEGQVIPFLKNFQPDLVIVSAGYDANQADPLAGICLHPQDYGILTKYLLTLNKPLLFGLEGGYDLETLAASVVATLEALL	1 out of 5	Predicted	['GO:0005524']
A8YGM2	A8YGM2_MICAE	MTFPFVSIIIPVFNDVEGLKTCLEALERQIYPTDDWEIVVVDNEPDDSIKDCVARFPRASYLVETIPTQFAARNTGIRECRGEIIAFTDADCLPDAHWLREGVEELINTPNCGLVAGHIEVFPEIEGKANAVELFEMITALPQEELVTKMKFGATANIFTFKQIFETVGFFNLSLPSGGDLEWGRRVSSAGYQVVYAPKALVKHPARKTWPSLRSRTIRVMGGLHQINLISYPHRSNLNRFRGLIGDIWRDWPNLNDLLAIYKDARIPNQSDRIKVVLVTLAVKWTRISEKVRLFLGGGLKTDYNRDLQAVGIKSENI	1 out of 5	Predicted	['GO:0005524', 'GO:0003677']
A8YCI9	A8YCI9_MICAE	MEQPVSWIIPRHPRPDYPLFVFLPGMDGSGQLYHRQIKNLAPYFDLRCLAISPQYLGDWEELSDCVIALLAQELKGQSRKVYLCGESFGGCLALKIATKSPKLLKKLILINPASSFNQRPLLSLGIGITQMMPDFIHSSSALTILPFLAALGRISREDRRSLLKAMQYVPPKTISWRLSQLQRFQVSASELKSLQLEVLVIASQGDRLLPSVAEAKRLIQQLPAAKLTILPHSGHACLLETDIHLKDILHHHACLPRSLPAKSH	1 out of 5	Predicted	['GO:0003677']
A8YCM9	A8YCM9_MICAE	MTNLNENINYTVVISIDAGEFFKSASATLQKKLDRCFERLKINPRNHPNIKSLKGELSGYYRYRVGDYRVIYEINDDLKLVTIIFIPHRSKVYQ	1 out of 5	Predicted	['GO:0019843', 'GO:0003735']
A8YGE5	A8YGE5_MICAE	MEKIQAQAPISLSNCSRENILDYFENAWQLEDMLLKSIIKEEAFYCNPDDLRNPLIFYLGHAAAFYLNKLQMVNLLKKSPNSDYESLFGVGVDPATPAELNSAIAQIQWPRVDKVWEYRQQVYEIVVEIIKNIPLNLPIHPQHSLWSLMMGIEHQRVHFETSSMLLRQLPLDCLQRPQGWHYAPSFGQASPNQMVEVSGGIVEIGKPQDSPIYGWDNEYGYRQVQVNNFLVSKYMITNGEFKEFVHNGGYENPSYWDEEAWQWKNHYQVKYPKFWLVDEGGNYQYRAMFDVFDLPLDWPVEVNYYEAIAYCRFQGQGIRLMTEAEWNLVTYGSQKNRCYTLENDNFEDYNLNLKFCSPTPVGMLKNAGNNSEIYDLRGNVWEWLEDDFNPLTDFQPHYL…	1 out of 5	Predicted	['GO:0046872']
T2IGH2	T2IGH2_CROWT	MKRTSLWIEGTTQTGKTTELIQEFCHWVEDKRQNKNLSSVQSVTQNLASSVLVFSANDDNRRELADRLSLAVKGSYPIYCKTPIGWMRDEIKLFWPLLFEELSLKAQFPLLLRPETEQFLATELWRHHRSDRGNSPENQFLANLTGNSEFRFVRQTLDLLQLAGASGLMVEHIPYILEHGLEGGEYFLEQLNNSGMTGNSLAQLRGDLILEWQEWCLNRGLLSYGLIYTLYWRYLLPNSQYQHHLTTRYQGIFADDVDDYPAIAVDLFKFFLDHHAFGVFTYNPDGQVRLGLNADPQFSCELSSHCQVKILANYPRIQSNYGELITQLATNPLSVETLPDCFTSIQASSRAELLRKTADFIVATIKSKQINPEDVAIIAPGLDEIARYTMLEILSAANI…	1 out of 5	Predicted	['GO:0005524', 'GO:0000287']
A0A140KB82	A0A140KB82_9CYAN	MYEMKYFKDYALKILLFTILIQSLSIAVFKPTVQAQSLPKKYLSLVEELIAQNSLSSNRLMLEQAIAKEINRARTDPDGYADWLKDLKQYYDGVWLKLPGEKPIRTNKGLQALEDAVDFLQELDPLPPLTLSTELTTVMQEKLQAIEAGNQFETGNVSYGRTTAEGIVMQLVIGDGFINGSNSQNIFNPDWKETGIACQADSRYDNVCLVGYEEDISEQAVDNSSETNLENSSATANSEQLESKTSTLSTETEQPSSEISTDPNDSSLLLEKIEQGSLEEGDTVIPNDGSLYDSYPLEGKAGDSFIISVESEEFDTFLAIMDGEGNILEQNDDVSDRNSNSRLKVTLPKAGVYNVIVNAYDKGGRGKYVLTIRR	1 out of 5	Predicted	['GO:0005524']
G5IZ86	G5IZ86_CROWT	MYERVFAESLLYFYRNRQRFSNWVAVIIYPNRNTEQNDTTPYDNLLNSDQVYRVYLEELGNIRDLPLEIAVMLLTTVEEKQAPQEARYLLQRIQEETPPASTQGIIELVTTIVMYKFDKLSQTEVEEMLGITLKETQVYREIKQEGREEGREEGREEGREEGREEGREEGKKSLLLRLLTRKVGELSSEVRQNIDSLSIEQLENLGEALLDFSSMADLENWLKTHQ	1 out of 5	Predicted	['GO:0003700', 'GO:0003677']
A8YD00	A8YD00_MICAE	MNLEAIILEEIKQSAAGRISFDRWMDLALYHPDYGYYTSGKVEIGSKGDFFTSSSLGADFGQLLAEQFVEMAEFLGNSRGFTLVEVGAGSGILAKDILDYLSDSYADFYQNLSYIIIEQSQKLRERQRATLAGYSPVSWQSWPNLADNSLVGCVFSNELIDAFPVHRVVIESGELREIYLGLGEPFQEIIADLSTDRIKDYFDLVGINIPSSLYREGYQTEVNLLALDWLETVNRKLDRGYILTIDYGYTAEKYYHPQRSQGTLQCYRQHQRHDHPYLWVGEQDITTHVDFTALQRQGEKLGLKNLGFTQQGLFLMALGLGDRLNQLSQGKSDILTIFQRRDALHQLINPTGLGGFGVLIQGKGVEERILKGLSR	1 out of 5	Predicted	['GO:0005524']
T2J4K8	T2J4K8_CROWT	MKRTSLWIEGTTQTGKTTELIQEFCHWVEDKRQNKNLSSVQSVTQNLASSVLVFSANDDNRRELADRLSLAVKGSYPIYCKTPIGWMRDEIKLFWPLLFEELSLKAQFPLLLRPETEQFLATELWRHHRSDRGNSPENQFLANLTGNSEFRFVRQTLDLLQLAGASGLMVEHIPYILEHGLEGGEYFLEQLNNSEMTGNSLAQLRGDLILEWQEWCLNRGLLSYGLIYTLYWRYLLPNSQYQHHLTTRYQGIFADDVDDYPAIAVDLFKFFLDHHAFGVFTYNPDGQVRLGLNADPQFSCELSSHCQVKILANYPRIQSNYGELITQLATNPLSVETLPDCFTSIQASSRAELLRKTADFIVATIKSKQINPEDVAIIAPGLDEIARYTMLEILSAANI…	1 out of 5	Predicted	['GO:0005524', 'GO:0000287']
A8YHD2	A8YHD2_MICAE	MKVVLDVNVWISGLLWGGVPGKILKLAKNQRITIFASQKILADIEDTLERPKLQSRKQYCGYTTAYLMTIV	1 out of 5	Predicted	['GO:0019843', 'GO:0003735']
A8YI22	A8YI22_MICAE	MLKKIVKKLSRSLGIDLKRYNVQTSEAAKMQRLLAYHNIDLVFDVGANIGQYAKLLRELGYSGRIVSFEPLSSAYSQLKAVSEKDPLWEIAPQTAIGNQEGEIIINIAGNSQSSSALPMLDAHVQSAPESAYSGSETVKLSRLDTLAKDYIKSETKSIFLKIDVQGLEKQVLEGATAILPLVKGIKLELSLVPLYEGQVLFKEMIHIVEKLGYELYGIEPGFTAEKTGRMLQMDGIFFKPD	1 out of 5	Predicted	['GO:0005524', 'GO:0009378', 'GO:0003677']
A8YGE4	A8YGE4_MICAE	MWGFTHFQGVNYLIFREKVPNFLPRLLQRPALFDILRFIGPILGNCQFKKNSRKGRPSIATIEPSRMRINSIAMNQPAIFHLAIPITDVSTAKSFYCDGLGCLAGRETEKAIILNFYGHQVVAHVTEMPLTPQNSIYPRHFGLILPDASDWDNLLEKARVNQLKFYLEPKTRFNGEITEHKTFFLEDPFYNLLEFKHYRHYEAIFASRQLTAIGDRA	1 out of 5	Predicted	['GO:0005524', 'GO:0000287', 'GO:0004515']
A8YIV5	A8YIV5_MICAE	MLTRSPTKTLSLEEYRNLETRAETKQEYHDGEIIEMTGGSINHNRLVRNLIRLLDNALRKTIYEVFPSDLRLWIPQYNRGLYPDLMIIAGEPLFSDNRNDEILNPCVIIEVLSPSTSSYDRGDKFRYYRSIPQLNQYLLVSQEEILIESYSKTSENNWLLQEYTPARGIISLDSLGISLNLVDIYEGVDFNLKS	1 out of 5	Predicted	['GO:0005524', 'GO:0003700', 'GO:0003677']
A8YE87	A8YE87_MICAE	MTQTPPTPELIDKFITFVKGRGWDLDSYQIADSLRWYVLTQEEEGKPQPRPEPREEKKETPTTKKPPQERNNETQESAAPSDEVPLIRETEAQKQPEKIGADTLPISLPSAKFWRETLKLGRAVRPLIQKIDSATQRQINLNSTVQKSAEYSIGKKDGSLALIPVYQAKKVRSLEVVLLIEEWASMVFWKEMAGEIRDWLEQIGAFRDVKLYRIGWDEDRQNLAIRTYSNDTCSIHPKDLIHPRGERLILFYSDCTSPDWYQGRYNQALQDWGKHQIVTLLSPFPEAMWERTALSRGWFVSLVNQTPRKPSQNWRFTSIPLLLQIEKEEENQHILRETIQKTYFPLPTISLTPSSLKAWALVLSGDSNATCAGVLLEKSPQNREIPATISPEMSRKQAL…	1 out of 5	Predicted	['GO:0005524', 'GO:0003677', 'GO:0008270']
A8YAF5	A8YAF5_MICAE	MTAILRPQEKPLLNRPWYSLSPLWQGDETDVKQGLPHSQLAPPWQILILGDGSPTRHLQLLTGEKTEVDVIDMSPIGDDEDGAPMKISLIPGPRLRRQVWLRTASGQRLAYAASWWSANQVDEYLENRSLPIWESLSRLHTELYRDVQGLYYGHSPELEIAFGEKGAFWGRHYLFWHARQPLTLIYEVFSPYLRKYLGEMRIDQLG	1 out of 5	Predicted	['GO:0003677']
A8YBD1	A8YBD1_MICAE	MTMKAAEIMTTEVAKIKGSETVAKAVQLMREKNIRTLIVDRRHDEDAYGIITETDIVYKVVAFGQDPQKVRVYEVMSKPCIVINPDLGVEYVARLFANTGIRFAPVIKGGLLGVISVSDILHKGNAVEKPRSLDLEAEIIKARDIARAVCAEKGGNSPDCAAAWDIVEELQAELAHQRAKKPEKTYFEEYCQENPDAFEARIYDT	1 out of 5	Predicted	['GO:0005524', 'GO:0000287']
A8YEB0	A8YEB0_MICAE	MTSSPVKSLTSQTVTTQHLPPLENGDRLIRPEFERRYQAMPGLKKAELIEGVVYMASPLRFKFHAEPHGRLITWLGVYQAATPQVQMGIEPTVRLDIDNELQPDGVLLISQESGGKSTLSVEGYLEGSPELVVEIAASSAAIDLGDKKRAYRRSGIQEYLVWQVFDQKIDWFSLQDGDYISLLPNQEGVICSLVFPGLWLDISAMLNGNMSRVLDILKAGINSVEHQEFIQKLTAAQSGEAK	1 out of 5	Predicted	['GO:0005524', 'GO:0000287', 'GO:0003677']
A8YBT0	A8YBT0_MICAE	MKAAEIMTTEVAKIKGSETVAKAVQLMREKNIRTLIVDRRHDEDAYGIITETDIVYKVVAFGQDPQKVRVYEVMSKPCIVINPDLGVEYVARLFANTGIRFAPVIKGGLLGVISVSDILHKGNAVEKPRSLDLEAEIIKARDIARAVCAEKGGNSPDCAAAWDIVEELQAELAHQRAKKPEKTYFEEYCQENPDAFEARIYDT	1 out of 5	Predicted	['GO:0005524', 'GO:0000287']
A8YGB7	A8YGB7_MICAE	MIATQQKIYTFAEYLNYQDSTDNKYELFNGELISMPPASGFHALILAFIYDYLMAEIKRLNLTWKVMPATVGIRTDKAKSRIPDLMILTAEQCQEIRNMTTAVIEFPPLLVVEIVSPNNADDDYRYKRSEYAVRGIPEYWIIDPIALKISVLNLILGFYELAEFNNEDKIISVTFPDLQLTPQMVFAQ	1 out of 5	Predicted	['GO:0005524', 'GO:0003677']
A8YFB7	A8YFB7_MICAE	MPQTLVMSDLRQYAPATERNRQPILEVLSQFLPKTGNILEISSGTGEHAVFFAPRLAPCRWIPSDCNPLALDSIRSWCDYYPSSNLDRPLFIDVHQSVWAVETENIVINAIVNINMIHIAPWSACLALMAGASRILSSGEILYLYGPYKRQGKHTSPSNESFDFSLRSQNSAWGVRNLEDVVQAASDRGLQLLEVIPMPANNLSVLFQLP	1 out of 5	Predicted	['GO:0005524', 'GO:0000287']
A8YCX7	A8YCX7_MICAE	MAAILDRKNIFSPSTATAIIPPQPPQNSSFPPRQSFSFETVTLDPSGFVIERNSRSAEYYSETLAGLEMIAIPAGTFIMGTPDGEKGDFTGSDKPQRLVKVNSFYLSKYPITQKQWQIVANLPKINRDLTPNPSHFQGDNLPVDSISWYDAIEFCDRLSKATGRNYRLPSEAQWEYACRAGTTTPFYFGATLTSEFANYYAIKFPYAVERESEFRAKTTPVGSFPPNAFGLYDLHGSLYEWCADPWHRNYKNAPSDDQVWPADPNSTGNRYRILRGGGWGTELRECRSASRGQFGPDNRYSVLGFRIASS	1 out of 5	Predicted	['GO:0046872', 'GO:0003677']
A8YLM0	A8YLM0_MICAE	MIAASIFDLPELIPDREILEILAQSQAIRLERIISTGQTTPIGQWYDQSDFEWVILLQGFAEISYEDGSQVNLQAGDYLLIPPHQKHRVEFTSNNPPCIWLAIYYR	1 out of 5	Predicted	['GO:0003677']
A8YLQ8	A8YLQ8_MICAE	MTLISSKSLTLPEFLSLTDPDGDITYELVDGEAIAKMSPKFFHSRLTLALSSILDRWNQGRGEVGIEWAIILSKNDRDWCPVPDLLYISLERLGDIPLTDEACPVPPELVIEIISPEQSFSSLSEKAVDYLKAGVSRVWIVDPRAKQITIFYPDAPPAIKKGDDEISDILLPDLTLTPRQIFAKARLS	1 out of 5	Predicted	['GO:0005524', 'GO:0004515']
A8YBD6	A8YBD6_MICAE	MGHILGVETMCIGLARHHDLDPVQAGQAGLLHDLAKFFKPKKLLKMAESAGIDVDNICASHPHLLHADVSAVVAQKEFNVTDEEILEAIRNHTLGKPNMSDLSCIVFIADALEPNRGDTPELNALRQLSYQNLHKSVQQTCDYSLKYLLSSHCPIHPRTVLTRNWALQIVKEQPTKTKPID	1 out of 5	Predicted	[]
A8YCG5	A8YCG5_MICAE	MILQAGLIVKIRISRSANKFLEKLDANSRKSVLTKIGILKTCLETQNVYPPEELDIKKLKGELKGFSRIRVGKMRVIFEIGKETDEIFIYEINFRGNIYD	1 out of 5	Predicted	['GO:0019843', 'GO:0003735']
A8YGU3	A8YGU3_MICAE	MTASAFGQGIDEFNRQQFYACHDTLEALWMESAEPEKTFYQGILQIAVACYHLENNNWRGAVILLGEGVRRLQHYQPDYEGINVTHLVGESLDLLNFLQNLDPQALPAVLEAMKSNQEHPHPHLDQSICSLPKILKSHPVL	1 out of 5	Predicted	['GO:0005524', 'GO:0003677']
A8YF99	A8YF99_MICAE	MLTSLTLRNFKSYQEATLSLAPITFLIGANASGKSNALEAIRLLSWLAKGSRLDDIERNIQSGNAIARGQAIDLFGAEKEYFTLATHIDNAPDGWTDFEIEIGLLSDQLIIIGESVSKASKDQKLTLYKIDGDPNPHTDEISVTYNNFKKGGNKPHIPCSNRQAIFYQLETPSRFQQNHTQSQKIIPAVTKVIRETLRNIVFLDPRPAVMRDYAYAKYDDIKEDGSNLSSVLYAVCQQGETQKNKLLDFIRSLPEQDITDIRFSITDRNDVMVRLIESFGKKEHQIDAPLLSDGTLRVLAIAATLLSVNPGTFVIIEEIDNGVHPSRADNLVKQIREIALERKLRVLITSHNPALLDAVPDSDIGNVLCCYRDPQAGDSRIVRLADLERFPELIVQGTL…	1 out of 5	Predicted	['GO:0009881', 'GO:0005524']
A8YD30	A8YD30_MICAE	MSRQILMLLALKQLTVTPGDRLLLTSLTWQDYETILDELGDRRSIRLSYSQGTLEAMTPLFIHENTKVLIGDLVKVLLDELGLDYEPAGSTTFKNQQMDQGIEPDESFYIENCNAIRGKTRLDLTIDPPPDLAIEIDITKRTRFNNYERLGVPELWRYNGERLEINVLQGSEYVESCQSRLFSQFNLIEKIPETLQNSQKIGSAMALRQFRIWVKQTLNP	1 out of 5	Predicted	['GO:0005524', 'GO:0003677']
A8YGB8	A8YGB8_MICAE	MVVTKEKLYTFAEYLNYQDCTDDKYELFNGELIFMPPASGFHSLILRYIFKVLEREIERLQLDWQVMPATVGIRTDKAKSRIPDLMILTAEQCQEIRNMTTAVIEFPPLLVVEIVSPNNADDDYRYKRSEYAVRGIPEYWIIDPIALKISVLNLILGFYELAEFNNEDRIISLTFPDLQLTPQMVFAQ	1 out of 5	Predicted	['GO:0005524', 'GO:0004515', 'GO:0003677']
A8YCA2	A8YCA2_MICAE	MKTLTKSPAENYLILHPISWQTFGRICEELSQNSSKRLAYNQGYLQIMSPLMEHENNNWFISRLVFIMAEEWDLNIKSVGSLTLKRDDIQKGIEPDACFYLKNEPEVRNKLSIDLNQGDKPPDLAIEIDITSGSLDKFPIYAGLAVPEIWRYDGNNLRFYGLNQETNSYEEITESLAFPLLDITLIPSWLEQRFIIGETATLKQVRQWIKEQIKE	1 out of 5	Predicted	['GO:0005524', 'GO:0003677']
A8YCK0	A8YCK0_MICAE	MVRQLDDSPKTTIVYPDSDGKPMADNTRQFRWITTIKANLDWLFANDADVFVAGDLLWYPVEGDNKTRQAPDVMVAFGRPKGERGSYQQWKENNIPPQVVFEILSPGNTQTEMTRKLLFYDRYGVEEYYIYNPDKNDLGGCIRRENRLESLENLDNWVSPRLGIRFQLAQPELLLYYPDGQPFTT	1 out of 5	Predicted	['GO:0005524', 'GO:0003677']
A8YD34	A8YD34_MICAE	MAKFALLIGVSEYSEGLRPISSAILDVEAMRRVLEHPDMGAFDQVTDQVTVLRNPDKGSMEKAVEVLFANRQRDDLVLLYFSGHGLKDQKARFFLSTRDTGRDQNGDFRLATALAASKLQEYITDSRSQRQIIILDCCFSGALVQGMPIKGEFNIQEELGGKGRAILTSSSPIEYSFESEDNDLSIYTKYLVEGIETGAADKDGDQLISVNELHEYASERVKEAAPAMTPKFYLSLEGDDTIYLARSPLAANDPKFKYRKIVEDIIKKWNDEDIKDYCFKEEDFSAADRAVLDATIEQLNLSPDEARTIETEVLNPLLGRRDNIKKYRNAFRKIIAAANHTPLKNKDIESLKKLQIIYGLRDEDIQVIEEEVQNEVYPPIPPRIPTSTSPSAKIAQILH…	1 out of 5	Predicted	['GO:0005524', 'GO:0003887', 'GO:0003677']
A8YLC6	A8YLC6_MICAE	MQISQNPSSAPGKPPHKDLIWIPGGTFEMGSNSRKYPEEGPVHTVTVSGFWMDKYLVTNKQFRKFVKETGYITFAEKPPKAEDYPNADPEILVPGSAVFVKPDRPVDPRTFCWWQYMPGANWRHPEGPDSSIKNRENHPVVHIVYEDALAYAKWAGKELPTEAQWEFAARGGLEGAEFAWGDEFIPNGKVMANTWQGQFPWQNLKPHAPGPEAVESYPPNGYGLYDMIGNVWEWTQDWDQEQHPKNPTKACCTPKNPLGGTEEDSYNLKLHPSMRKPRKVLKGGSFLCAPNYCARYRPAARHPEDIDTSTNHIGFRTIFCPD	1 out of 5	Predicted	['GO:0046872']
X5JSW6	X5JSW6_9NOST	MQNKNHVLEKLYTQGSQHSNSVRINNYLHIHQTLPGFLVLAANNENRRRLSDKIIAATQGKYPVRSQTPLGFFQDEVILFWPLIVKSLGLKAQFPVRLRPETEQELATKLWRDSLDTEILRRAGMGEYRLVRRALDLLQLAASAAIPCEDITTVLTSALLPEGNSLNLEPEFLASLLLHWRNWCLARGFLTYGIVTELYTHYLLTDPQYQQQLYKRYQGVLGDDVQDYPATTRHLFELLLDNGAVGGFTYNPDSIVRLGLGADPDYLSSLATRCQQERLTGFPQSHLANTLTTPMIELVREPMTLLQLPPTVQAIQTTSRAQLLRQTAETIAEAIHTRRLQPKEVAVIAPGLDAIARYTLVEILNKQGIPVESLNDQRPLISSPLVRALLTVLAFVYPG…	1 out of 5	Predicted	['GO:0000287', 'GO:0008964']
X5JUV4	X5JUV4_9NOST	MIYQSVQGEIGFWVETRVYGTQVQPIPQLSNWYGTAQVADKLTGNGLLDGYSAEIGGLWNTHQGDFSRTEKGVTAVSIDSLSIVNTSSFSCLNHSLLETSDHVTTAMILWRFQDKDNYWGLSIGAEQCQLQIWQGRVSQSIAISKKYHLQANTIHSLQILDDGQEFGLYLDGKLLFGQNFADTRLDNGNGVGLGAVEANSGQYFRSFEAHGLNIPIPTELDCGSPWTAKGTKVVINDNFDTGILGDLDGKTTNIGNGCTWCKETGRGKIELTGKGRVKVKATA	1 out of 5	Predicted	['GO:0005524', 'GO:0000287']
M1WP45	M1WP45_9NOST	MISESIWIVGPSQSGKTTRLIKQFYVWIQNKYYALENLYTGENEHNSKNHINHCLDIKQTSAKFLVLAANNENRRRLSDKVINDTYGKYPVRCQTPLGFIQDEVILFWPLLVKSLDLKAQFPVLLRPETEQKLAAKLWHKSLDIETQGYKGMGEYRLVRRLLDCLQLAAYAAVACEDITTILTSALIVEGNNLNLEPEFIAFLLLNWRDWCLERGFLTYGIVTELYGQHLLQDSQYQQQLHKRYQGLLADDVQDYPAITRHLFEFLLDNNVASVFTYNADSIVRLGLGADPCYMEGLASRCQQKILIESSKNNMANILATPMMKLVTESMTLSQLPPIVKTIQTTSRAQLLRQTAETIAEAIKTRNVQPKEIAIIAPGLDAIARYTLIEILNKQGITVE…	1 out of 5	Predicted	['GO:0008270', 'GO:0000287', 'GO:0003871', 'GO:0003677']
T2ITZ3	T2ITZ3_CROWT	MKRTSLWIEGTTQTGKTTELIQEFCHWVEDKRQNKNLSSVQSVTQNLASSVLVFSANDDNRRELADRLSLAVKGSYPIYCKTPIGWMRDEIKLFWPLLFEELSLKAQFPLLLRPETEQFLATELWRHHRSDRGNSPENQFLANLTGNSEFRFVRQTLDLLQLAGASGLMVEHIPYILEHGLEGGEYFLEQLNNSEMTGNSLAQLRGDLILEWQEWCLNRGLLSYGLIYTLYWRYLLPNSQYQHHLTTRYQGIFADDVDDYPAIAVDLFKFFLDHHAFGVFTYNPDGQVRLGLNADPQFSCELSSHCQVKILANYPRIQSNYGELITQLATNPLSVETLPDCFTSIQASSRAELLRKTADFIVATIKSKQINPEDVAIIAPGLDEIARYTMLEILSAANI…	1 out of 5	Predicted	['GO:0005524', 'GO:0000287']
A0A0P4UUD2	A0A0P4UUD2_9CYAN	MQTFRSVWIQGASRTGKSARLVAQACEWMRVKRSGILVLAAIGDNRLDLSDRLTDATQGKFPFRATTPLGFFEDEVTLFWSLLVQHLDLKAQFPVRLRPENEQELATKLWRVELDHAIDESGIPEARLVRRVLDLMQLGALGGVAIEDIPAMLNQGLPKSEEGFAELPLSPETIGEMMQRWRSWCLRRGLLTYSLITDLYGRYLLHDPTYQQHLTERYQAVIADDVDEYPAVVRQLFEFLIDRQIPCAFTFNPDGAVRLGLGADPVYLMELSDRCSVVELSERGAHCKHRMNSCLMDELGESILDLVTDPVFFASLPDSIQTIQTTTQAQLIRQTAEIIIKGVQSGTVEPRDIALIGPGIDPISRYALREILTRQNIPVEFLNDQRPLASSPIVRSLLT…	1 out of 5	Predicted	['GO:0005524', 'GO:0000287']
G5JCW9	G5JCW9_CROWT	MMGKSKTKRKTKKKKPNSMLRTDVWKLKVKSVEKKLLLLTVAEYRRFLKPLVFIVNAEWKLMGNLTDKEKVNYLEKSIHVTSQNTQIKYLYYQKVIDKYPSFRKFPSYLRRAAIADALGIVSSFQTRYREWQSGIRKYRKVRPPRLTAMCQSYPALYKGQQVKYNDDYQNVSLKIWNGSDWVWLEEIPVKGHGLNRHKVIGNQLKSPALVVNSKTCQLSMPVKIKPVKKEDSDYVCSVDLGINNAATCSIVGQDGTVKARKFINPARDIDRRNKRRMMINQKSKQTHKKTKQKFVKGFCRGLYRKSSNINLEISRKVSREIIEFALLHDVKVIVIENLAGWKAKAGKKGTLMRQKFHLWCHQKIVEILSDRWAELGGNVQTINPKYTSAYAFDGSGKVK…	1 out of 5	Predicted	['GO:0003677']
G5J7K3	G5J7K3_CROWT	STKTIMAKHAGYSRWVFNWGLKAWSVTYKEGLKPTANKLKKFYTNYVKPHYIWQSQLSSRVYQYAFVDLDNATVLACGQRRTGRATCGRVLKSVAADGSGRSRK	1 out of 5	Predicted	['GO:0003735']
G5JDS1	G5JDS1_CROWT	MKRNWQPEELIEHWTLLPQELALLNQKKDANRLGFALLLKFYQYEGQFPANKAEIPLSTRNYVAQQLKIEPNTIDNYDFAGRTIKAHRVAIRDFLGFREATLSDQKALKQWLEKQVMAYDLKVESLLLAASTYL	1 out of 5	Predicted	['GO:0003700', 'GO:0019843', 'GO:0003677', 'GO:0003735']
G5J4C9	G5J4C9_CROWT	MGRRGYVETEQDKLDRIQRLTEAIAEIESYLQFFDDKGKQAEDGCWVVRYQVRQKEKIYWYYKLQADRPIFEQKNGESLSKYQHLGKGGTIAHVDAVMGVLRRTIVNELQSSLVSLKSCVVDIAYDEEHKSR	1 out of 5	Predicted	['GO:0019843', 'GO:0003677', 'GO:0003735']
A8YEY8	A8YEY8_MICAE	MSQTLPKTVNFEEFVPWLPENSEVRYELHNGNIIEMAQPAGEHEEIKGFLTVKLSGIIDRLGLPYLIPNQAIVRPAGKNSGYFPDVLVLNRTKLAQEKLWKKESILSEGASIPLIIEVVSTNWRDDYYLKFADYEEMGIPEYWIVDYAALGGRNFLGTPKQPTISVCRLVEEEYQIRQFRDSDRLISQTFTELNLTVNQIFLSL	1 out of 5	Predicted	['GO:0005524', 'GO:0004515', 'GO:0003677']
A8YGV5	A8YGV5_MICAE	MKWRVILEPDPDTNEWAIWCPELPGCTSAGITQEEALNNIQEVIELYLQPDAIDLLPGAVIREVMVG	1 out of 5	Predicted	['GO:0097351', 'GO:0003677']
A8YGR6	A8YGR6_MICAE	MDNKTLYEQDFYLWIRTTINQLQARQFERVDLENLLEELASMGRSEKRKIENLLIQLLVHLLKLTYWTGERARNEGHWKGEIINFRRQIIEEIKDSPSLKPYILEIFEECYQFSRKEAQVRTQLPLDTFPVIPIGSLEQILDEDWFPTNDHE	1 out of 5	Predicted	['GO:0003700', 'GO:0003677']
A8YK09	A8YK09_MICAE	MDESFEWDEDKNRLNQQKHDVSFELAQYAFFDPNRVIV	1 out of 5	Predicted	['GO:0003677']
A8YLD7	A8YLD7_MICAE	MINASLQYPVFGPDIHCPHCRQLIPALTLTDTYLCPRHGAFEADPKTGELVHLQSGRHWRLWNGEWYRQHTHPDGIRFEIHEALDRLYTQGFKATKVIIANRYRDLVSSYLERNTTWRGNELGEAAIPRLYGLPVEFSPDAPDEPCWDVINFDLEKEPGVPKRYPYFRLFD	1 out of 5	Predicted	[]
A8YBN7	A8YBN7_MICAE	MVNSSDRSLLLVDGYNVIGAWPSLKKISDRHGLEPARDKLIETLIGYTHHQGYQTQIVFDSYLQDTPGSQERYTNHLSVYFTAHAQTADTYIEKTCADFWHDRAPAIGRIIVATSDNAQKMTVMGYGAQWISAQRLEIEVDLTGRRLRKSQSSSQSPKGRFLFHSLDAQVQQKLEKMRHGISYQKP	1 out of 5	Predicted	['GO:0003677']
A8YAE8	A8YAE8_MICAE	MSISRRNFLTFLTATAGVSFFSLQEKKYSSLISSPAIAANSFGLNFSPVKLPIPLKIDGMSDESQKNAYQTYKVLDDLVLPQGFTYDVLAQWGDKVGDSRFGYNNDYLSFIETSPGQGYLTVNFEYISGRTWLQTFEQVIGKTLPVKEVREKTNEKGEIAAYHLQDASLKAKIEEISLEGLIDQGIGVISLAKDQTGKWQRTYSKADRRITGISGLKDGHYLKATGPAVAIFTKTNKLGYDDGFGAKIIGTFQNCAGGTTPWGTVFSAEENFQDQVTEVVLKDGSSLHPDTTPFILNSGEVDGRGNVFGLAGNKYGWMVEVDPANPDDYGTKHTWLGRFRHEAVAFLAQTGQPLAVYSGCDRRGGHVYKFVSEGKISDIKDKNNSKLLEKGMLYGAKFN…	1 out of 5	Predicted	['GO:0005524', 'GO:0046872']
A8YGR7	A8YGR7_MICAE	MDNKTLYEQDFYLWIRTTINQLQARQFERVDLENLLEELASMGRSEKRTIKSLLTRLLEHLLKLKYWAAERERNEGHWKGEIRTFRLDILDELKDSPSLKPYLLEIFDECYLSARKNASDRSQFPLDTFPAIPIGSLEQILDEDWFPAGDNLEI	1 out of 5	Predicted	['GO:0003700', 'GO:0003677']
A8YBI4	A8YBI4_MICAE	MYDNVCKFLAENYSRDFAQWLLGEPLSFTQLSPSELSLEPIRADALILLESGQIILHLEFQTDPDPKMSFRMLDYRTRVYRRFPKKTMRQVVIYLKETSSPLVQENAFILPNTRHEYEVLRLWEIPAEKMLGLSGLLPLANLGKTPNRPETLRQVAAKIDNIEGRTEKSNLAAATAILAGLVLSKEIIGSLLREEIMRESVIYQDIRESGKAQGREEGRREEAVSLILRLLNRRLGEISSTLSQQIRELSLEQLETLGEALLDFTSLTDLTTWLLEIET	1 out of 5	Predicted	['GO:0003700', 'GO:0003677']
A8YCN5	A8YCN5_MICAE	MEELLELKDLLLVGNIPDALLLVEEMTEMSKDDKLNKIFSFSIIVLLHLIKQQAEKRSTRSWETSISNSVRQIQRINKRRKTGENYLTIEELKETLDDAYSSALRQGALEAFEGIYQPEEIEAMIEKIKLLIKQWGLF	1 out of 5	Predicted	['GO:0003700', 'GO:0003677']
A8YBK0	A8YBK0_MICAE	MELDEITYKIIGCCMKIHRTLGNGFQEVIYQRCLDIELGKTGLTFEREKEQLIFYEGIQVGTRRADFTVEGKVIVELKAVIRLENVHLAQAKNYVVAYNFPVGLLINFGATSLEYKKIFNNR	1 out of 5	Predicted	['GO:0000287', 'GO:0019843', 'GO:0003677']
A8YGZ3	A8YGZ3_MICAE	MLHKTILMSIKPKYVEKILKGEKTAEFRRSMYSSIKKGDQVFIYSSSPQKALVGKFIIDEIINDTVENLWKLKGKEGCISYEEFMNYYDGISSGHCLVLKEIITFPAPIKLEELRSQIVNFRVPQSCRYLRPDEIEIFFKIPIASSSKKSLDTIIRY	1 out of 5	Predicted	['GO:0005524', 'GO:0004515', 'GO:0003677', 'GO:0003735']
A8YCR9	A8YCR9_MICAE	MNITIPNLYDSDYQLWLESTINQLRRGDFQAVDWPNLLEELADLGKNNRRALKSLLTRLLEHLLKLTYWQSQRHYNQAGWKKEIRNFRLQIADLLADSPSLKSYLREILAKCYLDARNLLIDETKLDASIFPGEVLANLEEILDENWLPDWGDINRDKSSEVN	1 out of 5	Predicted	['GO:0003700', 'GO:0003677']
A8YLK1	A8YLK1_MICAE	MRQVIVYRDEDGYWIVECPSLKGCVSQGKTKEEALINIKEAIAGYIAALAEDGLPIPAIIRDLEV	1 out of 5	Predicted	['GO:0003677']
A8YE20	A8YE20_MICAE	MLEKRLRYQELQEKLKEIWQGENVLESDECDYDILVIPSFSIDQRVGQKVAGFLHYEERLLFSLIRLRHPKTRLIYVTAQPLSRMVIDYYLQLLPGIPFSHANNRLLLLTTHDNSFQPLTQKILDRPRLVARIRQALRRDRSYMVCFNSTNLERELSLQLDIPLFACSPDLLYWGSKSGSREIFGQGNIPHPDGSLQVNTVKDLLYEAASLWSRQPQLKRMVVKLNEGLSGEGNAVLNLRLLEEIVDSNSLDLSERMNLLTKQLEKMSFQASDENWESFSGKIAELGGIVEAFIEGEEKRSPSVQGYITPTGEVKILSTHDQILGGPDGQIYLGCHFPADENYRLQLQELGLKIGEILAAKGAIERYGVDFVAVKNPETLVWDLQAIEINLRKGGTTHP…	1 out of 5	Predicted	['GO:0005524', 'GO:0004357', 'GO:0003677']
A8YC05	A8YC05_MICAE	MEYKWDEAKRLANLRKHGIDFTDVPAVFDGDIVTVEEDRYGYGEQRFVTFGLLQGRVIAVVHTEREDCTRIISARKATKL	1 out of 5	Predicted	['GO:0019843', 'GO:0003735']
A8YA53	A8YA53_MICAE	MEELLELKALLLKGDIKGSLAIVEELEDMSKNGIISTIRSYAVILLLHLIKQQAENRTTRSWDVSIRNSVREIKRHNKRRKAAGYYLSDEELTDTLNDAYLNAFDAASLEVEAACYQSDQIEAIIDKNKLINTAFLLIKNVSP	1 out of 5	Predicted	['GO:0003700', 'GO:0003677']
A8YCV7	A8YCV7_MICAE	MTRATETATPTLYEEDFYLWLKTTAEQLKKGRFAEVDLDNLIEEIESMGRSERHALKSLLTRLLEHLLKLTYWQSERDRNGNHCNGEINNFRAEIQDLLEDSPSLKPYLREIFEPSYHTALEAVRKKMGLSPGGLPSQIIFNLEQVLDHQWLPIDWE	1 out of 5	Predicted	['GO:0003700', 'GO:0003677']
A8YA81	A8YA81_MICAE	MIYHITTERGWQIAREMGEYRAYSLKNEGFIHCSTLEQIPKVVAAFYQNQPDLLVLAISPEQLQSPVKWEQPQHPNPENATLELEKETFPHIYGAINLESVVFVKPLQELLNS	1 out of 5	Predicted	['GO:0003677']
A8YBW1	A8YBW1_MICAE	MSNNRPKIIVLDDDPTGSQTVHSCLLLMRWDEDTLRLGLADNAPIFFVLTNTRALTPEKAESVTREVCHNLKTALTKEGIEDFLVVSRSDSTLRGHYPIETDVIAEELGGFDAHFLIPAFFEGGRITRDSIHYLIIDGVPTPVHETEFARDSVFAYHYSYLPDYVEEKTKGKIKADDVERFLLADIRQGSLERLQKLKNNQCGVVDGETQADLDRFAEDILTAAGEGKKFLFRSAASILTSLANLGTQPIAPESMGKYKPTGEAGAIIVGSHVKKTSQQLDELLQQPNTVGVEIDVTALRDRPEQRDQLLAQVLEKVKLIHKNKQTPVIYTSRQELTFASVQKRLDFGVVVSTLLMDIVKSLPSDISFLISKGGITSNDVLSTGLSLQSARLLGQILPG…	1 out of 5	Predicted	['GO:0005524']
A8YIH6	A8YIH6_MICAE	MTTSPVPQGDDFSDRPIRPVQYRDLEDIEALTLDDFDEDIDRRAQNFRTQVQQVRPWFGLFKILSFFPNPLQHRFHVYVAESLANRGEEGKIRGAIQVTPFNSSRSTWRVEQVRVHPAESLGEPKGIGAQLLRYCLETVWEARTWVLEVNINQKDSLALFRQHGFQPLAELTYWSLPPQLLQELSKQEADLPNLLPVSNADAQLLYQLDCVSMPPLLRQVFDRHIQDFKISLLDSLFGRCQGWCGGPQISRGYVFEPQRKAAIGYFELILSNRDERPHQAKLIVHPAYTWLYPKLLIQMAQITRKYAPRSLELISADYQHERREYLEQLGAIRSSHTLMMSRSVWHKIRETKPENSALAEMLQGLQPVPRTPIPSRMSWLKWPNNPPLDSLDSPGEIPP…	1 out of 5	Predicted	['GO:0005524', 'GO:0003677']
A8YF83	A8YF83_MICAE	MDIIAILQQDYQRFPLDQTYDIYADNVYFKDPLNQFRGIKRYREMIGFMSQWFQAIKMDVHAIEQQGNIINTRWTLHWTTPLPWRPPIAISGRSELTLDDNNLIISHIDYWDCSRWDVLRQHLPFRTS	1 out of 5	Predicted	['GO:0003677']
A8YCS1	A8YCS1_MICAE	MMNITISNLYDSDYQLWVENTINQLRQGDFQSVDWQNLLEELADLGKSERRTLESLLTRLLEHLLKLTYWQSQRDYNQAGWKKEIRNFRIQIKKILKESPSLKLYLREILQECYLDARNLLIDETELDASIFPLEVLANLEEILDQNWLPDWEAISKDSEQCN	1 out of 5	Predicted	['GO:0005524', 'GO:0003700', 'GO:0003677']
A8YFW7	A8YFW7_MICAE	MTGVDLQQLLLEKWGRSYDIQLRRIKDKVHVQVMWKYLEQASFPLSESEYLEHLNAIANYLHEWGGVSQFQAFIRETRERPRLGKAVSLPLDLGERASEWLISDQ	1 out of 5	Predicted	['GO:0003677']
A8YAR9	A8YAR9_MICAE	MPKKQKYPHLLGSKWTAKQKTWGWRHFQVVNRQNRSQWVFAELVASCDPTVRFWINAKQLQDANLWQSGWQTLTEMNQPDSADEIIVN	1 out of 5	Predicted	['GO:0003677', 'GO:0003735']
A8YLQ6	A8YLQ6_MICAE	MSLLKTLDSKFFHSEIPYKPMGKYVHFLTIRVTESYPLFQTDGELNKARVRAGIDSKKTISRLSMFKRKQSTPERLVGRELLRKYNIVTAEECEYNVSFGMNNPDCIIYGFAIGDSGSEKSKVVVDTAFSITPFDESHESFTLNAPYENGTMASKGENKTKPGEVTSRINQQDHIRPQVFFPSIVTLKDPTEAGFLYVFNNILRTRHYGAQTTRTGRVRNELIGVIFADGEIVSNLRWTQAIYDRLPDEVLHSIDPLDEDLVMEKATEAIQALMAEEFIVHTDFIGENFQPLLTEVKTLTGTEAGILSILNQADKEAKDYAKKHIAEKKPAAKKP	1 out of 5	Predicted	['GO:0005524', 'GO:0003677']
A8YKT8	A8YKT8_MICAE	MSKTLYEQDFQLWLATTINHLQKREFAALDTDNLIEELTELGKSEKRTLESNLMILLAHLLKLKVQHD	1 out of 5	Predicted	['GO:0003677', 'GO:0003735']
A8YCS0	A8YCS0_MICAE	MMNMTISNLYDSDYQLWLENTINQLRQGDFQAVDWQNLLEELADLGKSERRALESLLTRLLEHLLKLTYWQSQRDYNQAGWKGEIRTFRKQIKKLLRDSPSLKPYLCEILEECYSDAREIIIDITQLDASIFPGEVLANLEEILDENWLPDWAAISKDSEKCN	1 out of 5	Predicted	['GO:0005524', 'GO:0003700', 'GO:0051536', 'GO:0003677']
A8YDG5	A8YDG5_MICAE	MSQITNDRIYETDFYQWTIEQAQALREQNFQELDWENIIEEIEALGRSDYSAVASLLMREIEHRLKIDYANQPEYDRHWRSEMVAFRKNIKRRLSPSMKPKLEKDFSEIYQDAVEIVLAKYDLNLPTTSPYNLEDLLP	1 out of 5	Predicted	['GO:0003700', 'GO:0003677']
A8YJT9	A8YJT9_MICAE	MKSCTTARFREMFANLPKPIQEQTRKAYRQFKEDPSYPSLRFKKVHPKLPIYSARINRDYRAVGQLEDDTVIWFWVGSHAEYDMLLEQL	1 out of 5	Predicted	['GO:0019843', 'GO:0003677', 'GO:0003735']
A8YKC5	A8YKC5_MICAE	MTKAAISPQDLSWPFWPIVPLYPYGQRRTIRQEVVKDTLWTFEQLQGIFYVVVPIRMTVIKLASGGLFVYAPVAPTPECIRLMRELESEHGEVKYIILPTISGIEHKVVVGPFARYFPKAIVYVAPNQWSFPLNLPLSWLGLPAKRTEILPADSATTPLGKDFSYEILPAIDLNVGYFSEVAFFHHYSQTLLLTDGIISIPENPPAILELDPYPLLFHAKNTAKDLVEDTPENRRRGWQRICLFALYFQPPVLAVPNWIKVFRDAFTAKEKSKKAYFGLFPFQWGDDWQRTFLNLRREGRLIVAPILQTLILNRTTDEVSQWVDRISQWPIKQVIPCHFASPIQADSQEFQQAFSFLLKDSYLPKDDLECLESIDSFLVRWRLTPPPDKKL	1 out of 5	Predicted	['GO:0005524']
A8YAW0	A8YAW0_MICAE	MSETITPVISDRICKHMNKDHGDAVLFYAQVYGNITDAETAQMLSIDPEGMDLAVEKLGESQTIRIPFERTLESAKDAHNILVEMLKVNQTTP	1 out of 5	Predicted	['GO:0005524', 'GO:0003899', 'GO:0003677']
A8YBG9	A8YBG9_MICAE	MLKPSHFQEWRSSAVDPEIINLNVSSLSGDAAFESLLYGLPNTARTNTGRLSNGYLQKYSHLEDGGWFCSGVDVLTGQPSRWGCFKPETPRIDLDGMTVKQLSELCLKQGINPYGWDKWQLIRQLKAKGQKSKAIKYETPPKVATEIFSLRVSYRIGLKIAEKQGLKDDYLARLGVNSLDSEDRDFWQWVLENPSIALLITEGAKKAGSLLTAGYAAIALPGIFNGFRQDKDSWGNVIGLPYLIPQLLPFSEGGREVVFFFDQDSKPKTVKNVQTAIGKTGQLLEDQGCKVSVARWDNSHKGVDDFIAAKGEDELDRVYQERISLDKFKREIFEARDWEKWLKFHTFTAKEKVNQQYLDIDPPKKGEILIINSPTNTGKSTLLKKWAKNDFADKGIIRI…	1 out of 5	Predicted	['GO:0005524', 'GO:0003677', 'GO:0008270']
A8YC26	A8YC26_MICAE	MCYAIIIEKAENNYSAYVPDLPGCVTTGKTLEEITENMKEAIQFHLDG	1 out of 5	Predicted	['GO:0003677']
A8Y9M1	A8Y9M1_MICAE	MQYQVNLKQTEEGYAVWCPSLPGCASQGITKEEALNNIQDAIQSYLEVAAELNQGIESYYVEVELNHA	1 out of 5	Predicted	['GO:0005524', 'GO:0003677']
A8YLK6	A8YLK6_MICAE	MFRPQPIPAKAGQESVWDYPRPPRLELSPKHLKIIFNGVIIAETKSSYRVLETSHPPVYYLPPQDIKMEYLQATAEKSFCEWKGLAGYYNITVGDQQAINVAWYYPDPTPEFQAIKNYLAFYPAKMSACYADGELVQPQPGNFYGGWITSDVVGPFKGVPNSWGW	1 out of 5	Predicted	[]
A8YCT9	A8YCT9_MICAE	MPWFVKIEKGIVDKTTFDRYVSAHKDYVRDLISQGRAAKTGYWAERGGGMLLFKADSLEEAQAIIVRDPLIENGCVEYELHEWRIVVE	1 out of 5	Predicted	['GO:0005524', 'GO:0003735']
A8YLH5	A8YLH5_MICAE	MKKLRVYLDTSVIGGCLDDEFSLKFNQLMEAIKQEKFILLMSDIIISELINASQSVKDILLSIPQRVIEVVKITPEVLQLRDAYINEGVVTSKSINDATHVAAATIARADAIISWNFKHIVRLDKMKGYNQINLLNGYGILTIISPLEVTIDEANDN	1 out of 5	Predicted	['GO:0003700', 'GO:0003677']
A8YDJ8	A8YDJ8_MICAE	MTEQPRSTDDRISETEATELMRSLLHKEGNWVNWGQKCQKLQKAGYDSQLIFEQTGFQNAQQNLIIVAAQVFESLIKAGADEDLLSYYIGPRSDVLYELRILNQEQRLGAAKLAAEKRIEVAEAHDIAKAIQDFSRLSQIPSEFTRHPGDAIAYQCWKRGKQKRDLAERAKLIAKGLKFAHSDSARQAIESLLQDFTVTPTRSAPLLPVHRLQDEDELARIIPLVGRFPVTVTDIKHTESLSVEEPFRLVTVGDKQTIVPLPGWQAILKAIDPVAILWPSDQLPRSIATRPEEVLLVIDRVLAEWDVNNYYLVERDNSVSLQWFDSSPDVTILGELILILRAKNILDENNITEPWQMDD	1 out of 5	Predicted	['GO:0003677']
A8YGA3	A8YGA3_MICAE	MKVKIKNLGILKQAEFSLGDLTIICGGNNTGKTYATYALFGFLYTWRRLLTWPTFGLKEKINQLLSDGVISLDLQEYVQQCESILTAGCQRYIQQIPEVFAANEERFKNVDFQIELNFDNIQFQNKYERKISTATLEIISINKPEDEPYLSITLLTETEKINLPVHFLEDIIYDSIQDIIFSQFFPRPFIASAERTGAAIFRKELNFARNRLLEEISKNSNFDPSELLFNVSQDYALPVKKNVDFTRQIETIVKKNSFIAENHPSILEDFADIIGGQYMITSNDELYYIPKGKKLRLSMDESSSAVRSLLDIGFYLRHEARIGDLLIVDEPELNLHPENQRRIAKLFARLINIGIKVFITTHSDYIIKEINTLIMLNHNKPHLKQIAAEEGYRQEELLS…	1 out of 5	Predicted	['GO:0005524']
A8YBN0	A8YBN0_MICAE	MTRWFNIAGPCSDDIHYMLSPTVRLPDLEELIQQRSYFVLHAPRQTGKTTAMLSLAKQLTATGNYAAVMVSVEVGSAFNHDPTAAELAILGTWYNTIEDSLPTELQPPAKQWQQEEPGSRIKAFLRGWAKAINRPIVLFIDEIDSLQDQTLISILRQLRDGFPKRPENFPSSVGLIGLRDVRDYKVASGGSDRLNTSSPFNIKVASLTMRNFNLAEVGELYQQHTAATGQIFTPEAIETAFDLTQGQPWLVNALAKEIVEKMLKDRNITITKEHILQAKEILIARQDTHLDSLAERLREPRIKAIIEPMLAGLELGNIPNDDIQFVIDLGLCKMHPYGGLTIANPIYREVLPRVLTVTPMASLPMIAPTWLTPEGELNIDALLTAFLKFWRQQVEPLLG…	1 out of 5	Predicted	['GO:0005524']
A8YGM5	A8YGM5_MICAE	MSNGICTLANDRVYDQLVALLNSIEANGGKDLPVCVYPYDDQTEEIAKLIAQRPQVELYRERESMERWDNFAKAAWDSHPTARIRWQQAGSNGYHRFGTHRRYCAFDGPFDRFVYMDADTLLLSPIDYFWEKLDDYDCVIYDYQYKDPSHVYEVSSPKLLKIFSEERIKKEIFCSGIYASKKNLFEEEKRNWILEQLRSGESEIIYPMAVDQPLLNYMMMRTGTFIYNYALNTPPEKRVGNCVTDPKFVEKDNLLYDKGYRLIYLHYIGISSSFFTRCCQGENIDFPYRSLFLYYRYLYEPENYPQFKSSPVWYNQPKSLGKRMKEKLQRIARKVFSN	1 out of 5	Predicted	['GO:0003677']
A8Y9P0	A8Y9P0_MICAE	MLTPESLPPYTVRLKLIYGSGTGFFVGQGLILTCLHVVKDARDNRETIEIIWQGKMSSAKIINLPNLDGIDLALLQLNSSLDHKYVDFDHDLQSTDKLYTFGYTNDYPNGDPSDFEYIGLTGDENPLIKFKLGQVQPGFSGSPLLNLRTGKVCGVVNKTRDEYSDLGGRAIPVQTIFKYFPQLQPQKNAHNPFKPTSGGIKEIQQIFGREQEIKDIFEVLNSGSSAAIIGERGTGKTTLLWGIYHQAREYLHRQPLYLNLEGLAGDKDFYYELCNQIGIAVPYDKPLKGTRLTRELEKHKILLLLDVVDNMTQKYFSYQLRSQLRELANRPDPPLRLVVAANRSLDVLFPDNKGGDSPFEGICQQFSIKLWDEAKIKEFISHRLIQTRVTFTEEEISSL…	1 out of 5	Predicted	['GO:0005524']
A8YBN1	A8YBN1_MICAE	MKILIDTNIIIDNALEREAFWNASEQVLSLIEKGTIAGYISASTFSDLYYIIRKARGRDWTLTYLKQLINFCQIATVNQAAIIMAFTNNFQDFEDSIQYSTAVVNQLDAIITHNPQDFPIVTPRIITPEQLITELTNSH	1 out of 5	Predicted	['GO:0003700', 'GO:0043565', 'GO:0003677']
A8Y9M0	A8Y9M0_MICAE	MNQKPYQIEAFWDREAQVWVAESEDIPGLVIEADTIAALTAKLRQMIPELLQLNHLITLEPQAAITFELISHRQESIECAV	1 out of 5	Predicted	['GO:0005524', 'GO:0003677']
A8YCI4	A8YCI4_MICAE	MQKVFSPLDRLQGGLIGAYIGESLHNQPLIPAFNYEATPRTTLLLQALQSQEDLTIEIAARQQSESALLFVLLPEILTWPDHGERWQARLNFWLKKGLISELTRQEAIIWGEAVGLLLEGKRPLNQLMGQLLTINPKNKLLEQIQSALRQNHPLESILSAWVKDSSPLGIAIAASLYTFMQTTEDFAVSVRRANSSPYQRQLTTTLAGIWAGLYNGIEGIPLAWRQNLPKEPVKQQLIDKAEEIYRISLGVSPHLVLSPHTAVAYGGTIQPRPSLKLVSQDK	1 out of 5	Predicted	['GO:0003677']
A8YC19	A8YC19_MICAE	MRYAIIIEKAENNYSAYVPDLPGCVTTGKTLEEITENMKEAIQFHLDGLQEEGLPIPQPATYCQYIEA	1 out of 5	Predicted	['GO:0003677']
A8YCK3	A8YCK3_MICAE	MIKDIEISNFRCFEHTKIEGFERVNLIGGKNNSGKTALLEAIFLYSYPYPNTIHPYIRGIIRRQSLAVVQAVPKNAWDNLLFNLDRENIIELKGSQSKRGDKLVKISISDSLKDGVLGISEDLQKLYDFIAKNKSVISILNIHTSFHLKNDSNDGQLNYFLIASSEGILALPDPGDEEPVIIAASVNKSLEELSESYTKIVFNEQEEEVLKALQILDPSIEKIESFFLGEPNLYLKRKERKRGSSGIVMQIINLK	1 out of 5	Predicted	['GO:0003899', 'GO:0046983', 'GO:0003677']
T2JUF7	T2JUF7_CROWT	MAVKGSYPIYCKTPIGWMRDEIKLFWPLLFEELSLKAQFPLLLRPETEQFLATELWRHHRSDRGNSPENQFLANLTGNSEFRFVRQTLDLLQLAGASGLMVEHIPYILEHGLEGGEYFLEQLNNSEMTGNSLAQLRGDLILEWQEWCLNRGLLSYGLIYTLYWRYLLPNSQYQHHLTTRYQGIFADDVDDYPAIAVDLFKFFLDHHAFGVFTYNPDGQVRLGLNADPQFSCELSSHCQVKILANYPRIQSNYGELITQLATNPLSVETLPDCFTSIQASSRAELLRKTADFIVATIKSKQINPEDVAIIAPGLDEIARYTMLEILSAANIPIKPLNEQRSLISFPLVKALLTLLGMVYPGLARLFNGDDIAQMLTVLTYSYQEK	1 out of 5	Predicted	['GO:0005524', 'GO:0004357']
A0A0H5PML7	A0A0H5PML7_SYNPZ	MRSVYQAQALASVITLVRQRFPAAKANLKPWRDDPQTRQWSEPDSLDLSFHFPGWSPRLQCRSLLIQLRFCAESAEAQPSLLGVLMRGMTYDGERWRLATVGEWLPEGPYLPQPDQVIQLQMICRDLFELFSGSTAADEAA	1 out of 5	Predicted	['GO:0003700', 'GO:0003677']
G5JE25	G5JE25_CROWT	MAFNEDDCPVHKDNAPENLARLRQISLNLLSMEKTAKIGVANKRLKAAWDDDYLAKI	1 out of 5	Predicted	['GO:0003677']
G5J2Y3	G5J2Y3_CROWT	MYQRLIGIESKIEYHPFLEDWGNEYQSLLRRALNDRQKGISETEIEKSYQKKYNIQWAWADSLATNASSVFEQLTTAKQNQIELLETDVKSGFMKVGENLEALDNAYCNPTHSSTRNFKKKLLGVKSKLERLVRYWDGEVYG	1 out of 5	Predicted	['GO:0003677']
A0A1Z4MPL9	A0A1Z4MPL9_MICDP	MKIIALVSSILRPVRFLVLAFTCTLLFVSNAFPAFAIDSYQSNPEEATTQLLETQRKTDEVSRSNPPGLKEVQKKSNEGLNEVQGDADIDKMKRPENSTSSTSVEDNIENFLEKVTGKK	1 out of 5	Predicted	['GO:0005524']
A8YAC7	A8YAC7_MICAE	MPFSIRVPPLITPVHCITRTEEPLSLFFLPHKNQKSQGAPEPAAAAENVDQPTTEKPKIEQSETTQPKAKYIPATGLEDYGRWKTMFKDRKANPNDPPFRRGRIWC	1 out of 5	Predicted	['GO:0003677', 'GO:0003735']
A8YAW2	A8YAW2_MICAE	MTVISFTDQDIAKYTAADIASLAERLEKDEYSNPFEALRDWHLLRAIAFQRQELAEPYLYLLDLEAYDEA	1 out of 5	Predicted	['GO:0003677']
A8YCZ1	A8YCZ1_MICAE	MNRGEFLKRYINTIRGGFLVIVQKLKRKLGEINPSLETKIMQLSIDDVEVLGEALFDFSTVEDLINWLNTL	1 out of 5	Predicted	['GO:0003677']
A8YJZ8	A8YJZ8_MICAE	MDDFDRALQEIIEERISVLFEIERAIFTRRYSLSSKHQDIFSTQSISMIYSLWESFIQKSFNLYIDELNKVGRDLHDFCDEIVIHHMENSFKQFKEYPTNDNRKVRFFASLKEFHAGDSCTFSRVVNTESNVGFNVLNKLLKSFALEKFPEHWKDYAHPNRNLKESLELFLRLRNAVAHGGDLAPKDRINQEVYTRFKKLVTDLMYEIRLKMLYGLKHKTFLKSQ	1 out of 5	Predicted	['GO:0003700', 'GO:0003677']
A8YCI5	A8YCI5_MICAE	MFRLLQSQLDPQHKQRTKLLEIGVYLQKNRLEQSLSLEEIAQKTLIPRHRLEALEGGDLESLPEPIYIRWLIKQFADSLSLDGETISRRFPTKVNNFFRGTKPSLSLPSLQIRPIHLYFLYLILVIGSVQTLSHVLQKSVLQSNRLPPPSLPQQQIVQPKSNPLQPVANKTSNNQQLVVEVKLEDDCWLRVVVDGKTEFEGVLPQGSHRTWQANRELTVRAGNAGGVYVAVNNANAQQLGQPGKVGEVTYRAN	1 out of 5	Predicted	['GO:0019843', 'GO:0003677', 'GO:0003735']
A8YAS1	A8YAS1_MICAE	MPQSAESSTGEDLPLAISPSNEQLENINSYLNLILAALVSLANLDSDSITQAAQELALELDTSDRLAAHYWQPQSKLSLADIRSLVLLLCHLAQKKQELIRRAVILLEQVGTQGQEPVKTTLLGNYIANFRLKYPEISENNLSDSSLISLAWKLLIDLLFYSSPRSHLLLWHTLLASKK	1 out of 5	Predicted	['GO:0005524', 'GO:0003677']
A8YAK1	A8YAK1_MICAE	MTFNPDFFPWETEEQNDNCLMQYLQQQHPETLERIAQSVSSEIKDIISQNVRGLVGMLPSEDFAVQITTDRENLANLLASAMMTGYFLGQVEKRHHLESILLATESIKLGKKPKID	1 out of 5	Predicted	['GO:0005524']
A8YE15	A8YE15_MICAE	MFPSQPAENELLKTILEPLLEDFTYWFSRSRLLLESERLSFLSLEEQNDLLARVKNAQQEVATAHLLFKTTGGQVGIEAKMLLPWHQLVAECWGVSSRRRRLQGWGEYQSPQTDA	1 out of 5	Predicted	['GO:0003677']
A8YBE5	A8YBE5_MICAE	MFDNICKFIAENFSDDLATWLLGSPLSLTVLDPTELQLDPIRADSLIFLQSEQLILHTEFQTDPNSKIPFRMLDYRIRVYRRYPQKQMRQVVIYLRRSDSPLVQENTFRVGETFHSFQVIRLWEEKTPQFFHHPGLLPFAVLSNTDDPEQVLSQVSRSLETIPEKQVQGNLAAATSILAGLVLNRETIKKILRSDIMRESVIYQDILEEGREEGEEKGLKKGLQAGKEEKARQIALKMLSAGFSIPEIAQFTDLSPDAIEQLQSRDD	1 out of 5	Predicted	['GO:0005524', 'GO:0003677']
A8YCA3	A8YCA3_MICAE	MNERICYHLDENVDPDVALALRSQGIEVTTTFEMNMAGTSDAVQLAFVKQEKRVIVSHDTDFLKIASQDNTHYDIAFCKKGSGSIGEIIRNLILIYQVMSPEEMHGIVEYL	1 out of 5	Predicted	['GO:0005524', 'GO:0016989', 'GO:0004674']
A8YKI4	A8YKI4_MICAE	MKIRFLIDEDCPLSLSNLLNSKGYDAIHVKTSGLSGTKDPELFRFAQREQRIIISRDLGWANIKNYPPNTHCGLIILRFPFEAIAVEIRQVLENFINTVDIEEIIGSTVIVDKNKFRIRKSG	1 out of 5	Predicted	['GO:0000287']
A8YBM0	A8YBM0_MICAE	MTSTSLTPESTASAPEKPVILSVLPDFPIASQQCALHLQQHIDLMLLALESLEVGAGEALLALSKELGLDKIVRNRIIFWRLRCTNPWRISYTLDRLTLDQAKALVIIASYRAKPLAISIRQLLLARQQMESKGLPVDNNFLLSEYLERFRSNFRSRMNPRRAKVSVYLADENALNELALSLLDRLLFCTGTTGMQRFWISLFDGEIV	1 out of 5	Predicted	['GO:0005524', 'GO:0003700', 'GO:0003677']
A8YF97	A8YF97_MICAE	MIKPELFDLVELLVDLPEHNLMMGEQGTIVEDYNDGCYEIEFSNDLGETIALCSLPMQQFIVIWKAQNKTWLSLTEKLTALIDKLPKEKQQKVLDFTRSLYQ	1 out of 5	Predicted	['GO:0003677']
A8YCZ7	A8YCZ7_MICAE	MVEVMIVTIRETAISKLHQLPEVLVQEVSDFIDLLDHKYRVKTVETQPDGKLIERWLQWFEAVDGLTVNSPEPINDYQQLLPEKYRQQGLELCFIGFKTKEALISFKCSDGKSAFNGL	1 out of 5	Predicted	['GO:0019843', 'GO:0003677', 'GO:0003735']
A8YD16	A8YD16_MICAE	MRNQSIYVELSQRLLDSLQSLTKSSYRYADTDFKKKTVAKIGAIWQDHRTGWSVLQAIATERNVWYVQDQAVIQLSRIAKIHSEALVYLQEFARQGKSEAIEALATHWRDNPQTLPIIQQQANKGKSLAIQALVTHWRDNPQTLPIIQQQANKGQSKAIEALANHWRDNPQTLPIIQQQANKGEHRAIEALANHWRDHAQTLPIIQQLANKAEGEIIGLLTALARITIDSEIGAIIETILARTDVDAKIKEGFQEFLYYSNFRDWRNPD	1 out of 5	Predicted	['GO:0003677']
A8YG92	A8YG92_MICAE	MKGQKHKTEVEKYIAQPSDIDISKVNPYLVMVESKEDHQQLWSYATNYWSIPVTVGYGRRI	1 out of 5	Predicted	['GO:0019843', 'GO:0003677', 'GO:0003735']
A8YG91	A8YG91_MICAE	MFDRQNDKLIGIVSLCDPVIGLGVRDSDSIGWTKDQKMQRLYNCMTAYILGSILPYNQLLGAKLVALTLMFPKVREDFYQKYKNSPSIITGVNKKPYLIYIDTLGAFGKSAIYNRLLNWDFVNYTKGQSHLHITANGSWELIKQVVPEEVFETYRFGERPNWKMRILKRGLRELGLSEDMLSIGWQRGYYRCPLAENWKEYLLGDTNRVVWRKFTQRDLVRYWHDRWITPRLDILKTHLQCPPDIIV	1 out of 5	Predicted	['GO:0005524', 'GO:0019165', 'GO:0003677']
A8YH69	A8YH69_MICAE	MTYSNQKKRLIICCDGSWENSGSAYPTNVVKFAESIKYIAEDQTPQIVFLSGSGSAEDNEFIKSLGNETFGWGLDRMIQDAYRFLVLNYNPKSEDEIYLLGFSRGAYIVRCLASFIDKCGILKRSKIKEIPLAYQLYRDHNVSFDSAKAQQFRAANAKKIETEKEDFQDRIPIKMLGCWDTVGHFGIPDLTPWFPLAKFYHKKYEFSNTKLSPIIQNAFHAVAIDEKRKNFPSTPIKANPENPEQVVKEVLFVGEHTCLGGGKKEYQGLSDYPLQWMINQAKKLGLEFDSTTSEFEEFPIKLDPTIKFDNTLKGLSSLGGEQWRYFNTKVVTVHHSVVKRLKAFSDYRPKSLEPFLQALLDGDQHID	1 out of 5	Predicted	['GO:0005524', 'GO:0003677']
A8YCZ0	A8YCZ0_MICAE	MQITTSWMRQGIELGIEQGIEQGIEREKTLILRQLKRKLGEINSSLETKIMQLSIDDVEALAEALFDFSTVKDLINWLNTLTA	1 out of 5	Predicted	['GO:0003677']
A8YCY9	A8YCY9_MICAE	MTLVISQEVIKASGLSEDELLKEIVVMLFQQDKISLGKASELLGINQIKFQRMLSERGICIHYDVAEFQQDIKHLKEKGWL	1 out of 5	Predicted	['GO:0003677']
A8YLP7	A8YLP7_MICAE	MSRIGQSITLSVSEKEKQALEILASEFGLFWGDKPNISKLIKEIARNKLKIAPNHDWKPDRLQMLQQAIDFLIDAGQIPIALELAKLLLERSELPGPLRKELERSLDNPPPPWRLELDRCILRQQPFQLSYQDAGDRIWEFHLYHAAINRHEDRLYLDCWCEETEGNQDISELNHNWSLRIDRIPSDSLITPIPRGKWRNQLDSLSAEFHLFDGLARSYRTKTAIDIANELISNDPPVRQITRQVTSSFWFFREILPYGEDCLLISPEKVRKRFSDKVQRLYRRYES	1 out of 5	Predicted	['GO:0005524', 'GO:0003700', 'GO:0003677']
A8YCB1	A8YCB1_MICAE	MSGGNRPESTAYVRIIKQSWQTGKLEGEVRTEQYQWRFQWHFLQGKLLVQPSLGRALIFEPLNRFLERYDYQLEPGGDYEFTVRSKF	1 out of 5	Predicted	['GO:0003677', 'GO:0003735']
A8YC73	A8YC73_MICAE	MNSATLPSFWQKYRDLKPAVKAGAKKAYRLWVENPFHPSLHFKCIDSDEDIWSVRVTKSHRALGVLSGDTVTWFWIGDHDEYEKFYS	1 out of 5	Predicted	['GO:0003677']
A8YGV2	A8YGV2_MICAE	MKLKPQEIEIQNIDHLGIVAGIIDSIGIVEIINELIGVEKDEKVNAGQVVKAMIINGLGFVSKPLYMFPEYFETIACEHLIGTGVKPEYLNDDKLGRVMDKLFIKGLDTIFFIIAVKAAQKFGVSLSTSHLDSSSIHVHGQYNTSLPEVIFENQKIGNNQELEEIAVKSPKEITITYGYSRDHRPDLKQFIIEMICSGDGDIPIFLKLASGNQADSSCFGQIAVEYHKQLEVNSLMVADSALYTESNLKMMSDLQWLCRVPLSIKAAKSLISTIPESEFIDSYIPGYKLVSKTEIMQE	1 out of 5	Predicted	['GO:0005524']
A8YCM1	A8YCM1_MICAE	MAITLPQEALEKLKVQEGDSVFVTETPTGIIITAGNPDFEKAMEAYRKVSTKYRNALHELGKLMEFSG	1 out of 5	Predicted	['GO:0019843', 'GO:0003677', 'GO:0003735']
A8YCA6	A8YCA6_MICAE	MAQILDPLPNGKKNSILCCYVNATNHIQIVRITNIANWYFERVVFPGQRLVFETLADAFLEIHTGMMASAILSDNIPCERLYISDGDDDDSDGQLDGEIFYPHSLEESQGAKIDNTVPFSLTLASA	1 out of 5	Predicted	['GO:0003899', 'GO:0003677']
A8YBZ4	A8YBZ4_MICAE	MILGIVANGHPIITIPFRIPNRADFPIEFVVDTGFTDELCLPPEAVALLNLPFRYDMRANLADNSQVMLPLHKAVIIWNGEERETRVFATGRRPLVGTALLDSHELVIQFTEGGLVTIDDL	1 out of 5	Predicted	['GO:0000287']
A8YFQ2	A8YFQ2_MICAE	MVKLTDSQIYQEIGKIVSKFELYQCYECARAVMQWLTDNEIEGKVIELKTRYHDEDYIISDRLGNDESITINGKHYGVEVRGRVFDNLSPKGMIREDWLKDFHCQSEEFIITERREW	1 out of 5	Predicted	['GO:0019843', 'GO:0003677', 'GO:0003735']
A8YD13	A8YD13_MICAE	MNYKIEIEQEEDGRYIAEIVELPGVLVYGNSQQEAMAKVQALALRVLADQLEQGELPENHLNLSFVAL	1 out of 5	Predicted	['GO:0003677']
A8YJU2	A8YJU2_MICAE	MNNEPTSSNSQTDWQRLDAMSDEDIDLSDCPEITPEMFAKAVVRRGLPATKAKAQVTLPIDSDVLEWFKSQGRGYQTQINQLLRAYRSAHQ	1 out of 5	Predicted	['GO:0003677']
A8YK30	A8YK30_MICAE	MNDNATPTQRTAEKVEIAIHLDSEVLDQIKHLTNDPSRIIETAIKQWLRGEKQPDEDLTRHLRRNPPVPPKGEWND	1 out of 5	Predicted	['GO:0003677']
A8YLI1	A8YLI1_MICAE	MPVKIKFNLDESVSNAIANGLRMRGVDVTTSPEEGLIGASDERQLAYALSQQRVIFTFDDDFLSLASTGIEHCGIIYTRQQRQPIGKIISDLVLIWECLEPQYMYKKIEFL	1 out of 5	Predicted	['GO:0004170', 'GO:0000287', 'GO:0003677']
A8YB75	A8YB75_MICAE	MIILLDENLLSTKLKQPFLKKGDMVYNVNDMGWRGLKDREILDLAEKHPFDAFITADKNLPYQQNLTSRILRIIILDSRSTYPNHLLPLMSKISEILSSLPIGQSVLINDAGEMESIG	1 out of 5	Predicted	['GO:0003677']
A8YKS8	A8YKS8_MICAE	MKSARTKRFRQLFLSLPQRVQETAKKNYEIWKENPFHPSLEFKEVKPREKIWSVRVGIGWRALGIN	1 out of 5	Predicted	['GO:0003677', 'GO:0003735']
A8YD37	A8YD37_MICAE	MLGLVSWGIASLAVMVMAAEDILLEPIEQSGNCTIVMKNNTSKPLLNIPDIGQIKQTCGQIANSLQAEMNKGNLEKLILIADTIGRRWKVCMVRSSDEGCTKNNVLLDFPRAAESNPQQFLSSILAIKTKIFLTGTEGQQTPRRPYSKFGSAVNRSSR	1 out of 5	Predicted	['GO:0005524', 'GO:0000287', 'GO:0003677']
A8YAA9	A8YAA9_MICAE	MTSTLLPSFPAVDDVLFNFAQSNGLSQANQVDSARNQRLTATVVFLDAGVTDYQSLQAGVIPEVATVILSPNQDGIEQISAFLQQNPQITTIHLVSHGAPGCLYLGNCQLNLTNIYDYRQQLQNWAKINRILLYGCQVAAGDAGTEFINKLSQITGAKIAASSGRVGNAALGGSWELEVSFPFPGDKGRESNLY	1 out of 5	Predicted	['GO:0005524', 'GO:0000287']
A8Y9N6	A8Y9N6_MICAE	MEESVVKLKPQEIEIQNIDHLGIVAGIIDSIGIVEIINELIGVEKDEKVNAGQVVKAMIINGLGFVSKPLYMFPEYFETIACEHLIGTGVKPEYLNDDKLGRVMDKLFIKGLDTIFFIIAVKAAQKFGVSLSTSHLDSSSIHVHGQYNTSFTRSNI	1 out of 5	Predicted	['GO:0005524']
A8YJ84	A8YJ84_MICAE	MRVFVLLFNAGTENEGIHTIQMGAINKVLMFESEDDATRYALLLEAQDFPTPTVEKIDSEEVAEFCRSAGYQAEMIEAGMLVIPPESNAEELDWQKEEVPPAEEEFSEIPDAELDSIRRRLEGLL	1 out of 5	Predicted	['GO:0003899', 'GO:0003677']
A8YC65	A8YC65_MICAE	MSNETYLNHPTFGLLYRVCLLEEHRELFTTLYAQRLFFLVTVGPKKVSFDPISRSDARLLVENRLRNLRRGSNVQEFNSLNQTYQQTFSV	1 out of 5	Predicted	['GO:0003677']
A8YCF6	A8YCF6_MICAE	MGGNFFKGAIALGVIAGIMGFTNPPQELYSEYAAEKLLAHADKIACEKISLCDSIDSLPVAARNVIKNQILKPAIETSSQRQNLGVFSIYTTEVPGVAKIRTIGAFGHFLTFSET	1 out of 5	Predicted	['GO:0003677']
A8YBZ7	A8YBZ7_MICAE	MSETVYIETSILGHLTARPTENLILAANIKITQDWWDEYSSSLVLYVSEIVEDEASRGDPTIATQRQNLLQSLIFLDLTEEAIALAQEFLQQSNLPPKASNDALHMALANVYGLDYLLTWNCKQMANAQIQRKLSQISIEFGYRLPFVCTPYEFIGFKLRGE	1 out of 5	Predicted	['GO:0003677']
A8YI15	A8YI15_MICAE	MYLINFKKLNGFMKVTIITTINHNVGDDFIREGIIYLLKQRFPGENLSIQNVHKHSPITSRYGFEWFRNLRFSQPVDRLLPLKLTKDRLLEADLLVQSGAPVYWSHKGGPNCANSDWFDPLICRRYKLIQERVPFINLAAGSCQTYHSDGTEFLCSQKDVDYVKKLHEITQITTVRDSLAGKILNSLGLNAPIIPCSAIFARDNLGIEPEEPSFVALNYMKGSSHYRFNQDIDIHKWEINFLEFYNQIKNQEQCIFVCHNMAEAIEARKIDPDANIFLSNNHIDYIKFYARAKFGIMNRVHGAFILASFGRPSFTVGTDSRVRMTEEIGLRNAFVNDVNVTRLISEYQYLKNGADSFEERFSQIKTKAYQDYQSALIKLENLL	1 out of 5	Predicted	['GO:0005524', 'GO:0003677']
A8YBJ4	A8YBJ4_MICAE	MKLNYLTFSSICLTVTSLIILGSPAISLADHRSPITLASRDLSNQQQGKKIILNGRSLPVSWRQWTAANSTRIAMGDTAAGQLFGMDFLSTNDPKKQPINWFNLQTLSANLIDSDRWLDVTDILLKMGATTTINGDSLNINFPAPQIEDIQIENYGAVQRIIIQLDRPTFWQVSQAKNEAVITLEGNAQQSLISRFQPQTISNSNQNNDEDDLGNSNNNLATQITSLENNGVISRLKINLPTAYGLQISSVDNPPRIIIDSRPDAMDEKRIVWQPGLIWNQKYIQLDQDWFPVTWLEIDPRNPQITIKPITANSTSMRGTNPLITINSESNAVAMINGGFFNRNNQLPLGAIRVDGKWLSGPILNRGAIAWDNRGKIRIDRLSLEETLITATGQRFPLT…	1 out of 5	Predicted	['GO:0005524', 'GO:0000287']
A8YFA7	A8YFA7_MICAE	MSTETNLTTTTGADAIDLAIANGIDFDGSPIPPAKLELYHRVMGLEAGRQRSGVSNTMRSRIVRIGAKHIPQEELNQLLLAADFAPLKEKEIAFYYLK	1 out of 5	Predicted	['GO:0019843', 'GO:0003677', 'GO:0003735']
A8YCD5	A8YCD5_MICAE	MIILLDENLLSTKLKQPFLKKGDMVYNVNDMGWRGLKDREILDLAEKHPFDAFITADKNLPYQQNLTSRILRIIKSLENHRPS	1 out of 5	Predicted	['GO:0019843', 'GO:0003677', 'GO:0003735']
A8YIE7	A8YIE7_MICAE	MCICINCYFVDRCLTYHAVETQHQERHLTETPDFEAKNPSINVNIRTKEDYIEMEWDVVGCDSFLRETGKWSSLRPGEPIPT	1 out of 5	Predicted	['GO:0046872', 'GO:0003677']
A8Y9N8	A8Y9N8_MICAE	MAQLYEEVTLARDVPEYNLKQGDSAILVDIVAHPKGGEEGYVLELFNEVEESVNVVIVPKSAIQEEEKEGSSLLGMVRYGGIN	1 out of 5	Predicted	['GO:0005524']
A8YDM8	A8YDM8_MICAE	MITRQELKKLQSLTQIPALSILLPTHRTSPDNKQDPILVKNLVDEAKRRLSEEFSKREIEPLFDRLDSLVAEIDYPYTLDGLALYIGPDIAKLYNLPFSVQTRVIIDKTFATRDLVYGLHREQPYWLLLLSQGSTRLISGTGETLEEIRDQNFPLEMTGPGATSPLPFDADTSYLDDRIRRFFQQVDNALGEYIDDSSPLIVGGVVRQISFFQEVSQYTSAIVGTLTGNFDKTSLSELMPQVLPIMHSVRQTQKTEALQALDAAVSAQKVISTLGEVWRLAQEGRGKLLLVEKNYHLPAVLGENGDLVLVENVGGTEVIDDAVDEIIEAVLAKGGRVALVEEDSLNDYQKIALILRY	1 out of 5	Predicted	['GO:0005524', 'GO:0003677']
A8YDX0	A8YDX0_MICAE	MKEKVYLDSTVPSYYFDERETLKAFTEVTRKWWSEMSSYYDLYISDAVLQELTDGNYPRKAEIIHLVSTIPLLPPTSALEQVVEFYLANYVMPRSLVGDALHLAYASYFDIQYLLTWNCNHLANANKRKHIRVINARLGLSTPEIVTPLELFKEENNL	1 out of 5	Predicted	['GO:0005524']
A8YHV7	A8YHV7_MICAE	MNNPEEYVIIMAKILDLTIPDRYLNSVVENWQRLQEIASLVTEFPLEDDGESALSFEP	1 out of 5	Predicted	['GO:0003899', 'GO:0003677']
A8YAB0	A8YAB0_MICAE	MSDLQTSGVFQPDILNTYPGVFAPTLVGVWDRLSNANAVTIVGNYAYAVGDTLEIIDISNPSNPIFKGNYDNTSGYAFDVQIVGNYAYLADWDSGLQIIDISNPTNPTLKGNYNTSGYAVGVQIVGKYAYTIFLYLRHNECKLGKHSSVDVCHGFRNLVLCR	1 out of 5	Predicted	[]
A8YKP0	A8YKP0_MICAE	MGFFDSEVVQQEARQLFEDYQSLTQLGSEYGKFDREGKIIFIDRMEELMERYKIFMKRFELSEDFSAQMTVEQLKTQLGQFGMTPQMMFDQMQQTLERMKAEIR	1 out of 5	Predicted	['GO:0003677', 'GO:0003735']
A8YA21	A8YA21_MICAE	MLRYLEVVEESVVKLKPQEIEIQNIDHLGIVAGIIDSIGIVEIINELIGVEKDEKVNAGQVVKAMIINGLGFVSKPLYMFPEYFETIACEHLIGTGVKPEYLNDDKLGRVMDKLFIKGLDTIFFIIAVKAAQKFGVSLSTSHLDSSSIHVHGQYNTSLPEVIFENQKIGNNQELEEIAVKSPKEITITYGYSRDHRPDLKQFIIEMICSGDGDIPIFLHYF	1 out of 5	Predicted	['GO:0005524', 'GO:0000287']
A8YH44	A8YH44_MICAE	MTILPVQALPIIYNPTPTLTLNAGTATPTVGALVNTANGNGLTGPGNALQQQHVAGMDFSNFWGVRLEIGTTPADVNLDFDFGSSVFLDTLALWNYNAFNTTATDRGIKDFTLILSNNSDFSSPVYVSGTLTLPEGTATNIPATIFSFPLIQAQYARIDVANNWFVGWTAPGPIGLSEVWFAQTVPVPESNSVLGLLALGLLGTAAAFKRHWN	1 out of 5	Predicted	['GO:0005524']
A8YIF4	A8YIF4_MICAE	MQKGKCQQLSWNSSQKRREGSILSIPTIHPYGKWYFYERILQVPFYSVFQPQSGELEVDRLVSGKYELQKADEDHRYWRAEIGLFLGV	1 out of 5	Predicted	['GO:0003677', 'GO:0003735']
A8Y9L9	A8Y9L9_MICAE	MSPISEVKIKNLDHLGIVAGLIDEIRIVEIINSKLGIDSREKISAGTVVKAILINGLGFLSRPLYLFSQFFEDKGIEELLGEEIKTDYINDDKIGRVMDKLYKHGLNDIFIEVVLSVIKKFKIETKYSHLEATSLLQREHLIYASE	1 out of 5	Predicted	['GO:0005524']
A8YB55	A8YB55_MICAE	MIVFIDSGVLGLLTHPKKAGKPADCEDWLYSLLSKGVYVVSSDICDYEVRRSLLLESVKKNSFNSLDNLNELRNVIDFLNLDTEVMLAASQIWVETRKIGKQTADNYNIDVDIIILAHWQLLKKQYPSRYLVIATTNVKHFQGFAEALNWQDINL	1 out of 5	Predicted	['GO:0003700', 'GO:0000287', 'GO:0003677']
A8Y9L2	A8Y9L2_MICAE	MLQLAKISRSIALGCLGTILTSFPVLSAERITFILAPFSRTLEISSLEKFAKTGRIDANLRQYLGNTTAEQQKEFRQALTTSKEINPVLISRFFNTRMGEDILNLLGELITIQGGINGKFALRSALVKSAFEPEGVTILSLLRNLPTNMQIDVTKVQRLARAIDVVLKATTVFTEKVAQLSLEEAKKAG	1 out of 5	Predicted	['GO:0005524', 'GO:0003700', 'GO:0003677']
A8YJE4	A8YJE4_MICAE	MSKSATTMIPFQVVGQFLGFVLKDGYKVKYLRISVDKREYWFKPEKTLRDHIPLNIALHSWLKVTGESSLCSKKGKLKLRVLGIEHLSGEKTPEVTPAKAKKATVLICQKSDCWKNGGARVCQRLESSLEEKGLGEAVNIKLTGCLKQCKKGPNLVVMPDKKHYNQVAPQDVPSLIERHFATSEQGKSLSV	1 out of 5	Predicted	['GO:0019843', 'GO:0003735']
A8YEW6	A8YEW6_MICAE	MSIEEALKLLKEYGCIKLKIAQSPEEEEALRQAILLVNQGSESINLGICADNNEEGFKALKGYLQALGYPLPNSLPEDQPEQGAVYIKYNTQRQASYLDSYTGTYRGVLVSCQSENDQLVGTYGHFPLDLFS	1 out of 5	Predicted	['GO:0005524', 'GO:0003677']
A8Y9Q5	A8Y9Q5_MICAE	MTAGVFGSLPFPNQSGDQLISKVVSAAIAALFKRTGKLTATVRAEPVAKLLQGSIDGFDFIGQSMLMYNGLRIEAMELYVQAVAIDFSAIFTGQVKLRQPTRATLRVVLTEEDLTTSFNTPFIVEKLQRLEYEGKSIHCQNTELILNDDKTLTLKSLIKLGEEEPILLEMTTAVVVEERRKIQFVEVVYQGDERSKALGEALISHVNNLMDLDKFALDGTQLRVDRLRLKDKQIIFYGIADIERFPKRK	1 out of 5	Predicted	['GO:0005524', 'GO:0003677']
A8YC27	A8YC27_MICAE	MSSLRLLADVHISPLTVAALRLQGYDIVRTTDFLPATAADAEILELARVEGKVILTQDLDFSLLVALNNYGLPSLITLRLSSARPDVVAQRLLDVLLTVETELTEGAAITISDDSVRVRKLPIR	1 out of 5	Predicted	['GO:0005524']
A8YLQ7	A8YLQ7_MICAE	MVHIYSCQLELHDNLYYATREIGRLYESEPVIHNYALCYALGLVNSDSYRYFCSEQIPQYQEHLNPLNEEKIYVTPARAIAHTAVLNTWKYANNNYHVEMEKTQKNIPSFGRAKEIAPESVFECFIISHHPLQLPKWIRLGKWMSKAEVKLTELSLSKQKEDLFIYPYPLNPLDVMFTHQVIGYDVINMPPVSLIRNVRMRGEYYQISDRPDLKIPARLSYHFG	1 out of 5	Predicted	['GO:0005524', 'GO:0004515', 'GO:0003677']
A8YCL9	A8YCL9_MICAE	MTRWFNIAGPCKDDIHYMLSPTVRLPDLEELIEQESYFVLHAPRQTGKTTAMLSLAKQLTDTGNYAAVMVSVEVGSAFNHDPSAAELAILGAWYNTINIRLPKELQPAAKQWQQEEPGNRINDFLTAWAKAINRPIVLFIDEIDSLQDQTLISVLRQLRDGFPNRPENFPTSVGLIGLRDVRDYKVASGGSDRLNTSSPFNIKVASLTMRNFNLAEVGELYQQHTAATGQIFTPEAIETVFYLTQGQPWLVNALAKEIVEKMVKDRNIAITKEHILTAKEILIARQDTHLDSLAEKLREKRVKNIIEPILAGQTLPDTLADDRQYLIDLGLLRRDPMGGLVISNPIYREVIPRVLVQGTQDSLPLISPSWLTAKGELNIDALLTAFLKFWRQHGEPLLG…	1 out of 5	Predicted	['GO:0005524']
A8YBY3	A8YBY3_MICAE	MSAITFSTAPTAYSIRMIKDEVRQMVEQGVVSRHQPIYTLCQFIPPREWVCVECELERCDYLLRDQIGDLIASESWDND	1 out of 5	Predicted	['GO:0003677']
A8YBM9	A8YBM9_MICAE	MHYTTRRFWKCYEDLPPQIQETADQCYELLKADPSHPSLHFKKIGKKYWSVRAGLDYRALGVEVESGISWFWIGTHAEYDKLIGKI	1 out of 5	Predicted	['GO:0003735']
A8YJX8	A8YJX8_MICAE	MNQDNEISHLLDLMPASGRMMTRIVSKPESSKVIETNFPLPWQRGVRPIPINFDLWRQLSRSQRDLVLLRAVCVLTAVKWFKPDLDRVIALAGMIGLTVETLQTDAVGMAVAGGLTALAINRIWREKRSPQRELDADEAALKVAVRRGYTETEAAKSLLSAIETIAEIEGRSSLNFNELLRCQNLKKLANLSFVGVPDQVRQS	1 out of 5	Predicted	['GO:0005524', 'GO:0003677']
A8YHW4	A8YHW4_MICAE	MKESPKVVLLLTHSGDFFTIDRVAEAIEKKGATPFRLDTDKFPLEVQLAAQFNGKKSFYQLTYNHQSIDSQQVQSVWTRRIWQPELTGDLDPQFREVCVRESQTTLAGFWDSLRSARWLDNLAQIEKAKNKLLQLRLASEVGLIIPPTLVTNNPDAAREFFSQVQGRMVSKLLTAIARSMESPEFFLYTSRVKAEDLEEAESLRYCPMVFQAEIPKQLELRIVVVNGQTFVGALESSQYNHSAVDWRRSGIDPGAWQHHTLPDSLLQQLQIFMANLGLNFGSFNFILTPAGEYVFLEVNPGGEWGMLERDLDLPISNAIADFLVFG	1 out of 5	Predicted	['GO:0005524', 'GO:0000287', 'GO:0003677']
A8YCN0	A8YCN0_MICAE	MTRWFNIAGPCKDDIHYMLSPTVRLPDLEDLIKQESYFVLHAPRQTGKTTAMLSLAKQLTDTGNYAAVMVSVEVGSAFNHDPSAAELAILGAWYNTIEDSLPTELQPPAKQWQQEEPGSRIKAFLRGWAKAINRPIVLFIDEIDSLQDQTLISILRQLRDGFPKRPENFPSSVGLIGLRDVRDYKVASGGSDRLNTSSPFNIKVASLTMRNFNLAEVGELYQQHTAATGQIFTPEAIETAFDLTQGQPWLVNALAKEIVEKMLKDRNITITKEHILQAKEILIARQDTHLDSLAERLREPRIKAIIEPMLAGLELGNIPNDDIQFVIDLGLCKMHPYGGLTIANPIYREVLPRVLTVTPMASLPMIAPTWLNSEGELNIDALLTAFLKFWRQQVEPLLG…	1 out of 5	Predicted	['GO:0005524']
A8YAU2	A8YAU2_MICAE	MTISQTKTNPWQKRSRKDVKKLSDNEINEKYEQGERRILLEINREKLPSFADSLKKPNYMEKRPFYQRRDRWDAQKQSRLIESFLMNIPVPPLILYETSYNSYEVMDGQQRITAIDNFYNNKLELTGLEIWPELEGRTYESLPAKIKDGINRRAISTIVVITESLSDIEEALSLKQLVFERLNTGGVGLSRQEIRNCIYSGKFNQLLLKLSENNIFAKAWNIPIYNQEKLKKNRFYEKMGDVELILRFFALRDIDQYTGNLSKYLDNYMMKKSLNFSDENIQEFEQVFNQTIELVSNIYQDQLFKPFDSKTKTHKSKAYKVYYDAVMISFSNHLSDYQELITRKSAIIDETISLFTQDSQGITHQDKKLKKGLFTGEGDTKDDIKARIQIFDSLIQRVL…	1 out of 5	Predicted	['GO:0005524', 'GO:0003677']
A8YAU6	A8YAU6_MICAE	MLRYLEVVEESVVKLKPQEIEIQNIDHLGIVAGIIDSIGIVEIINELIGVEKDEKVNAGQVVKAMIINGLGFVSKPLYMFPEYFETIACEHLIGTGVKPEYLNDDKLGRVMDKLFIKGLDTIFFIIAVKAAQKFGVSLSTSHLDSSSIHVHGQYNTSLPEVIFENQKIGNNQELEEIAVKSPKEITITYGYSRDHRPDLKTVI	1 out of 5	Predicted	['GO:0005524']
A8YD83	A8YD83_MICAE	MNTSVSILAEIPEILHQSLQQYLETHPGWDQDGVFTAALSFFLLNCQSPERMNFEEQNSCAKVYLETLFQRSEC	1 out of 5	Predicted	['GO:0003677']
A8YC22	A8YC22_MICAE	MKFDMFSEVQLTEDLPESNLSRGTHAIIVDYCPRPEGQEDGYVLEVLNNQGKAYTVIAVEVSKIESIQNLKQDELQII	1 out of 5	Predicted	['GO:0005524', 'GO:0003899', 'GO:0003677']
A8YLK4	A8YLK4_MICAE	MFLDELQPVVKELIQQPIAFFGGFASGLLRLKLSDDPLKKWLEEQGLVSFNDNNQDNGNGPQSISID	1 out of 5	Predicted	['GO:0003899', 'GO:0003677']
A8YLE7	A8YLE7_MICAE	MSYPQKRFVMVCQHSSCLVQGASELLLAWQTAALPEDVIVMTSGCQGQCSTSPTVRIIPEETWYCRVKPEDVNQIVEEHLKNGQPVERLLHPRIHAQWQ	1 out of 5	Predicted	['GO:0003677']
A8YCA8	A8YCA8_MICAE	MKRFLLLFCVLVSFLVFISLQIDFSLSALALTRQQLEGPGQLLYQSRHSLRDDTGSPWQVVLFKRVKDGETVEISLRLVGFPEGIEFLHPERLTITTAQGQILAAEDAFAQESPAANVGQYKMQDILTQLPVTEAIELSLPLDNPRALTIPTPVLLEWQSLLFSVNGGNPNHPATISSRAKLIS	1 out of 5	Predicted	['GO:0005524', 'GO:0003677']
A8YCV1	A8YCV1_MICAE	MTIALERLPQSWQGLAHRLTYKYFQARIDIPKDPYKILFRPQPYQVLFILSHMRSGSSLLTHILNSNPEIIGFGETHLVYESEQDFKTLMFRLHWRLKDLNMNHKYILDKVLHDEKFLDHSFLQSDAVKTIFLLREPKRTLASILDIKPHHNEQQALGYYTGRLATLESYARLINSQEKSLLITHDQLLNQSQLVFNSLQSHLDTKTGFSEEYRVLNTTGIRGLGDSSENIRAGKIIKQARKLDIQISDDVLTQAQKAYDQCYKTLSHYCHCI	1 out of 5	Predicted	['GO:0003677']
A8YK77	A8YK77_MICAE	MKNRIFTVILYKEDNMYIAECPEVGTVDQGETIEQAIAGLKEATRLYLEEFTLPETSPRFVTSIEVSYA	1 out of 5	Predicted	['GO:0005524', 'GO:0003677']
A8YAD0	A8YAD0_MICAE	MQTEQGRKNIKFALAKKIFNPLLRNIGYTLITDHFYQPIPNRQEIMTYAGKERPLSSIEWHLDKQTELVKYLLEKYGLEFNNKEIFSAFGYSEDSSGLISGDAEVLYAMVREKKPNRVIEIGSGGSTKIIAAALRMNFIENSQKSQLISIEPYPQDFLKDFANVSKDFLEFSLLIQKVEAVDLSVFESLQTNDILFVDSSHVFKSGSDVEFEFLQVYPRLQTGVLVHIHDIFFPCDYPIEWNLKESRYWNEQYFLETFLQFNKKFKILASLSMVSYYKNSVFLDNINACNEARLPGSFWMIA	1 out of 5	Predicted	['GO:0005524', 'GO:0003677']
A8YC72	A8YC72_MICAE	MQSLSSGQGKTIMEKPEKQRRRRGIILTPTGLEKLLTAKQEAEYRDNCGHRFTLEVLSEKILLGVDTLMKVFACESGVDKQTLKHCFQAFNLTLENSDYYRPNLPETDTINPQLLPELPEGQVPLNSPFYINRNNLEQTCYQEILRGGSLIRINAARKMGKTSLITRIINYAQQQQYHTLYFSFRLAERSIFQDLNHCLRWLCVSISRQLDLDNHLPQDWDEFLGGKINCKIYLEKHILSHLDHPLVLAFDDLEYLLPYPQLGEEFFSILHLWHEEGKNKPLWQKLRLIVAYSPAQELDKTSDTYQSPFSLGLPIELPNFTSAQVRELSQRQGLDQNFNSEKLRIFLGGNPYLIRLACYHIVRGNCTLETILATSIDEENNIFADHLKRLLSHLQYLKG…	1 out of 5	Predicted	['GO:0005524', 'GO:0003677', 'GO:0004357', 'GO:0008270']
X5JKU0	X5JKU0_9NOST	MQYQEKIPTTSDFFQDSYQDDLPDGKVIGTKGTTAIIRKGIDTEDIIAIDNGALRLQSLMIPAWGKEGIAYGPYKRSNGLAFGIF	1 out of 5	Predicted	['GO:0019843']
X5JTX5	X5JTX5_9NOST	MIHAADTDNGEVWTHFGNQVLSTLKGLQNIQIYYVVILREKGAVYYMASRENGYGTGSYPNMRPIAIDPWNENNDLYAGI	1 out of 5	Predicted	['GO:0003677']
G5J2B7	G5J2B7_CROWT	MPKTLPITVACKLEVSNAVATEIDDTLLVFATACDWVNANTPNKMTNKTAMQSLVYQYVRTNFGLSANLAIQAIRRVCANRKTAKQKGRKVKEFSPTSISYDARIFSFREKDWTVSVKLLNSRQRIKLLIGNYQVGLLKGKDPKAATLVKRKNGDYYIHITLDEPTQPETKTDKVLGCDLGRT	1 out of 5	Predicted	['GO:0019843', 'GO:0003677', 'GO:0003735']
G5J7K2	G5J7K2_CROWT	MIDIAESEIIATHRSGTTEINNLIATDKVVLSGGNLVLNGSNSSLLLFDLTAGTLTQRSNLIVTDFNWNGGILTGGGTTTIQGDFNLSNTTKDITGQTIITQGETNWDSGTIRIYG	1 out of 5	Predicted	[]
G5J6Z2	G5J6Z2_CROWT	YPDSDGKLMADNTLQFRWITMIKANLDWLFSQDSNVFVAGD	1 out of 5	Predicted	['GO:0003677']
G5JBJ8	G5JBJ8_CROWT	MEITEKKVKQEAIPYNCVSQTFTISREAGKWYVSFAVSASYIPEMKHSHQKVGIDL	1 out of 5	Predicted	['GO:0019843', 'GO:0003677', 'GO:0003735']
G5JCU8	G5JCU8_CROWT	DICTTSEGESWSGKQVADKRNHYAKLRAVIQKKASKGTLMLTA	1 out of 5	Predicted	['GO:0003735']
G5J7T5	G5J7T5_CROWT	MIYYHSNLIICQENCTEIETAYGKLSRYYHNLNHLIHLINLALQYKNNIEDFETLLVSIFYHDFVYEITGKNNEFKSAEIAKKRLLMLNYREHPIFVSKSLKAIVD	1 out of 5	Predicted	['GO:0003677', 'GO:0003735']
G5JCV0	G5JCV0_CROWT	MPETQPITVACKLEVSNTLAKEIEDTLLVFATSCDWVNQNTPNKMTNKTAMQSLVYKNVRTNFGLSANLAI	1 out of 5	Predicted	['GO:0005524', 'GO:0003677']
G5J6Z1	G5J6Z1_CROWT	MGKSKTKRKTKKKKQDSMIRTDVWTLKVTSLEKKLLLLTVAEYRRFLKPLVFIVNAEWKSIGNLTDKEKVNYLEKSIHVTSKNPQIKYSYYQKV	1 out of 5	Predicted	['GO:0019843', 'GO:0003735']
G5JBJ9	G5JBJ9_CROWT	HLLLSQAIIIFLKNIIHYFYVVISSETMNNSNSKMPLSRQLRYEKQEGG	1 out of 5	Predicted	['GO:0019843', 'GO:0003677', 'GO:0003735']
X5JHC3	X5JHC3_9NOST	MVTAGWGKQGIAYGPYARTNGLAFAVLLVNCHNTSQSERIKSIKERLHRWLIGSETEKPLDRFWHWLKSPQKRWTARQFWWWIRTAPEFSKYFNVPQLDENLAIGWFPQEVPENPLSEGNGFIIHATGAENGEVWTNVGSGVKWGVTHNLRMSFDGMNYVVYVNNEPVLYRALTDVYLDATKLTISRVGIVANWEWGNDTGSTLKNFVARV	1 out of 5	Predicted	[]
A0A1Z4I9B5	A0A1Z4I9B5_9NOSO	MKIFSVVLSMLRPVRFLVIAFTCALLFLSSTVPALAITSYQSDKTEATDQLLEIQKATDEVGRSAPPGLKEVQKKSNEGLNEVQGAADIDKQNRPENSQESTSVEGEIQNLLEKVTGKTK	1 out of 5	Predicted	['GO:0003677']
A8YAN5	A8YAN5_MICAE	MTTESLATSEAIESMTDEFLASTSSHQEMIEMVISTLQQNDTAMVQHTEKGYLWKFQYGSVEVFVQLTGESDDDFLTVWSSVLKLPVQDELGLTRKLLAMNCAETFESHFAIMNEQVVVISQRTVADLSPGEISRAITLVATVADNNDEMLRESFGGS	1 out of 5	Predicted	['GO:0016989']
A0A1Z4UCT8	A0A1Z4UCT8_9CYAN	MKIIALVSSILRPVRFLVLAFTCTLLFVSNAFPAFAIDSYQSNPEEATTQLLETQRKTDEVGRSNPPGLKEVQKKSNEGLNEVQGDADIDKMKRPENSTSSTSVEDNIENFLEKVTGKK	1 out of 5	Predicted	['GO:0003677']
T2JUY4	T2JUY4_CROWT	MEQDQLSSPVRVLDKAIKELIEVNYQLSYQELSALRELTETTQHFWEIDNRLRQSNPNPKLPRATLIEFIQLLRRGTITANPRPPYYLGKKPSYVTLATIFQYRSLKSCHRWQFWLDISSNLWEKGGASVLFCAPLFLREWSGRTLTPEDEFEADQARLQRILRDLLGRVKDKVILCHSDLSVKGTEQTGPLLTLVNGCEEI	1 out of 5	Predicted	['GO:0003700', 'GO:0004519', 'GO:0003677']
A0A1Z4KBK0	A0A1Z4KBK0_9CYAN	MKIIALVSSLLRPVRFLVIAFTCTLLFVSNAFPAFAIESYQSNPKEATTQLLETQRKTDEVGRSNPPGLERVQRESNKGLNEVQGDADIDKMKRPSNSTSSTSVEDEIENLLEKVTGKK	1 out of 5	Predicted	['GO:0003677']
