# Supplementary material for: A bacterial phyla dataset for protein function prediction
Source: Data Brief. 2019 Dec 18;28:105002. doi: 10.1016/j.dib.2019.105002 (PMC6950771; doi:10.1016/j.dib.2019.105002)
Supplement: Multimedia component 5 [file mmc5.zip › Fus_Hypo_Predictions.csv]

Entry	Entry name	Sequence	Annotation	Protein existence	Predicted GO (Molecular Function)
Q7P2D8	Q7P2D8_FUSNV	MLEVQEQLKSKEVSSSVGGGAVSVKVNGQKELIEVKLSDEVLKDAANDKEMLEDLILTAVKDAMAKAEE	1 out of 5	Inferred from homology	['GO:0005524', 'GO:0003677']
Q8RET1	Q8RET1_FUSNN	MTDNIDIVFLKPTKFEDCVICANYIKEDKIVNMNLSQLDDNDSRRVLDYIAGAIFITKAEIVNVGNKIFCSIPSNRNFLNEMNRDTSHDEEEVEIVRG	1 out of 5	Inferred from homology	['GO:0005524', 'GO:0003677']
Q8RFW8	Q8RFW8_FUSNN	MEAEEVDEFRYEDYSTIFIDPKQFEDCKKIATYIEKEKMITINLENIGPNVAQRIMDFLAGAMEIKNASFAQIAKHVYTIVPENMKVYYEGKKREKKLIDLEKGERFNGEN	1 out of 5	Inferred from homology	['GO:0003677']
Q7P2M7	Q7P2M7_FUSNV	MADNIDIVFLKPTKFEDCVICADYIKEDKIVNMNLSQLDDNDSRRVLDYIAGAIFITKAEIVNVGNKIFCSIPSNRNFLNEMNRDTSHDEEEVEIVRG	1 out of 5	Inferred from homology	['GO:0005524', 'GO:0003677']
Q7P302	Q7P302_FUSNV	MEAEEVDEFRYEDYSTIFIDPKQFEDCKKIATYIEKEKMITINLENIGPNVAQRIMDFLAGAMEIKNASFAQIAKHVYTIVPENMKVYYEGKKREKKLIDLEKGERFNGEN	1 out of 5	Inferred from homology	['GO:0003677']
Q8RFZ4	Q8RFZ4_FUSNN	MDIINLIVTLIIAILGGYLADKKKVPAAYMLGALFLVAIFNVLFNRAFLPNYFKFVTQIATGTFIGSKFRSEDIKMLKKVVIPGMTMVVLMIAFSFILSYLMSTFLGIDNLTSFFATAPGGIMDISLIAYDFKANTSQVALLQLIRLISVISFVPFFAKKCYERNNKKNTSFEREIKNEIKEEEKVENKNEKSFLFTVIVGIIGGIIGYFSHLPAGTMSCSMALVAYFNVKTHKAYMPLTLRKIIQSFGGALIGAKVTLSDVIALKNLIFPIILIIIGFCLMNILVGFFLYKTTKFSLSTALLSASPGGMSDISLMAEDLGANGPQVASMQFLRAIFIVGIYPIIIKILFA	1 out of 5	Predicted	['GO:0005524', 'GO:0000287']
Q8RER6	Q8RER6_FUSNN	MIKKMDIYISKYFIKFFLMNIIGFMGVFLLAQTFKIIKYINQGKLAGGEIFDYILNLLPKMFVETAPLSVLLAGLITISIMASNLEIVSLKTSGIRFLRIVRAPLIIAFVISLFVFFVNNSIYTKSLAKINFYRRGEIDETLKLPTTKENAFFINNTEGYLYLMGKINRETGLAENIEVVKFNTEISKPKEIITAKSAKFDTEENKWIFSNVNIYNVETKETTAKIEYKSNLYKDDPSNFIKASAEDPRMLTIKELKKTIKEQKNIGEDTRIYLAELAKRYSFPFASFIVAFIGLSVSSKYVRGGRTTMNLVICVVAGYGYYLVSGAFEAMSLNGILNPFIASWVPNILYLIIGIYFMNRAEY	1 out of 5	Predicted	['GO:0005524']
Q8RER5	Q8RER5_FUSNN	MKIINKYILDELKGPIILAVFVFTFIFLLDIVVTMMEHIIVKGISVFDVLRLLSFYIPPILTQTIPIGMFLGIMICFTKFSRNSESVAMVSTGMSIRDILKPILAIAIGASIFIVFLQESIIPRSFIKLKYVGTKIAYENPVFQLKEKTFIDNLDEYSIYVDEVSSDGKAKNIIAFEKPEDKNKFPMVLTGEEAFWKDSAIIIKESQFVSFDEKGKKNLVGTFDEKRVVLTAYFQDLNIKIKDVEALSIIDLIKGLKKVEATEVIKYKIEIFRKLALVFSTVPLAVIGFCLSLGHHRISKKYSFVLAMIIVFAYIIFLNIGIVMATAGKLNPFIATWTPNLLLYLLGYKLYKAKEVRGI	1 out of 5	Predicted	['GO:0005524', 'GO:0005471']
Q8RFG3	Q8RFG3_FUSNN	MKKNFIICTFIIFLLASFTVFAEREVDLEKLEYDDKSKLVYLEGENEPFTGIAKDYYKDKSLKIEFPYKNGKMEGRGKEYYPSGKFKSDAFFVDGLLQGKSIGYYENGNLEYEENYKDGELDGLIKDYFESGKIKAEINYKNGELDGPAKEYYENGQVYIQESYKNGELDGESLNFDENGNLKSKEVYKNGELVESSNKNIGEVSIPSKKSNTESKLKYYIGISAFLTVIIGLIVYTIFKMLTAFPKTNHLSDEQRSRIFKILMKYDEGKDGLFSAYRMNGVGTGYYRVRSMMVDNEKVYIYAKMFSILYIPTPITLGYLLCYNKDKILASFSNTTFKEAKKEIEETILHL	1 out of 5	Predicted	['GO:0005524']
Q8RDU8	Q8RDU8_FUSNN	MNKKIIVTKFLLYSFIGIFMFFISIKIGDRNTIPIDHLVKFILKIPHLQIIYGITIIFVGTIFPLIKKTWNKNKLNFIMSILNIIGLIFTIMCIFKFGPEIITQESMGPYVLFKVVIPVILIVPIGSIFLAFLVSYGLMEGIGTLMEPIMRPIFKTPGRSAIDAVASFVGSYSLALLVTNGVYRENKYTTKEAAIIATGFSTVSATFMIITLNTLNLMEYWNLYFWVCLIVTFIATAITARIYPLSKMPDIYFNKNLKVENENLENKKSNIFREAWNTAISNFLKSDSVLDNTISNLKSGIKLALNIGATIMSVGVISLLLAQYTKIFDILGYLFYPLTLFFKTSDPFLIAKSATITIADMYVPAIISTGASIDVRFIIAVLCINFSLHLFLVF	1 out of 5	Predicted	['GO:0005524', 'GO:0005471']
Q8REH6	Q8REH6_FUSNN	MKKNILRIFLFLIISIISFSASFSISDLDVEAKLQKDGSMLVSEAVTYDIDEINGIYFDIDAKGYGGITSLQVFEDEGHYENNVISYREVDPVNYEVTENDGVYRIKLYSKNYNNVRTFKFVYTLPEAIKVYNDVAQLNRKMVGQDWQQGISTVKVTIELPVSNDYDNSKVLVFGHGPLTGEVDKIENTVVYRLDDYYPGDFLEAHILMEPVIFSEFNVSNVIHKNMKQELLDMEARLADEANEERDNALRREENIQKLSDNAKTIFGVEASIWAVLMYYIHVVFKRKNKSKNNDIKYLRDLPDDSSPALVGGVMTKSVNNNEILATIVDLIRKKVLTLETSDKKTIITLTGSTGLLSAQEKTIIDIYINDFGDGRSLDLKSIGFFHKVPMKTAGKFEK…	1 out of 5	Predicted	['GO:0005524', 'GO:0046872']
Q8RE74	Q8RE74_FUSNN	MSYYAYRRESGFLWHEFKWKEENIMPRPKTKEELMIAAKDNYEKLNTLISKMSAEELNTPFDFSMDEKKKEAHWKRDKNLRDILIHLYEWHQLILNWVYSNQNGEEKPFIPKPYNWKTYGDMNVEFWKKHQNTSLKDATKMFHKSHKDVLELAERFTNEEMFSKDVYKWVGGSVLGSYFVSATSSHYDWAMKKLKAHQKNCKLK	1 out of 5	Predicted	['GO:0003677', 'GO:0003916']
Q7P2E8	Q7P2E8_FUSNV	MVGQDWQQGISTVKVTIEIPVSKDYDNSKILVFGHGPLTGEVDKVENTVVYKLDDYYPGDFLEAHILMDPVIFSEFDVSKVIHKNMKQELLDMEARLADEANEERDNALRREENIQKLSDNAKTIFGVEASIWAVLMYYIHMVFKRKNKSKNNNIKYLRELPDDSSPALVGGVMTKSVNDNEILATIVDLIRKKVLTLETSDKKTIITLTGSTGLLSAQEKTIIDIYINDFGDGRLLDLKSIGFFHKVPMTTAGKFEKWSDYIINEMNRKDLVYEHIGCGATLIFVLLSIIFTFGSLIQTALTNNTLFMFGIPLGVVLFFSAGTAKYPSKKLAETMSKWQAFKNFLSDYSQLEEAKITSIHLWEQYFVYAIALGVSDKVVKAYRKALDMGIIKDTDGIN…	1 out of 5	Predicted	['GO:0005524']
Q8R5Y2	Q8R5Y2_FUSNN	MRKSFLFIFLIFLVNSIFSYSSTNNSTDEELQKVFDKNKEIIVVYRASIKDIIPKKYIENIIPKEEFDISNDNRIKITIKYTQKNKSDILAEIYTPDGDLAVKTEIKLRKKILFNEIEKLVREIEDNEASNGSDILNNKFSENFEENVKSFVSYSYYDDGSVNSKTEYDFDRKSISMLTYSDGKILSKTIAKYKGSIQDENMDIDFYENLTKTYTKMKVKKVENGQEVRTFYPSGKLRTVGVYKYNILNGEYKEYDESGNLIKEIFYEDGVEIKK	1 out of 5	Predicted	['GO:0005524', 'GO:0003677']
Q7P391	Q7P391_FUSNV	MKISFSIQAWEEYLYFQNQDKKTLKKINELIKDIERNGVLNGIGKPEKLTNNLTGLYSRRINDKDRLVYKLENDFIVILQCKGHYNDN	1 out of 5	Predicted	['GO:0019843', 'GO:0003735']
Q7P2Y7	Q7P2Y7_FUSNV	MLLTWTDFAWEQYEELQEKDKRLVKKINTLIKDIKRNGNEGIGKPEPLQHELSGYWSRRIDDKNRLVYKISDTQIIIVACANHYK	1 out of 5	Predicted	['GO:0019843', 'GO:0003677', 'GO:0003735']
Q7P382	Q7P382_FUSNV	MKNKDTFIINNEEYKKLLLRLKERVKNNQLKAAIKVNYELLDLYWNLGKEIVKKQSEYFWGEAFLKSLSNDLQREFIGMKGFSLTNLKYIRKFYLFYKKSQQAVDQLDYIFSIPWGHHILLITRCKNEEEALFYVEKIIKNGWSRAMLLNFLDTNLYSAQGKAITNFSRLLPDTKSDLAKETLKDPYNFDFLTLTEGYKEKELEEALTSNITNFLLELGQGFAFVGRQVPIMVGSKEMFIDLLFYHLELRCYIVVELKVTELEPSYIGQLGVYIAAINHQRKKDMDNETLGLLICKTKDNVVAEYALESSREPIGISEYNLSKLLPKNYKSSLPSIEEIEEKLK	1 out of 5	Predicted	['GO:0005524', 'GO:0003677']
Q7P2N5	Q7P2N5_FUSNV	MRKSFLFIFLVFLVNSIFSYSSTNNSTDEELQKVFDKNKEIIVVYRASIKDIIPKKYIENIIPKEEFDISNDNRIKITIKYTQKNKSDILAEIYAPDGSLAVKTEIKLRKKILFNEIEKLVQEIEDNEASNGSDILNNKFSENFEENVKSFVSYSYYDDGSVNSETEYDFDKKNISMLTYSDGKILSKTIAKYKGSIQDENMDIDFYENLTKTFIKMKVKKVENGQEIRTFYPSGKLKSVGVYKGNILNGEYKEYDENGNLIKEILYKDGIEAKK	1 out of 5	Predicted	['GO:0005524', 'GO:0003677']
Q7P2K4	Q7P2K4_FUSNV	MKNKILFGTILALLLVGSVSFADDDADKKRLLEEYDRMQEEKAKEQPQTTAEVVSENGEVVTTEGEQVAVAPKKAEKDMTESERMDVEVQRIKKRMLEINDKIENYNKTNEMIDNLEKNVGELERKVNY	1 out of 5	Predicted	['GO:0005524', 'GO:0003677']
Q8RH74	Q8RH74_FUSNN	MELSYLDIAIKLTMGLLSLVLVINISGKGNLAPSSAMDQVLNYVLGGIVGGVIYNPGISILQYFIILMIWTMIVLILKWLKTNSILFKSILDGQPVIIIKKGILDVEACRRAGLTANDIAFKLRTNGVYSVKKVKRAVLEQNGQLIIVLQDEENPKYPIITDGTIQTNILEAIDKDIDWLQEQLKEMGYENISDIFLAEYNSGKINIITY	1 out of 5	Predicted	['GO:0005524', 'GO:0003677']
Q8REU3	Q8REU3_FUSNN	MEDKFVLFSNQHFITMGIGFFSCILLVFLGFFTEKKVAFAKIIAIIVLGVKIAELSFRYYYYGETVAQLLPLHLCPIVIILSIFMMFFHSEILFQPVYFWSIGAFFAILMPDIRDGMSNFASQSFFITHFFILFSTVYAFVHFRFRPTKSGFIYSFLMLVILAFIMYFINNRLGTNYLYVNHPPVTKSLVDFMGPWPYYIFSLAGIDIAISFFMYLPFRRNKKSKYGSWRSY	1 out of 5	Predicted	[]
Q8RGF8	Q8RGF8_FUSNN	MENKKYPTSVIIKFLACSLIGIFLFFVPITLNGKSTIPLDHIVNFVLKIPYFKEVYGTLVIIIGVFLPFYKKTWNKNTTSIVFSLLKILALPFLFMILFNNGPEFLMNKDVIPFIWNKIVIPVTTIVPVGSIFLSLIISYGLMEFVGVFMRPIMKPIWKTPGRSAIDAVASFVGSYSLALLITNRVYKEGKYTNKEAVIIATGFSTVSATFMVIVAKTLDLMDNWNLYFWLTVIVTFLVTAITARIYPIRNKSDAYFENQKGDVEKDIPKEKFKVAFNEGMEVCTNSGSILENVIINLKDGIMLAFNIGPSLLAIGTLGIVLANHTPIFDWIGYLVYPFTLISGFEEPLLTAKALALGITEMFLPAVLVTKLSFEVKMLVAITCVSEVLFFSASIPCMM…	1 out of 5	Predicted	['GO:0005524', 'GO:0005471']
Q8REZ2	Q8REZ2_FUSNN	MSIELILFLAMIAVFAIACFVFKLPVSLAMVLSSITGTLIAGEGIPIRHLVEGMFGYLDTILVIATAMIFMKVIQEIGTLNALSATIIKKFHKIPWLLLIFLMFVSMFPGMITGSSTASVLTAGSIVAPILLLIGIPVTETATIIALGGLCGMIAPPVNIPAMIIGGGIDMPYVGFTIPLLLLTIPVAIFSVLFLGLKYVKKIDYDKIKNEIDFSAMEQYGIKLYLPVILAIFLMIMDKVLPNIFGLGMPLIFIISAFVGLFCGKKINFFKVSKNAINESLPVMGILMGVGMFIQIITLTGVRGYIVVNSLSLPQSLVYIAMAITIPLFGAVSSFGASSVLGVPFLMVFLAKNQIITGSAISFIASLGDLMPPTALAGIFAAQIVGMKDYTPVLKKSIV…	1 out of 5	Predicted	['GO:0005524']
Q8RF91	Q8RF91_FUSNN	MSIDEALDRVGNDRGSYEFKKFQNSQESTNIKIKNNKLGDFNGVTLSSGYNISENNFDNRPRKYDRTFQNKATYGPFFVNYNYIQSDRSYVSFGIEKNLKDVFYSKYNSNLKINNYQQELNKISYDKNIQTKKINLVGLYQDILNTRNELEYRKKAYEHYRVDLDKFKKSYELGASPKINLESAELEAEDSKIQIDILETKLKSLYDIGKTDYNIDFENYKLLDFIENNESIDSILNNYMRDEVEELRLNLSMAEERKSYSNYDRYMPDLYLGYERVDRNLRGDRYYRDQDLFTIKFSKKLFSADSEYKLNELEVENLKNDLNEKIRVVNAEKIKLKSEYNELLKLASIGDKKTNIAYKKYQIKEKEYELNKSSYLDVIDEYNKYLSQEIETKKAKNAL…	1 out of 5	Predicted	['GO:0005524', 'GO:0003677']
Q8RDN4	Q8RDN4_FUSNN	MRKDYFTRFFYIILMGFGFPIMRFMSIHFETVNNNAVRFLSGGFLFILICIFKFREELKKILLESKIILKLLLLGIFMSGNMYFFINGNKVGESLNFLKGTLFLGTAIFIQSIQNLLVKNVAKKLHTIVISASTATLSGIIYLILSIHTGKIIQLKEVGEGMLIGLSLAGIYGMLTGMLMAFYIVQKQGVVIFNIIQLLIPVSTAIVGYFTLGETINFYQGIGAIIAIFGCIIALKI	1 out of 5	Predicted	['GO:0005524']
Q8RGE6	Q8RGE6_FUSNN	MKNIPAFIFAGFSGYAGYIALFNIATLFSSPSTLSVINALAPAITAIVAYFIFNERIKLIGCLSMGISFCGILILTLWDGVLTVNKGILYMLAGCLLLSLYNISQRYLTKKYSSFDVSMYSMLIGGILLVIYSPSSITNMFSISFTSLILIIYMSIFPSIISYFFWTKAFELAKHTTEVTSFMFVTPVLATLMGIIILGDIPKLSTLIGGVVIILGMILFNKTK	1 out of 5	Predicted	['GO:0005524']
Q8RIB3	Q8RIB3_FUSNN	MSGYIICISFCFIMKLINKKELKNVTLIFLTLFAGLRFNVGADYLSYEYLFNMIKSNQQTRMELLYWFLNKISPNYVVLCIITTFLSLYLIFKFINYLDKNNFYFILFGYFSIYYLQWNLSTIRQGLAISVFLYSTIFLFEKKYEKYLFFVLLGGLFHKSLFLAIFLYPIFKYKIKDKYLIMIFLILFVFKRELFEVLEFFILKYKISYSSYILGFVKKQLINPGVTKTYIIRALIYLFLFYLSKKKSAKSDYKLYVIKKVACFLMISNFILQSYGIAIRAIKPYEIFIILSFFYLIKYFTRFSLLVKQVAIMFINIGYFFYYINAGPMYYPYETIFSKKDYEYKSVKLHPIKYYKTRKVFEEEGYSQEEIDEFYRERGVIK	1 out of 5	Predicted	['GO:0005524', 'GO:0046872']
Q8RFW2	Q8RFW2_FUSNN	MNVFASPADFFKSYPNGSIKLDIKWENNELYYNSYFYNASYNEISPKQNWDDFKTNGLLDDIYNTLNKNYSNKNMTASILLNILEKNKLTITSKYYNSNNILLKEIIEDKFVIKIKNYDEYGNLLGETEKNEKKNTYHVKTYDKNLKYYAEMEVLFNKNEINFKGNKKNLDYNVSDSYVMESHYIFKNLNKNNLKKILSNLSSYNYEDVVNGYEKIYDNNKPFEYTEKIYKNGKLIDTKEYSTSSINTKNLKTTSKNEVQNNNNNFSNNSNKTKEVSLNKNGNSSENNSSWYYFIGALVIVIIILGIYRLLKAFPKTKYLSYGQQIRIFQILMKYNENDRYLFSARRINGIGTGYYRIRSMTVGYDKVYIYAKVFSILFMPTPIILGYLLCYDEKHILA…	1 out of 5	Predicted	['GO:0046872', 'GO:0004222', 'GO:0003677']
Q8RFW5	Q8RFW5_FUSNN	MIEISNNNSNISENKQILSQLSLVYKQMFYNRELKTEISIDKINLLVKFNAFNGKEIKEVEYLYEDKNNHGTIKYFDKEGKLKLKAAISTNNLLNGNSRLDSIEAYYENGNKIDMNLLRYPVEIDGLWKNNKLTGIVKGMIYKKDKLFVQLFVSPLEESEFYQNHKSKLEEVYDNQNIIFKEVLDGENQTLNTKVYNEDNVLMTEEILYEKNDSFFKISKQFYANGNVKEISNFKDGVQDGFYEIYNEDGSKKLLENYSDGKLISQENFNDEGFFIKTFTTLKNIAYKIRNIFTFIADFWIVFVFLVLPVIGILALIYEAIFKRKK	1 out of 5	Predicted	['GO:0005524', 'GO:0009036', 'GO:0046872', 'GO:0003677']
Q8REQ0	Q8REQ0_FUSNN	MELSEKDEEYIISLIKQGKKVNAIIFVKDKIGMTLKDAKDYIDKKVNNEYYEENISISKEDEEYICSLINENKKLEAVIFLHKNKAMSLLEAKNYIDDLIFKKNIETNKESTNKWSYIYDKKLNALVPNLPGQKKALKIMLNIFLVLLVITLIQFLFLDRSSDIKMIILEFSILGILLFMITLPLISLHIHSIENKLKKLENLELSNQFEVKAFISNLELFLQVLLILIFIIVIPILFVKTYKKVDYKDYKEIFYFLVLIAMTIYGTYELLKMFKYKKYSLNINSREITLLYDKNEIKSIKIENLNYINFYAKKSRRGISSNIPVIQIFDMEKNIFTEMKVKISDYILLKMYFEKYKVMVSDDFKMF	1 out of 5	Predicted	['GO:0005524', 'GO:0003677']
Q8REQ1	Q8REQ1_FUSNN	MYVPNLPRQKKLAKILLILSLISFVAILIQIYFLDKTSYEKISFLAYTSIMVFLFLAIYLVLKINIYLIEKRLEEIKGLKVSKDFEIKALKNRRFFAYMMIWILLIVMFFSHSNILKQFSTRYIFYLIFAIVAFIYNFYKLFTEFKNNKYSLIIIGKTIKIYFENNEKEYITTDNISYVKFYAIARGRGRRDRNPTLQIFDSEEKKLVEMTISAIDYYSLKKYFEKYNVTIDNQYKEF	1 out of 5	Predicted	['GO:0005524', 'GO:0003677']
Q8RFR2	Q8RFR2_FUSNN	MVKIFIRGVFMKEYTSKVELTSAIKASYKKYIDEFENISEDLKDKRFEKVDRTPAENLAYQVGWTTLLLKWEKDEKAGLEVHTPSENFKWNNLTELYKWFNKEYSHLSLAELKSILNKNISDIYKMIDEMSEDELFKPHQRKWADNSTKTAVWEVCKFIHINTVAPFGTFRTKIRKWKKLLLQKN	1 out of 5	Predicted	['GO:0003677']
A5TTH0	A5TTH0_FUSNP	MENKKYPTSVVIKFLVCSLLGIFLFFVPVSFNGKSTIPLDHIVNLVLKVPYFKEVYGTIVILVGVFLPFYKKTWNKNTTSIIFSLLKILALPFLFMVLFNNGPEFLMNKDVIPFIWNKIVIPVTTIVPVGSIFLSLIISYGLMEFVGVFMRPVMKPIWKTPGRSAIDAVASFVGSYSLALLITNRVYKEGKYTTKEAVIIATGFSTVSATFMVIVAKTLDLMDSWNLYFWLTVIVTFLVTAITARIYPIRNKSDAYFENQEGDIEKDIPKDKFKVAFNEGMEVCANSGSILENVIINLKDGVMLAFNIGPSLMAVGTLGIVLANHTPIFDWIGYLVYPFTLISGFEEPLLTAKALALGIAEMFLPAVLVTKLSFEVKMLVAITCVSEVLFFSASIPCMM…	1 out of 5	Predicted	['GO:0005524', 'GO:0005471']
Q7P2Y4	Q7P2Y4_FUSNV	MPTVPFLLVALFCFERSSKKYHDMILNNKYFGKVLKDYYEGKGLTISVKIKAILFLSCGIGFSIYKVQHLHLRIMLAVIWLGVTIHIILLKTKPQENKISIYCHRY	1 out of 5	Predicted	['GO:0003677']
Q8RHB9	Q8RHB9_FUSNN	MKKLLLGLFLIGSVLTFTAERVVKMENAYVDDKGIVYIIGEKTPFTGIVENYKVPPISAGDSVLEGKIPFKNGVIEGSSKLYYPSGKLASVATFKNGKVEGIQKDYYENGKIKREISHKNGVVDGVSKLYYPNGKVQNESTHKKGVPDGVSKTYYENGKLLVEVTYKNGVQVGVQKDYYENGKLKVELPFKNGIIEGIAKVYYPSGKLMTEESYKNNQLDGIVKRYDESGKLIEQETYQNGNKIK	1 out of 5	Predicted	['GO:0019843', 'GO:0003735']
Q8RFU7	Q8RFU7_FUSNN	MNEKQTKIIGWMGTTLSILMYVSYIPQIIGNLNGNKTSFIQPLVAAINCTIWVSYGLF	1 out of 5	Predicted	['GO:0003677']
Q7P2G3	Q7P2G3_FUSNV	MELSYLDIAIKLTMGLLSLVFVINISGKGNLAPSSATDQVLNYVLGGIVGGVIYSPRISVLQYFIILMIWTMIVLILKWLKTNSVLFKSILDGQPVIIIKKGILDVEACRRAGLTANDIAFKLRTNGVYSVKKVKRAVLEQNGQLIIVLQDEENPKYPIITDGTVQTNILEAIDKDTDWLQEQLKEMGYENISDIFLAEYDNGKINVITY	1 out of 5	Predicted	['GO:0005524']
Q7P286	Q7P286_FUSNV	MIILSIFMMFFHSEVLFQPVYFWSIGAFFAILTPDIRDGMSNFASQSFFITHFFILFSTAYAFVHFRFRPTKAGFIGSFLMLVILAFIMYFINNRLGTNYLYVNYPPATKSLVDFMGPWPYYIFSLAGIDIAISFFMYLPFRKNKKTKYGSWKSY	1 out of 5	Predicted	[]
Q7P2I9	Q7P2I9_FUSNV	MIKKMDIYISKYFIKFFLMNIIGFMGVFLLAQTFKIIKYINQGKLAGGEIFDYIINLLPKMFVETAPLSVLLAGLITISIMASNLEIVSLKTSGIRFLRIVRAPLIIAFVISLIVFFINNSIYTKSLAKINFYRRGEVDESLKLPTTKENAFFINNTDGYLYLMGKIIEKLVWQKI	1 out of 5	Predicted	['GO:0005524', 'GO:0009378', 'GO:0003677']
Q7P2J0	Q7P2J0_FUSNV	MAENIEVVKFETQISKPKEIITAKSAKFDTDEDKWIFSNVNIYNVDTKETVTKTEYKSDLYKDDPSNFIRASAEDPRMLTIKELKKTIKEQKNIGEDTRIYLAELAKRYSFPFASFIVAFIGLSASSKYVRGGRTTMNLVICVVAGYGYYLVSGAFEAMSLNGIVNPFVASWIPNILYLIIGIYFMNRAEY	1 out of 5	Predicted	['GO:0005524', 'GO:0003677']
Q7P2I8	Q7P2I8_FUSNV	MKIINKYILDELKGPIILAVFVFTFIFLLDIVVTMMEHIIVKGISVFDVLRLLSFYIPPILTQTIPIGMFLGIMICFTKFSRNSESVAMVSTGMSIRDILKPILAIAIGASIFIIFLQESIIPRSFIKLKYVGAKIAYENPVFQLKEKTFIDNLDEYSIYVDKVSSDGKAKNIIAFEKPEDKNKFPMVLTGEEAFWKDSAIILKESQFVSFDETGKKNLVGTFDEKKVVLTAYFQDLNIKIKDVEALSITDLIKGIKKVEATEVIKYKIEIFRKLALVFSTIPLAVIGFCLSLGHHRISKKYSFILAMIIVFAYIIFLNIGIVMATAGKLNPFIATWTPNVLLYLLGYKLYKAKEVRGI	1 out of 5	Predicted	['GO:0005524', 'GO:0005471']
Q7P2U1	Q7P2U1_FUSNV	MSTNKPSIGGQAVIEGVMMRGTECLATAVRRPSGEIVYKKTKIIGKNNSFAKKPFVRGVLMLFESLVIGVKELTFSANQAGEDDEKLSDREAVFTTIFSLALGIGIFIVLPSIVGSFFFPANRMYANLTEAILRLIIFIGYIWGISFSKEVGRVFEYHGAEHKSIYTYENGLELTPENAKKFTTLHPRCGTSFLFIVMFIAIIVFSVIDFMLPIPTNLFTKFLLKVVVRILLMPVIASLAYELQKYSSCHLNNPLIKLISLPGLALQKITTREPDLDELEVAMVAIKASLGQQIDNATEVFE	1 out of 5	Predicted	['GO:0005524', 'GO:0003677']
Q8RHB8	Q8RHB8_FUSNN	MKKLLLALFLIFSVLLFSAERKTPVEQTFKDENSGKVYVQGEKTPYTGIVEGKYSNGKVKILVSYKNGILNGKVLQYYENGKIKSEDTFMNEALNGVSKGYYENGKVEYEISYKNDKKDGIEKRYSNTGILVVEFSYKNDELNGIIKKYNENTGKLEMEALYKNDKIEGIAKSYYPSGKLEREQTYKNNIRDGISKEYYENGKLQMQTNYKNGQLEGINKRYSQKGVLEEEVEYKNGKMEGSSKLFYPSGKLKSIATFKNGLQVGVQKDYYEDGKLKLETLYKDGNKNGITKSYYPNGKVQVEVNFKNGQLDGVLKQFDENGRLINQETYQNGNKINN	1 out of 5	Predicted	['GO:0019843', 'GO:0046872']
Q8RH85	Q8RH85_FUSNN	MKKLLLGLFLISSALTFSARVVKSTETVLKDNLIYVGEETTPYTGVIETYNEQGILVVKDEFKNGLRDGSSKKYFLNGGKVSIEATFSNGIQVGVEKSYYESGELLSECSYKNGKMDGIAKIYYQNGQVEIEDPYKNGERNGVIKVYDENGKLVRQATFKNGKQIK	1 out of 5	Predicted	['GO:0005524']
Q8RHC6	Q8RHC6_FUSNN	MKKLILGLFLVGSALSFSAERTLSYEETFLDKKNGKVYAIGEETPYTGIVENYKFLSGDRVLEGRIIFKNGLMEGTFKLLYPSGKTASIATYKNGETDGIQKEYYENGQIKMEVLHKNGKAEGYLRTYYLNGKLEGEEKYQNGLREGLTKSYYEDGSLEGERFYKNNNLEGINKIYHPNGKIQMEANFKDNKLEGIVKRYDENGKITSEEFYKNGNRIK	1 out of 5	Predicted	['GO:0003905', 'GO:0005524', 'GO:0003677']
Q8RHB7	Q8RHB7_FUSNN	MKKLLLGLFLLASALSFAAGRVLRDKEAEFKDGVVYVKGENKAYTGTLEGYNERGVLEARKEFKNGKMDGSSKIFYPNGKVLSEATFKDGNQVGVQKDYYEDGKIKAELPYKNDVIEGTMKEYYPNGKLKSNISMKNGKRDGLEKIYYENGKLKYELNYKNGEPYGNMKLYDETGNLVGEGPYFEVTTK	1 out of 5	Predicted	['GO:0019843', 'GO:0003735']
Q7P2I0	Q7P2I0_FUSNV	MSIDEALDRVGNDRGSYEFKKFQNSQEGTNIKIKDNKLGDFNGVTLSSGYNISENNFDDRPRKYDRIFQNKATYGPFFVNYNYVQSDRSYVSFGVEKNLKDVFYSKHNSNLKINNLQLELNQINYNKNIQTKKINLVGLYQDILNTRNELEYRKKAYEHYRVDLDKLKKSYELGASPKINLESVELEAEDSKLQIDILETKLKSLYDVGKTDYNIDFENYKLLDFVENNESIDFILNSYMKNEIEELRLSLSMAEERKSYSNYDRYMPDLYLGYERVDRNLRGDRYYKDQDLFTIKFSKKLFSTDSEYKLNELEVENLKNDLNEKIRVVNAEKIKLKSEYNELVKLASIGDKKSNIAYKKYLIKEKEYELNKSSYLDVIDEYNKYLSQEIETKKAKNAL…	1 out of 5	Predicted	['GO:0005524', 'GO:0003677']
Q7P394	Q7P394_FUSNV	MAGIGFELKKLFSEEEELPFANLRAIIFSIIVSVGPWLITATSLNIIIWISNQIELARPKQLIFMSSIFYCFIFSQILTCIFQYIITRYVSDCVFKKKISKIRGAYFGSIKLVAILAFFVSFIFIKNGDLSIPYKASFVFLFIFMSLSWISMIFISLLKKYRFLIFSFFFGNFISMALGFYFLKYPVTFFEEEPIFWMLLSYGIGIFINFILTSSYILRAFKGKSENDFEFLTYLKGYFSLVLIGFFYSVGVWGHVFMNWIVGDSYRIAGVFQVSPLYEVAIFYCYCISIPSIVYFAIFLETKFLPVYKEYYKKICKTGTYSEIENSLSKMKQTLYQEILYGMELQFLISLTCVLLANAIFTYFDMDIYLLDLFRVSVFSTYCATFVSILITLYLYFDL…	1 out of 5	Predicted	[]
Q7P2Z5	Q7P2Z5_FUSNV	MTEKQSKIFGYLGSALSILMYVSYIPQIMGNLSGHKTSFVQPLVATINCTIWVIYGLFKKNKDLPIIFANLPGIVFGLIATITAL	1 out of 5	Predicted	['GO:0003677']
Q7P2N4	Q7P2N4_FUSNV	MDFNGNIICGILILTLWNGTLTVNKGVIYMLIGCVLLSLYNISQRYLTKKYSSFDVSMYSMLIGGILLVVYSPSSVRNIFSISFNSLILIIYMSVFPSIISYFFWTKAFEMLNIRQK	1 out of 5	Predicted	['GO:0003677']
Q8R5W8	Q8R5W8_FUSNN	MKKFFILGITAVALTACTDVNVPFMSSAKTESSTSSSTPVFANLKEQLNGREFVIVTEGYNKKTSIGFQGDRVYGFSGINRYFGNYQISGGKFVFDDFGLTQMAGSEEEMTKELQFLDLLRKNKSIKLSGDTLTLISTEGIELVFKKTK	1 out of 5	Predicted	['GO:0005524', 'GO:0003677', 'GO:0003735']
Q8RHC1	Q8RHC1_FUSNN	MKKIILGIFLIASALSFSAERKISAEQMIIDQNTEIIYAQGEKTPFTGIVEFKYENGKIQGLMGVKNGVLDGKGVTYYPSGKIQSKENYKNGVEDGINIIYYENGNVEYEKNVTDNGMTIYEKHYHSSGKLDFEATYKNRKLDGAVKKYGENGEVIQELIYKNGVRVK	1 out of 5	Predicted	['GO:0019843', 'GO:0003735']
Q8R5Y9	Q8R5Y9_FUSNN	MKKILIVAAIILGSIGFSINVLAELNEQQAKDIIKKEVPNGQITKFKLDKENGKMVYEIKVMDGNIEKEYEIDAETGAILKMEQEQKGNKNANSVNNPKISSDKAKEIALKNSKNGKFKEIELKHKNGVLVYDVEIAEGFMDREFLIDANTGEILRDKKDF	1 out of 5	Predicted	['GO:0019843', 'GO:0003735']
Q8RGV6	Q8RGV6_FUSNN	MLLSRFLNDKKLRIRCKFDKLADKSASNKSRFAWLILFNFLSKIYIRNSLIFYLISINFYHKKIFLKIFKLFYIGSRLKVIDNKIFFSPPRKKKSPP	1 out of 5	Predicted	['GO:0019843', 'GO:0000049', 'GO:0004526', 'GO:0003735']
Q8RDP9	Q8RDP9_FUSNN	MSRVNFGMFEANLLASLPNLQRILNFYSLRNLASNELFLLIFMIVLLYPPKQSPLML	1 out of 5	Predicted	[]
Q7P293	Q7P293_FUSNV	MLHNINLLGFLLITVSFLFGIKLPDWDFKLGLRHRNILTHSPFITIIFITLYETKTSYFFKYFIVGFSTAIAIHILFDLFPKKWYGGALLKIPFNNISCSEETTKIFFIITALISTFLGIFYMTDIQEYYFVLFYTIITFIKKRKYENAFIKPTSIFAFLYIFLGSFKFEVISKIIRGVISKFL	1 out of 5	Predicted	['GO:0005524']
Q7P2P8	Q7P2P8_FUSNV	MNEPKKWGYIFDEKLNMYVPNLPRQKKLAKVLLILSLISFVAILIQIYFWDKISYEKRSFLAYTHVMVFLFLALYLVLKINIHLTEKRLQEIKGLKLSKDLEIKPLKNRRFFAYMMIWILLIVMFVSHPNIFKQFSTRYIFYLIFAIVASIYNFYTLFKEFKNSKYSLIIIGKTIKIYFENNEKEYITTDNISYVKFYAIARGKGRRDRNPTLQIFDSEEKKLVEMTISATDYYSLKKYFENYNVTIDNQYKEF	1 out of 5	Predicted	['GO:0005524', 'GO:0003677']
Q7P2Q0	Q7P2Q0_FUSNV	MNKDFDNNIPDFTKRKIALKMILLLLVISLVVLVIQLFFKESLSFAQGNFVIINSFIAFILLFLYITLTADMYITIKRIKEREKIEVPNEFKIDSLKQTYFIILYIIVLLSALALVFASIITDQHIIMILVSIVIVIIVSNFIYSMIKSRKYSLEVKNRNIKVFYKNQEIGTFEMQDISFVAFSGSGGQKVKKGDYPIMAVYSLRGEEFLRIPLSLRNYWLMKKYFLKYNVDIEDAYNL	1 out of 5	Predicted	['GO:0005524', 'GO:0003677']
Q7P3U6	Q7P3U6_FUSNV	MTRVDIKFNEYEKERGLFSAYRMNGVGTGYYRVRSMMIDNEKVYIYAKMFSILYIPTPITLGYLLCYNKDKILASFSNATFKEAKKEIQETVLHL	1 out of 5	Predicted	['GO:0003677', 'GO:0003735']
Q7P270	Q7P270_FUSNV	MLRFTRLILFNFYLKIWNVTHLFLYIDINKRIRYNDKERKSKKNIS	1 out of 5	Predicted	['GO:0003735']
Q7P2F9	Q7P2F9_FUSNV	MLRFARLILFNFYPKIWNVTLLFLFFQHLNFN	1 out of 5	Predicted	['GO:0005524', 'GO:0003735']
Q7P2P9	Q7P2P9_FUSNV	MELLEKDEEYIISLLKQGKKVEAIIFVKDKKGMTLKEAKEYVDKKINNVNNECYEENISISKEDEEYISSLINENKKLQAVAFLHKNKNMTLLEARNYVNKLSLYKEKDMSEINNYSINLDINNNSKFKENKQRRGYIFDKNLNNFVPYLARQKKTNKIIFYILLILVVISLIQLPFLDRTLYNQIFFLFSLAFIIPLFVIWIAVALNIYFTEKKLKGLEEFELTNEFEVKSLRKNFTVFFNILFFSFLIFVLYIQIKILLKHFSYKGLFSSTVLLVAMIYNFYVFFKELKNREYSLNINGKNISILYKNNEINLIKMNSIDCVKFYSKKLGKGRKESNPTMQIFDKEQKILVEMTISIKDYYLLKKHFIKYDVKVADNFIIF	1 out of 5	Predicted	['GO:0005524', 'GO:0003677']
Q7P2A8	Q7P2A8_FUSNV	MIIYMFFKLGESITDLNFGFFQRYNFYREIGLSYILKGILTLIVFCLTLYFSKNLVLTLFLETLALWFLIIVYDLKILKNKLNLKMKTYKVIFLLKICFSLMLYTLILPYLNFITRYQVEKFFGTEELGYYSAITMVIVVISTLFGSIFIIIIPKISYLYKDKNINEIIKIILKINLAIFVFTIISIIGAILLGNIVFSILFTDSIQKYMYLLIPTIITSSILGILNYLSTILISFHDLKFVLIANLIPAILCTFILKTSITQYGMLGSLYSLIISLLLGILIVGVRIYFLLKKRMTHA	1 out of 5	Predicted	['GO:0005524']
Q7P2C5	Q7P2C5_FUSNV	MMNNLVWTHKAWQDYLYWQTQDKKTLKKINELVKDIERNGALNGIGKPEVLKNESAYSRRIDEKNRLVYRIVDGFIWIIACKGHYEE	1 out of 5	Predicted	['GO:0019843', 'GO:0003735']
F9EQ72	F9EQ72_FUSNU	MEKLIITAAICGAEVTKENNPAVPYTVDEIAREAESAYKAGASIIHLHVREDDGTPTQDKERFRKCIEAIREKCPDVIIQPSTGGAVGMTDLERLQPTELHPEMATLDCGTCNFGGDEIFVNTENTIKNFGKILMERGVKPEIEVFDKGMVDYAIRFQKQGFIQKPMHFDFVLGVQMSASARDLVFISESIPEGSTWTVAGVGRHQFQMAALAIVMGGHVRVGFEDNVYIDKGVLAKSNGELVERVVRMAKELGREIATPDEARQILSLKK	1 out of 5	Predicted	['GO:0005524']
A5TS99	A5TS99_FUSNP	MKKILIIGAIILGSIGFSTSALAAISEQQAKDIVKKEAPNGQITKFKLDRENGRMVYEIEVMDGNIERDYEIDAETGAIVKLEQEQKNHGNNNSVNNPKISYDKAKEIALKNSKNGKFKEIELKHKNGVLVYDVEIAEGFMDREFLIDANTGEILRDKKDF	1 out of 5	Predicted	['GO:0019843']
Q8RDR0	Q8RDR0_FUSNN	MVEIEDSIYKEIKSILEQARNKVYKVANSTMVQAYWNIGRVIVEKQGGNNKAEYGAALIKNLSKKMTKEFGKGFTVANLKNMRQFYLIFQKSYALRSELTWTHYRLLMRVENENARNFYIEECIKSNWSTRQLERQITTLFYERLLSSKDKEKVSKEIYKLEPQIKKAEDIIKDPYVLEFLGLLENTNFLEKNLEQALINHLQKFLLELGRGFSFVARQKRITFDGRHFYIDLVFYNYLLKCFVLIDLKVGDLTHQDLGQMQMYVHYFEEEMMNEGDNSPIGIVLCADKSDSIVKYTLSKNETQVFASKYKAYLPSEEELLSEIKREYNILKQEEELGKDE	1 out of 5	Predicted	['GO:0003677']
Q7P2R5	Q7P2R5_FUSNV	MRKILLFLLIFCSFITYSANRLDYDELDKYISEKLDRDKEIILTYKINKINNTLESISDEGKVCEVIPLNEESEALPAVGTKIKISEKKGNLNPVIEMYLPSGILAQRIVYKLNAPTKHTDKSLITMYLEGEIPYNDIKLIIDKIDNIQIEIYKVGKIVSFRRYAINHKTKQIIFRESINAKTIINKSVLSLDGLNGISESYYDNGKIYLKADIKNNKLTGKVEKFSESSGKLIGKGTIKNGLLDGEFIEYDEAGKIISKAKYKDGKEIK	1 out of 5	Predicted	['GO:0005524']
Q7P7B5	Q7P7B5_FUSNV	MKKLLLGLFLMVSALSFSAERVVKMENAYVDDKGIVYVIGEKTPFTGVIEDYKAYLGEGLLEGKVPFKAGKVNGVSKLYYPSGKLASVATFKNGKVEGVQKDYYENGKIKREISHKNGVVDGVSKLYYPNGKVQNESTHKKGVPDGVSKTYYENGELLVEVTYKNGVQVGVQKDYYENGKLKVELPFKNGIIEGIAKVYYPSGKLMTEESYKNNQLDGIVKRYDESGKLIEQETYQNGNRIK	1 out of 5	Predicted	['GO:0019843', 'GO:0003735']
Q7P2Z6	Q7P2Z6_FUSNV	MKKIKNIGLLLFLILSTLSFSYQVNYDDVVDIVLKNYPQSRVTKIEISNYKDKTVYKGETYDKGQKIKFIIDVNSGEVFKIAPDYDDEYNSNFNLPITFEQASRIALDNSFSGKVKSIELKNIDKKPYYTVEVKEDKSDKEINIDANTGKVLNIKENI	1 out of 5	Predicted	['GO:0005524', 'GO:0019843', 'GO:0003735']
Q8RFM7	Q8RFM7_FUSNN	MISSLSALAVRYVVDTKDGYANLREEANSKSKVIKKLKNNHEMVFWHEKGEWFCVGAEPDDKYSDMTDGYIHRSQIKLHPKTYTISSKDGYANVRNEAAANSHSIAELKNGTLVTKFEEKGEWWGIEFDSEDGTPFDYGYVHKSQLKKYVEKM	1 out of 5	Predicted	['GO:0003677']
Q8RIQ5	Q8RIQ5_FUSNN	MRKNFFILIFLFFIFSILNANPLKNETELQKFRNKVDKVIKEELKNDYKKEYLKRKDNLKKIENNGEIGFEDEDFIFQFEDNALTLASKKLKSIPNTAITQEFDKTGNFFRIFSITSIDENFLLYRYFDKNSNLVIDVYGTNGKVIQKGYYNNKQLAYIIEGNILKNLDSIPNGKYIEYYKNGQIKIQGHTKEGKRDGEFKAFLKNGKSAGSVIYKDGKIIKSTLINSMKDNASFPLIDNINYELDTTHTLGKVEFENGLLRTYFIFNKNGLLDGNSIEYYEEGNIESLVPYKNNVVEGLVITYYENGNIKEEVNYKNDKMNGEAKSYDENGKLNGRTIFKDDIKLEEDVHKKNEILKNTFKNGELVKQDICSPNGTLKERRILNGDEMEYSTFYPNGN…	1 out of 5	Predicted	['GO:0005524']
Q7P3S1	Q7P3S1_FUSNV	MKNKIFIIAFSLLLSISAFSNPIEVRKKDLKVIEKIYYLKDSEIPFTGKVSEGRDRLYYLNGRQDGKWISFYKNGNIKSIVNWKDGKLNGKYVIYESDGRKSTETIYKDGKENGYYYLYNPNGTYRTKGAYSMGKPVGEWEYYDKDGKLTNKVIAQ	1 out of 5	Predicted	['GO:0003677']
Q8RFV7	Q8RFV7_FUSNN	MRVIFNEIYIFDINLKIGYSTDFKKGINIVTSSEVDGTDRGKSVLLKSLYHALGADAHFDSKWSEKDKIYILKFQVEDKNFSIYRSQKLFKIFDKDSKLIFTTIHREELSEFLGKLFNFSIFLPNKKTEQLVLAPPVYSYLLNFLDQDKYSGTNFDSFKNLAQFSNFKLNVLYTHLGVYDKNYFELVKKKEALENEIKNKKEEIATFNKMREKTTLMLGGFSCPETNEALENELNIKSKKYSDLLNEMNLTRNTLIDLRNQLKEYEIILEQLSKFKIIQEKEINTILKSRICPECNTKLENTIEIRSKKYNYIEDVLNLKDNINIEKNLLKEKIQLNENSYSKLVTLLEKYDEEIKNNKKEIDNYIKFRGLNNLVDKINADILSEVKKENEAMELLKPI…	1 out of 5	Predicted	['GO:0005524', 'GO:0003677']
Q8RH51	Q8RH51_FUSNN	MGAFDDLTGKAEELVGAVTDKAKELKDETVAKAEELKDKTVEKAEELKNKVVDKAKELKEGAEGKASELKDKAAEKAEELKDKITDGADSLINKLK	1 out of 5	Predicted	['GO:0003677', 'GO:0003735']
Q8R5X0	Q8R5X0_FUSNN	MKKIGFIILLTLSFLLLTNCNKNENKNPKIKFSDDTYKLFEEFTENKKDIIKKLKTLNKEEANRLYEQYAEDNENILYKIGEATEKFLDNIYYGPTEEQFTEKDWNDTNKILNKYDLELWDVGEGMVTIRELPHLYYDIFKDYVTDDYKEYLKIWAKDDEELYQADAGLCITFEELGDRIARWENFLNKFPNSTLKSKVTALLNSYREDYILGMDNTPTIDGGYDNVPITIYEEAKKEYDRFMKKYPNSPTVELIKYFLKNYQNKNIHELIRCKIIEKFEKDPFVDVFSETLGKMIVIQGNYLKYILGEKDWNVNITDGYIYSGEEKYPIQILGTSILNSDETSTWVWAWKNSDIFNGDLLSLIYDVHGLGMDLKLCTFINSELKITDEVNGSILSTIA…	1 out of 5	Predicted	['GO:0005524']
Q8REA3	Q8REA3_FUSNN	MNSKKRAFLKKKAHNLEPIVRIGKDGLNQNIIQSILDAIASRELIKVKILQNCEEEKTIIYSKLMDIKDFEVVGMIGRTIIIFKENKENPTISLEWKNI	1 out of 5	Predicted	['GO:0003677', 'GO:0003735']
Q8R5W7	Q8R5W7_FUSNN	MKKELSPPFKITNEILNFIYEIGELVGKISAEKEFEKNLTLRRENRIKTIYSSLAIEQNTLTLEQVTDVINGKRVLAPLKDIKEVQNAYEIYERIDELDENSVKDLLLAHKIMTSELIKESGRFRSKNAGVYQGDKLIHMGTLPEYIPELINNLFLWLKNSKEHPLIKAAVFHYEFEFIHPFQDGNGRIGRLWHSLILSKWKKIFAWLPIESLVQKYQKEYYISINNSNRDGESTEFILFMLRIINETLIELVENKKMTDKMTDKMTDKNRERIKLVIKYLSQNNSINNKETQNLLNISEATAKRFLNKLVKENILEAVGEYKARKYIKK	1 out of 5	Predicted	['GO:0005524', 'GO:0003677']
Q8R6J6	Q8R6J6_FUSNN	MLALLLVGSVSFADDDADKKRLLEEYDKMQAEKAKEAERMAKENPQATEVVGENGEVVVTEGEEVAMAPKKSEKDMTESERMDVEVQRIKKRMLEINDKIENYNKTNEMIDNLEKNVGELERKVNY	1 out of 5	Predicted	['GO:0005524', 'GO:0003677']
Q8RFV3	Q8RFV3_FUSNN	MFILSILAIAFVACKKDKQEQQNDTGQSETSQGYDGYQQVLYVNNAKFNISGDIVVLFSEELDKNQDFKKLVEVEGLDGDITIMPFINKLIIKGNFKKDNPYNVKVSKDIKGISGTSLTNDYIKYNLYLGKKEPSLSFVDSGNVLPSINNKKINFNSVNISKVKLEVVKVYTNNITQYLKLYSNEYGVNEWELKDDLGDIVYTKEYEIDSKEDQVVKNSIDLSNTIDTKGIYYVKISAIGEDSIDYDIAKYGEPNSFGYDGDVIYARAEKTIILSDIGIVANSNNSKLDLKLLNLNTLNPVPNARLEFINSKNQTLEEGTTNSNGEYKSKTNLDKVFYVLVKSGNEFNVLYLAGSKINYSDFDIGGSLDGSDLKLYTYTDKGYYRPGDEINVSLIARSK…	1 out of 5	Predicted	['GO:0008270', 'GO:0004222']
Q8RG59	Q8RG59_FUSNN	MFLLSCIAIYSNDVNTQSDSNSFSSENFLKKLTSLTPKNPEKTEKFANYLKNEMKRKKEVSYFIKIDKDEKKITVLAENEEILFDEVVSEEVINSFPTYQTKIKEIEEKGLVKTYVEASYIVKTVRKPNFRNEKVEEPEKKEKTELSKLEDNIKLLLKSYDVLNSSIASIYEARDKMVTVQRYRNKTMTITGEEDGQKIKIVYNFDNSFVGGAMKIFVDNVLISQSKIKNLLPDGEIKLFNASGKISGMATAKEGKLDGVAKLFDENGNTIEEVIYRNNKIVKRIK	1 out of 5	Predicted	['GO:0003677']
Q8REG9	Q8REG9_FUSNN	MEGKMIYAKLKNIKTYKGINKNLDKAIDFIIEKKYLNASFGKNIIEGDSIYFNCPEKPVTRENTDLELEYHKKYIDIHIVLEGEENIVYTPFEDCIETQSYNIEGDYGLVKGKAQVEFIMNPKNFLLFFPEEPHLALLKVDTPKEIKKIIFKVEI	1 out of 5	Predicted	['GO:0005524', 'GO:0004427']
Q8RHA8	Q8RHA8_FUSNN	MKNIEKVKISTEFIKLDQFLKWLAVVDSGSDAKQVILDGKVKVNDEVETRRGRKIYPEYKVEIFDKIYVVE	1 out of 5	Predicted	['GO:0019843', 'GO:0003735']
Q8REC5	Q8REC5_FUSNN	MRFILNFELDTVIIPVEIKRTIISFFKKSLTEAHNSKYYPEFFTGTQIKDYSFSVIFPLDKYFGEEIYLKRPEMKVLVSCSEKNNIGFLLVNVFLSQRNKKFPLPKDTHMILKDVRIIEEKIIKEEEAVFQTTIGGGVVVREHNKEENKDIYYSVGNERFEEVLNWLMKERFKRLRYPEDIFKDFSCELLEGRKIVVKHFDLKFPVTTGRFKVKAPKILLEEIYRTGMGSRLSQGFGLLEYLGGEIKDEV	1 out of 5	Predicted	['GO:0005524', 'GO:0004515']
Q8REG5	Q8REG5_FUSNN	MIIMAKLTDAIKDLILNPVKEGAWTAQLGWIATVREDGAPNIGPKRSCRIYDDATLIWNENTAGEIMKDIERGSKVAVAFANWDKLDGYRFVGTAEVHKEGKYYDEVVEWAKGKMGAPKAAVVFHIEEVYTLKSGPNAGTRID	1 out of 5	Predicted	['GO:0000287', 'GO:0003735']
Q7P2V9	Q7P2V9_FUSNV	MGILTSVSIYAVPTLNVYDFEVKKDKEASYKTVTEDYVNKTMGTEQGVLGLFATTDERDKTISFVVEIYNDYLAFSNHTKNQASKDFKTVILQIAEGNLNSTEIDVQIAKDKKIEQNDNTFAVYTVIDVKPENNKDFTEIIKNRVEATFNENGTLLIYVGTDRRNPNKWCLFEVYSDIDSYLNHRASSYFKNFITETKDMIVEQKRYELQSLKLINKGGLDYKKLY	1 out of 5	Predicted	['GO:0005524', 'GO:0009036', 'GO:0003677']
Q8RGH5	Q8RGH5_FUSNN	MTKRKINVLDYSSEILKALSKGILLTVKGEEKVNTMAISWGALGIEWNKLLFTAYIRENRYTKAILDKTLDFTINIPLDKMDSKVFNISGTKSGRDIDKIKEANLTLVDSEIVSSPAIKELPITLECKVLYKQKQVLDKLPEEIVKRDYPQDVDGTAVGSNRDPHTAYYGEIVAAYIIEE	1 out of 5	Predicted	['GO:0000287', 'GO:0003677']
Q8RIJ2	Q8RIJ2_FUSNN	MADILCDTRLKSEETPKVIILTHGDADGLVSAMIVKAFEELQNKNKTFLIMSSMDVTLEQTDKTFDYICKYTSLGSKDRVYILDRPIPSVEWLKMKYLAYTNVINIDHHLTNNPTIYKDECCCDDIYFYWDDKLSAAYLTLEWFKPLIEKGENYKKMYEKLEPLAEATSCWDIFTWKNLGNSPKELLLKKRALSINSAEKILGAGAFYNFITKKLNSKNYTEEVFDYFMLLDEAYNMKIDNLYDFAKRVISDFDYKGHKLGIIYGIDGDYQSIIGDKILDDKKLDYEIVAFLNVYGTVSFRSKNNIDVSEIAKKLGVLVGYSGGGHKHASGCRICDKDEMKKKMMEIFEHSMNKIKVL	1 out of 5	Predicted	['GO:0005524']
Q7P511	Q7P511_FUSNV	MKIYEIGFDYANYDVIFTFKINKDASFFFSKEELDRYFRKDRFYEEANLKRYVEGEAKILDVTLLDVYKDKYGTYKGLEKYVELIPEGKKSDIKDIISIPGFGMKVLLSRKAKEYLEKKYSGKLEYLEVNYNKKNFYIVTDIKDVEYCYSLKLPPNIIDVYDFSKVSGKNDIFKIGTIEKKDFLKERFFCIKNFKEYIEKSDLKGYKFKEMRDINDVEIFKEEKQKEIKFLEIEDKGYYKSGKLKYTGTLWKGFRIKRWKSWYENGNLESDGEFDIKGEEGEWRYYHQNGNLKNIANYENGKLVGLVKNFDENGKFYSTTYYEKNSNLTKWQFFYEDEKSIKKEGMAYDMGDKVEKRWKITGKWKYYNKEGKLEKIETYENSEIVKVEEF	1 out of 5	Predicted	['GO:0003677']
Q7P280	Q7P280_FUSNV	MGTFDDLTGILDEVKDTVADKAKELKDEAVTKVGELKDKATEKAGELKDKVVDKAKELKEGAESKTSELKDKAAEKAEELKDKISEGADSLINKIK	1 out of 5	Predicted	[]
Q7P2I1	Q7P2I1_FUSNV	MSKKIKVTLPQNIYEIIKNDIDDFNMTSNHFMNYIFLNLNEKYKNFKGNPTIAEQSKEKSSIQFNLNKASNLIYYDVLRENNAQNESEFMRSLLIRYATNPKNKRELFIFKESVERLNLAIKDRKNVYITFNDNRKVKVSPYYIGSSDLEIANYIFCYDYSEKKYKNYKLSYLKQVYTTSEIGKWEDEEYIKDIIKNFDPFLSKGQIIKIRLSENGKKLFKAIKINRPKLIDSKEDIFEFEASEEQIKRYFTYFLDDATVIEPIELKEWFIEKYENALKNLKNN	1 out of 5	Predicted	['GO:0005524', 'GO:0009036', 'GO:0003677', 'GO:0003916']
Q8RFP7	Q8RFP7_FUSNN	MPYRLKAVTIRTNNSEESIRKIAELWEDLLTGKLPLLSDGIVPISQYSNYESNEKGDYDISIVGVEHNFFEDIEKEVEKGLYKKYEAVDENGSVELCTKKAWENVWNDTHSGILKRAFTIDYESSVSAEFSKDGKAHCYLYIAVK	1 out of 5	Predicted	['GO:0003677']
F9ERR0	F9ERR0_FUSNU	INSMGTKLNYSDLLLSIATAQWQEKDAREEINKLVDELNKIGDGFDLDKDFVLRASLYLTKEIKNIRFKVDNFKKKIWI	1 out of 5	Predicted	['GO:0019843', 'GO:0003677', 'GO:0003735']
Q7P673	Q7P673_FUSNV	MNSKKRAFLKKKAHNLEPIVRIGKDGLNQNIVQSILDAIASRELIKVKILQNCEEEKTIIYSKLMDIKDFEVVGMIGRTIIIFKENKENPSISLEWKNI	1 out of 5	Predicted	['GO:0003677', 'GO:0003735']
F7KZQ8	F7KZQ8_FUSNU	MKKYLILCCYFILSSFIFSQEIYRDRMRDFIQELRKNTSRDKIFITQNGNALYFQDGKLDEEFFSVTDGTTQESLFYGDELKFNKLTSSKLKKELLDMLIPIRQAGKVVLTINYGKGEKTKKNLENESKKFDFVTELLPAFEAKEIYQPMEGFNQNNIYSLKDAKNFLCLLNPEKFRTLEQYKSSLENVDFDILLIEPSINGEFFSREQIESLKKKSSGARRLVIAYLSIGEAEDYRYYWKKSWNKKHPDWIAEENGNWSGNYRVKYWYPEWKNIIKDYQKKLDEIGVDGYLLDTVDTYYYFEDKDEAKAKTKKIKSKFKK	1 out of 5	Predicted	['GO:0003677']
Q8RDZ4	Q8RDZ4_FUSNN	MYAVPILNVYDFEVKKDKETSYKSATEDYVNKTMGVEQGVLGLFAATDERDKTTSYIVEIYNDYLAFSNHTKNQASKDFKAVIPQIAEGNLNSAEIDVQIAKDKKIEQNDNTFAVYTVIDVKPENDKEFAEIIKNIVETTFNEEGTLLVYLGTDRRNFNKWCLFEVYKDIDSYLNHRSAKYFKDYITQTKDMIAGKKRAELQVLKIENKGGLDYKKLY	1 out of 5	Evidence at protein level	['GO:0005524', 'GO:0009036', 'GO:0003677']
Q7P288	Q7P288_FUSNV	MTKRKINVLDYSSEILKALSKGILLTVKGDKKVNTMAISWGALGIEWNKLLFTAYIRENRYTKAILDKTLDFTINIPLDKMDSKVFNISGTKSGRDIDKIKEANLTLVDSEIVSSPAIKELPITLECKVLYKQKQVLENLPDDIVKRDYPQDVDGIFVGSNRDPHTAYYAEIVAAYIIEE	1 out of 5	Predicted	['GO:0000287']
Q7P276	Q7P276_FUSNV	MIIMAKLTDAIKDLILNPVKEGAWTAQLGWIATVREDGAPNIGPKRSCRIYDDATLIWNENTAGEIMKDIERGSKVAVAFANWDKLDGYRFVGTAEVHKEGKYYDEVVEWAKGKMGAPKAAIVFHIEEVYTLKSGPNAGKRID	1 out of 5	Predicted	['GO:0000287']
Q7P2Y8	Q7P2Y8_FUSNV	MADILCDTRLKSEEAPKVIILTHGDADGLVSAMIVKAFEELQNKNKTFLIMSSMDVTLEQTDKTFDYICKYTSLGSKDRVYILDRPIPSVEWLKMKYLAYTNVINIDHHLTNRPEQYRDECCCDDIYFYWNDKLSAAYLTLEWFKPLIEKGENYKKMYEKLEPLAEATSCWDVFTWKNLGNSSEELLLKKRALSINSAEKILGAGAFYNFITKKLDCENYTEEVFNYFFLLDEAYNLKIDNLFDFAKRVMSDFDYKGYKLGIIYGIDGDYQSIIADKILFDKKLDYEVVAFLNVHGTVSFRSKNNIDVSDIAKKLGMIVGYSGGGHKHASGCRICDRDEMKKKMMEIFEHSMNKIKIL	1 out of 5	Predicted	['GO:0005524']
Q7P2F4	Q7P2F4_FUSNV	MRQNYETSKLYYGFPVILLGYKDANFKYNFTTNSSSYTLGDMMVIGFHSRSNAAKQITNFKEFTVNVPSENLMNEIEIGGFFHKADKIPLSKLEYEIGEFVDAPLFTACPISIECKVENIVMYGETANVIASIKKRVVNSNLIEDGKLNSDKLNPVIFLGDEHERIYRYLRNLSDKAGKFYKNQFE	1 out of 5	Predicted	['GO:0005524']
Q7P2U8	Q7P2U8_FUSNV	MKESRELELKATITNTFLKTVSAFSNYNTGKIIFGVDDNGKIVGLENIETLFRFRK	1 out of 5	Predicted	['GO:0003735']
Q7P7E9	Q7P7E9_FUSNV	MSYRLKAVTIRTNNSEEGIRKIAELWGDVLTGKLPLLSDGIIPISQYSNYESNEKGDYDISIVGVKHNFFEDIEKEVEKGLYKKYEANDENGNVELCTKKAWENVWNDTHSGILKRAFTIDYESSVPAEFSKDGKAHCYLYIAVK	1 out of 5	Predicted	['GO:0000287', 'GO:0003677']
Q8R5W1	Q8R5W1_FUSNN	MEDKKYVNITKVYTKRGDKGETDLLGGSAARKDSLKVESYGCVDEASSFIGVARYYCKNKIIKERLKVIQNKLLVLGGFLASDERGKEMMKDQIKEDDIKLLEEYIDEYNQKLPPLKHFILPGDEEVATHFHVARTVVRRAERRIVSLKAQEPDLNPLIQKYVNRLSDLMFVLARYSEEVENKKWKSANLNI	1 out of 5	Predicted	['GO:0005524', 'GO:0019843', 'GO:0003677', 'GO:0003735']
Q8REN8	Q8REN8_FUSNN	MIQVLHFKNEKSDKFWFVETLDSEMMVNYGKTGATGKYEIKEFDSSEACEKEALKLINSKKKKGYEEFPEFDRNNHYYFDDEEYGLNPLTSHPTFRKYFLDNFYYDCGDEEAPFGSDEGNDTLYELQEAIQKKKKIDFFDFPKVIIEKLWEMKYLSPNVEKTDEELEEQAKSEFNGLLGEQIILQSDQVILAVAFGQAKITGKIDKKLLELALKSLNRIDRLNRLIWNWDKEEATYYIETMKKDLIKFKEDFQK	1 out of 5	Predicted	['GO:0005524', 'GO:0003677']
Q8RF25	Q8RF25_FUSNN	MRELKDFIKNKKIDFKKLEEFGFKLIDNSYYYHTSLLKNQFKMSVKINLDNSIFTEIIDTETNEPYILYLLEMKRSGYSEKVYKAYNEVLEKIQKECFEDEIFKANYTKEIIDYVKNKYGDELEFLWKKSPKNAVIRRKSSNKWYAVILTISKRKIGLDSDKIIEVINLHNSEEEIKKLIDCKKYFPAYHMNKKYWCSICLDGTVELEEIYKLIDISYELAK	1 out of 5	Predicted	['GO:0005524', 'GO:0003677', 'GO:0003916']
Q8RGJ7	Q8RGJ7_FUSNN	MKQNFNEIKQNWNFYMCRVDDKPASIRLNLALCNIAPVEDYKHRISIFIKMNNPTEDGLSSNEEYPMLCDIEDEVIDRLETLEDIFAGTVKTQGRLELYVFTKNPEKSEELCKEAFKKFPNYQWKSYIDEDKEWDFYFNFLYPDVYSYHAIMNRSVIDNLTNQGDNLEKKREIDHWIYFSSEENINIAIKKVEELGYKILSSKKLDDEKNYPYQLNISRMDSAIYSHVNQIVWELIEIAEPLNGYYDGWGCNITK	1 out of 5	Predicted	['GO:0005524', 'GO:0003677']
Q8RH16	Q8RH16_FUSNN	MKYEWKKEEKKIYGTKEKAEILKIPKQQFIMIDGIGNPNETNFSNKVSVLYSLAYSIKMLYKNMMKEEKDTKIKDFIVYPLEGVWKKLEEEKLDKNKLKYTIMIKQPDFITQKNFNDALEVVKKRKPSILYDEIYFNSLEEGKSIQILHVGSYDNEPISFGKMEELMNKLNLVRVSDYHREIYLNNKNRTSTDKLKTILRYSIK	1 out of 5	Predicted	['GO:0003677']
Q8RE25	Q8RE25_FUSNN	MENQTLKMLESASAFNLADCVEYKEGQIVSKNLVAKSNLVITIMSFWKGETLDPHKAPGDALVTVLDGEGKYIVDGKTFIVKKGESTVLPANIPHAVEAVENFKMMLALVK	1 out of 5	Predicted	['GO:0005524', 'GO:0019843', 'GO:0003677', 'GO:0003735']
Q8RIE5	Q8RIE5_FUSNN	MSSHLPKLDEEKLKFVIELKEKYNAGKISLADARKQLKERVKTLKPYEIAYAEQKLTPFVEDECIKENIQNMMLLFDEVMDTSRPTELPPDHPIMCYFRENDDMRELLKEVENLIQFPVIKNQWYELYDKLDLWWKLHLPRKQNQLYSLLEKKGFTRPTTTMWVLDDFVRDELKENRKMLDDGNEEEFIASQTSVAADIIDLIQKEETVLYPTSLAMITPEEFEDMKSGDREIGFTFGKLETTSEPKKPIIQENSNISEQGNLAKDLAQLLGKYGFNSENSQSSEFDVAMGKMTLEQINLVFKHLPVDITYVDENEIVKFYSDTAHRIFPRSKNVIGRDVKNCHPRKSVHIVEEIIEKFRSGEQDFVEFWINKPELFIYISYSAVKDENGKFRGILEMM…	1 out of 5	Predicted	['GO:0005524']
Q8RFH8	Q8RFH8_FUSNN	MKINSIDIFCEVIDNYGDVGVAYRLAREFKRIYPKKELRFIINQTEEINLIKKSNDMEIITYKDISKIENSADLIIESFACEIPKEYMDKALKNSKLIINLEYFSAEDWVDDFHLQESLLGGNFKKYFFIPGLSKKSGGILLDNEFLERKKKVEENKEYYLEKFGINEKYDLIASVFSYEKNFDSFIKELKKLDKKILLLILSEKTQKNFIKYFDNNNNYDKIKFVKLPFFTYDKYEELLALCDFNLVRGEDSFVRALLLGKPFLWHIYPQDKNTHIKKLESFLDKYCPNNKELKETFINYNINRDDFSYFFKNFKEIEEHNKKYANHLIKNCNLIEKLIKFIENIGGKN	1 out of 5	Predicted	['GO:0005524', 'GO:0003677']
Q8RF68	Q8RF68_FUSNN	MSKIYFFNGWGMDKNLLIPIKNSTDYDIEVINFPYDIDKDFIDKDDSFIGYSFGVYYLNKFLSENKDLKYKKAIGINGLPQTIGKFGINEKMFNITLDTLNEENLEKFLINMDIDDSFCKSNKSFDEIKNELQFFKNNYRIIDNHIDFYYIGKNDRIIPANRLEKYCQNHSLAYKLLECGHYPFSYFKDFKDILDI	1 out of 5	Predicted	['GO:0005524', 'GO:0000287', 'GO:0003677']
Q8RIH8	Q8RIH8_FUSNN	MSELGNIRIADDVVKTIAAKAAADVEGVYKLAGGVVDEVSKMLGKKRPTNGVKVEVGEVECSIEVYLIIKYGYKIAEVAEEVQKAILEAVSSLSGLKVVEVNVYVQNVKMEDIEETTEEFED	1 out of 5	Predicted	['GO:0003677', 'GO:0003735']
Q8RER0	Q8RER0_FUSNN	MEKICIVYDSMHNMNTEKLVLSLKENYNDVDIIKVNNFDINAIDNYPKIGLASGIYWGRFSKNIEELLDKILDSDVKNLFFIYTSGIGKVRYEKKLIKRLEEKNKICLGIFSCKGFDKYGPFKLIGGINKGKPNEKDIQNLIKFFENI	1 out of 5	Predicted	['GO:0005524', 'GO:0003677']
Q8RG61	Q8RG61_FUSNN	MKKITYKDVHKTKVVWIEDGYLISTLNEAVDQRFKNLDFTKKEKKEYTDNKRVKVRGLYVSAHSVALKGRLDELIELAKKNNINAFIIDVKGDYGELTFPMSDEINKYTKSANKNPIIKDIEPVIKKLKDNGIYAIARIVSFKDTIYAKENPDKIIVYKDGGKAFTNSDGLVWVSAYDKNLWEYNVTVAKEAAKAGFNEIQFDYVRFPASNGGKLDKALNYRNTDNLTKSEAIQKYLHYAKEELEPYQVYVSADIYGQVGSSSDDMALGQFWEAVSSEVDYVSPMMYPSHYGKGVYGLAVPDANPYKTIYQSTKDSINRNNNIDSPAIIRPWIQAFTAAWVKGHINYGPNEIKDQVKAMKDLGVDEYILWSPTNRYEKFF	1 out of 5	Predicted	['GO:0046872', 'GO:0003677']
Q8RHC0	Q8RHC0_FUSNN	MKKKLLAIFLLVSSLIFSEERILLFEEIFLDEKTEMVYAIGEETPYTGVVEDYKFLIKDRVLEGRVIFKNGLMEGTFKLLYPSGKIARIMTYKNGKREGIQKVYYESGIIERETSYKNGLIDGLMKNYYPNGNIRSEMLLKKEVLDGITRTYYKNGKLKVEVSYQNGVKVGVQKGYYQNGKLKIEHPIDKNGLTTGTVKVYYPSGKIMAEESYKNDKLDGIVKIYDESGKIISEEFYKNGNKIK	1 out of 5	Predicted	['GO:0003905', 'GO:0019843', 'GO:0003677']
Q8RH84	Q8RH84_FUSNN	MSSVLAFSARVIKSTEAVVKNNVIYVGQEKSPYTGVIETYNEKGVLEAKADIKNGQMDGSSKIYYPSGKLQSEATFKNNVQVGVQKDYTEDGKLKLELPYKNGKLDGVVKSYYPNGKIEIEEPYKNGERDGVAKAYDENGKVVQQATFKNGKQIK	1 out of 5	Predicted	['GO:0019843', 'GO:0003735']
Q8RHB6	Q8RHB6_FUSNN	MLAFAAGEQRVPIEKVELNQQTSLVYLQGQQIPFTGIVEKKYASGKLEAALEFKDGKLNGKTLVYNESGKMKTEENYVNGALDGVSKSFYANGSVEFETTFRNNVKEGVEKHYSPSGRIETEVLFKNNVANGIAKQYNAEGKLEYETMIVNGKREGLSKKHYPSGKLLSEVTFRNDKEEGMMKGYFENGKLQLEIPYKNGQVDGLVKRYDENGQVVEQATFKNGQEIKAK	1 out of 5	Predicted	['GO:0019843', 'GO:0003677', 'GO:0003735']
Q8RH86	Q8RH86_FUSNN	MLSFGAAQRVPLEKLVGNGDGELLYLEGEQKPYSGEVERKYPNGKLLGVATLKDGKLEGKAYEYYENGKVKREETYVNGKANGPAKSYHENGKVEYETNFKNSKREGIEKAYSKTGVLLSEVPFKNDNATGLVKLYNEQTGKLEYETNVVNGVRNGLSKKFYPNGKLLSEVVFKNDKEEGIMKAYYENGKLQGEATYKNGQLDGVVKMYDETGKIVDQATFKNGKQVK	1 out of 5	Predicted	['GO:0019843', 'GO:0003735']
Q8RI56	Q8RI56_FUSNN	MNKVIKKEDWKVSVWAGGTTNEIFIYPENSSYADRIFKARISVATTNNGEKSLFTSLPGVERYISKLSGDMKLQHTDHYDVEMEDYQIDRFRGDWETYSWGKFRDFNLMLKGIRGDLYYRQIRSKCRLHLEKDSTVVFLYVIDGKINVNGTDLETEDFYITDDNILDVFGNNPKIYYGFIKEWD	1 out of 5	Predicted	['GO:0009036', 'GO:0003677', 'GO:0003916']
Q8REX2	Q8REX2_FUSNN	MVSFAQYNIYGRNFFVFGGVYKVEIAKPEHYEIGGYNISLLDNKNSIGEFLNKYRKRLIVKLDENLGINFELTYEAIEKKNIEVFEVFPNIASGKFNGYQNVSITHKELREIVSNNELSWKLALSYIKAVYVITDTKTGKLYIGSASGNSQGLWQRWGCYADFKDLTGGNKEFEVLVEKNGKDYILKNFKYSILEIFDTKTGQEYILERENYWKNVFETKKFGMNKN	1 out of 5	Predicted	[]
Q8RGS5	Q8RGS5_FUSNN	MDQNIWEYDDFIFKGDELKGMTQKGKDKVKVEGKTDLVIPELTPDGLPLKKIADNAFYRRGLTSVIIPSTVESIGYDAFGVCKLKEVKLPEALVNIEGFAFYRNKLTKVEFGSKVKRLEPSSFAMNELSELNLPETVEYIGASAFYKNSLETVSFPKSVTKIDMYAFRKNNIHKVEVANSVDLHKFAFETFTAVERF	1 out of 5	Predicted	['GO:0003677']
Q8RIJ1	Q8RIJ1_FUSNN	MKKKIKVLISACLLGDNVKYSGGNNLTLELVILLEKYNVDIVKVCPECFAGLPIPRVPSEIKETKVFSKDGRDITEEFLSGAEKTFKIAKENQIDFAILKERSPSCGSSYIYDGSFSGKVIQGQGLTVRKLNEENIVIFSEENLEEIEKYLQVLNK	1 out of 5	Predicted	['GO:0000287', 'GO:0003677']
Q8RDZ5	Q8RDZ5_FUSNN	MNIAEKYIEELKKAYYKNDGKEYWDKFEKIKIGATEENIKKIKEEFPETPDSLIELLKIVDGTYHREYQGEKITFYFLGSDVMGYPYYLLSSSQILENKKDGYCLFGGYIDGVYEDVEVDEKITDDSEKIKWLHFSDCMNNGGTSQLFIDFLPSEKGVKGQIVRYLHDPDEIEVIADSFDEYLEKLMEHDLDFISKDTIY	1 out of 5	Predicted	['GO:0005524']
Q8RHC7	Q8RHC7_FUSNN	MVDDTTGITYVQGEKTPFTGTVEVKYDNGKVQALMEVKDGFLEGKTETYYPSGKIQSKENYKKGYEDGLNVLYYESGQIEYEKNTTNEGKTVHTKHYYPSGKIDFESTYKNGKLNGEVKKYDENGQLIQQGIFKDGVQVK	1 out of 5	Predicted	['GO:0019843', 'GO:0003735']
Q8RG04	Q8RG04_FUSNN	MGLTKIKEKDNPKYKKFLNYIDENLVKKNEVKYSHKLNMDKKTVEFFSEKGEILLTENLPKEFLDIVDNSIRVAENKEEIKKTIKNIYEAPYTYVSISKYKEKLILFTEENMVNRSKIKYTTSVVLKRELTDNEKNELIYLKDNNDDHFFKKYRTYLDSETIKTYINDKLELFQEIKGLTDTIILYRKNEVSKEVLEYTDSSRLNSVAKEYKNDRLLKETFIKNKKIVLEKEYYTSGKLAREIPLKDGLINGEVKDYYENGKIRSTTNFVNGDIDGVVKEYSQAGKVVKETLYKNGKKVK	1 out of 5	Predicted	['GO:0003677']
Q8REM1	Q8REM1_FUSNN	MNNQYNKDGKKEGLWVKIYDNGVVQEERNYVNGVREGVYKSYYMNGEIEIIKNYKNGNLHGKYQTFYSDGKLNSEYNLVDGRKVGEYKEFYPNGILKRETVYVNDGTTSKNIKYFPNGKIKLEVNFVDGHMEGPYKEYHSNEKLFKECSYNKKGKLEGKYREYDVEGNLLKETTYENGVEI	1 out of 5	Predicted	['GO:0019843', 'GO:0003735']
Q8RIQ6	Q8RIQ6_FUSNN	MKKNYREEYSKRKISPNNEYSFEIEDDGTSFFTRNIDIKPKTEITQYFNKKGELYMISSLTSETDKELYALYRKYDKNGNLFIYTYAIDGKNTDKGYYSDGKLAYILELKILKGQAPIPNGKYIEYYKNGQIKVQGNHKEGKRDGEFRAFLRNGKSAGSIFYKNGKIIKSTLVNSMKDNASFSILTDINYNLNSHEIITDEFPNKLLKQYFIFNKNGLLDGESRQYYEEGDIKSISPFKNNVADGVFISYYQNGNIKEKHIYKNGNKEGEGIFYYENGKLEEKYFMKNGKLDGEAINYFEDGKIRNKSIFKDGVLLEEEVYQDNEIIKNTFKNEEIVQQDIYSKNKVLKAKKFFLENGKMKIISYYENGNKEEEVFVINELLDGEALVYYPSGKLKEKD…	1 out of 5	Predicted	['GO:0005524', 'GO:0046872', 'GO:0008270']
Q8RFQ2	Q8RFQ2_FUSNN	MNKKDAIKSLNLIGDLNNTAKNFYSDTEYLKSEMYDENNNLILTMNYKNNKMIVDQQIEGNKVKMINYFDSSNPMSGKLETYINGNLVSIMQIKNSIPEGEAKMFYPSGKLLSIFNVKNGRPEGVIKTYYENGKIMTTINFKNGVQDGEAIAYDENGNVVEKILYKNGKIVR	1 out of 5	Predicted	['GO:0019843', 'GO:0003677']
Q8RG03	Q8RG03_FUSNN	MKRIFIIFTFIFSSLFSFAYNVNVGVRIPLGEQKVELDFNVKLLLGMIKAENNPKYKKLLDYIDENLAKKGEVKYSANISLKRASSEVFSENGELLYEEKLPKEFMNFVNYSLATADDKAKVKKFIKGSYEKPAYMIISKNNGKPKIFIERSMEPDEHKIKTTTEVTLKRELTEAEKKELLSLKNDKLITKYKSYVDSEISKAYTDNNLTMVQEFKNLTETAIIYAKNNDSIKKEVKYTDNSHSNGTMKSYKNDKLVEEIVFENSMPNLQKSYHDNGNLAFEIPMKNGAINGEVKIYYENGKIKESVSVKNGKREGVARKYSETGKVIKEVLYKDDKEIKKIR	1 out of 5	Predicted	['GO:0005524']
Q8R5Y5	Q8R5Y5_FUSNN	MKKGIILLALIFGACVNLENIGGNSGGEVKEIKTTNTNISTSKNYEKRNGVLYVDNVLANGKQEYKEKNGVIIKGNYREGLPDGVQEKYYPSGKIYGKINIINNKTEGTETNYYENGKTLSQLDYTQGKLISGKIYYENGDLLSKIEGKKMTIFYSSGKKLFTMDKSDIAVYHENGKEVFSNSDDGIKINGEAAEKSILDMFSKNNLLKTAFYLLTSSTVQAEYKNGKPSIQLQGTTAVMYYESGKILLELSPSLDGTVNSKIYYENGQLMQVEDRNKSGRSVKVYDKAGNLISDTTYSKEHEIRQIF	1 out of 5	Predicted	['GO:0005524']
Q8R5X9	Q8R5X9_FUSNN	MISTLSFSYQVNYDDVVDIVLRNYPQSRVTKIEIFNYKDKTVYEGEAFDKGQKIEFIIDVNTGEVFKIAPDYDDKYNPNYNLPITFEQASRIGLDNSFNGKVKSIELKNINKRAYYIVEVKEDKSEKEIRIDANSGKVIGIKEEE	1 out of 5	Predicted	['GO:0004674', 'GO:0019843', 'GO:0003677', 'GO:0003735']
Q8RH67	Q8RH67_FUSNN	MPKNLFNSDKINILKKGILNGPINVYYPNGKIQAKQFFINNRKAGIWQYYYESGKLKAEIVYNIMSNDEEGIIKTYDEKGVIISEGRIVNDNMAGVWNYYDEKGRKNYTYDFVKGIITTYDEKGKIIFQVTERDLANRFREIQQEISDDRVRANEEKN	1 out of 5	Predicted	['GO:0019843', 'GO:0003677', 'GO:0003735']
Q8RF92	Q8RF92_FUSNN	MSKKIKVTLPQNIYEIIKNDIDDFNMTSNHFMNYIFLNLNVKYKNFKGNPTIAGQSKEKSSIQFNLNKASNLIYYDVLRENNAQNESEFMRSLLIRYATNPKNKRELFIFKESVERLNLAIKDKKNVYITFNDNRKVKVSPYHIGSSDLEIANYIFCYDYSEERYKNYKLNYLKQVYTTSEIGKWEDKEYINDVIKNFDPFLSKGKVIKIRLSEKGKKLFKAIKINRPKLISENRDIFEFEASEEQIKRYFTYFLDDATVVEPIELKEWFIEKYENALKNLKK	1 out of 5	Predicted	['GO:0005524', 'GO:0009036', 'GO:0003677']
Q8RH49	Q8RH49_FUSNN	MTKLLVKDLMNGKFELFSNYIYKTKEYLIKVPKGFVTDYASIPKLLRIMVLPYGKHSGASVVHDWLYSSNCNLEISREKADKIFLEVLKEEKVNFFLRTLMYIAVRKFGGSRFRNGV	1 out of 5	Predicted	['GO:0019843', 'GO:0003677', 'GO:0003735']
Q8R5W9	Q8R5W9_FUSNN	MNLFGAKLSDVKGLEKVKNYNEIKDVQVEKIVNYDVTKSVSKKIFLPEDNKFNGVLVKNENNDIVEITFYKNGVSDGVSYTYYLNGDLKSVSTYRKGMIEGPQVLYRPNGKMESEQVFENNSLVSEKYYDKNGKITKEYHFNKLRNGILKKYYKDTEKMSSTSTVIVNREKVDGVEKMSFVLDGETKVFRKDGTLMAILQYKDGSLQDLTQKFYYPNGKIQYYVVVAGDEIKDFKVKDRIITYYENGKVNQDCNQQNDGSWVCKNYDKDGKFLDEEIRGAEPISNGDTKFWENILNPVLEVLAN	1 out of 5	Predicted	['GO:0019843', 'GO:0003677']
Q8RE87	Q8RE87_FUSNN	MKDKIAYKEGSNIPFTGVFGVVIDDKIESYEEYKNGLLDGETAYFAKGKQVKLLSEMYTKGKLNGQQKSYYENGKLKSIVYYSNDKINGIESYDRSGNLLHKSIFQGGTGDWKFYWSNGKVSEEGKYKAWRKDGVWKKYREDGSLDTVIKYDNGRLLSEKWQ	1 out of 5	Predicted	['GO:0019843']
Q8RIQ8	Q8RIQ8_FUSNN	MQQPLFYSLKVKLIFYFSFKINYNNIKVKCFKLKNINKVVPMRKIFIILILMLSIFSIVNAHPFKTEKELYDYYAEIDKKINEELKNNPEKILKDRKNSLKPLYLDVFGADKVLGDNSYLFGFDKNGKIMSVMKRAVLDGPSMIARIYYPNGNLKEVYLDDDDFVTGIVRTYYESEKKHEEIPYYKGKKEGLRKIYFENGNLSNEVYYVDDLREGKTIDYYNDGKVFRLKNYKDNIGNGEFTEYYRNGQIKVKGNYKGGLREGEFKFYSESNKYLGSVFYKNKEIIKNTLSKEDMKDLSASFEFADMALFLRSTTRDIVGATTDVYPSGKPRIYMPYSVNGELHGDYIEFYEDGKISYKITYENGIRHGKSISYLENGKIIGETNYIDGKKEGKSF	1 out of 5	Predicted	['GO:0005524']
Q8RGN9	Q8RGN9_FUSNN	MVLSACGGVKYEYKDGVMYGDGKEATGTFEFKAGKYKVKANFVDGLVDGLLEKYYPDGSIMVKDTYVNGENTKEEIYYKNGQLMGTFSDDEDLKFYYDDGKLIMTYNDKTGETLIYHENGNPLMTTNNKETAIYNENNEMLFKVENNKLVDIGATLKNLENGSFEFVKDNKVIAKIDANGEIINYLYSTGETMLKVNEATGITEFFFKNGNTFMKQEGNKSVVNYKDGKTLYELEGDVWKFYNQEGEEIISNFELITDIKKVD	1 out of 5	Predicted	['GO:0005524']
Q8R5W4	Q8R5W4_FUSNN	MLFVVLTVFSVIFIVACGKSKIDKKEVIEKFIAASESMKSGDMLVNMKMTQNQNGNKNNMEMTMDVSLILEPIAMKMEMAIPSQNLKMNSFIKDNTMYIQNPVDNQWVKQSLTDEIAGQFKGYMTNSDATYDAMRNNIDKVDIDEKDGNYIISISKDSEFLKEAMKKQLANTNTAAGQIGNDVKIENIAVKYIVDKNTYLLSSSVVSFDFEMQGMKISMEMDAKMSNINNVTDIVVPEEALNAKEIPHQ	1 out of 5	Predicted	['GO:0005524']
Q8RID0	Q8RID0_FUSNN	MRNLLKSVLFLIILTLSFYYYEEKLFKEHDIILDYTYYKLPKDSIDLLFVGSSHSYSTFNTRIFDHYLKSSSLNLGTSSQSLPISYSVILEVLKKQRPKVIIMEVFPIQREVTEPSLRIQLDVMNFSINKLRLIKNSLPISEWGNHFIKTTYYHSRWKEFNDLRKEQNEIIESQKIRLKYKGFYSFDFMTNLLTYEIYEEEWNKKLPHSFSIQKKYLILLENLFNICQKEDIKIILVSPPVIGEYDTLSILHNLSLKDLMLKYNIDSIDFNDGRKKYEKICFRDNGHISLAGADEVSFEIADYLKKNYPILLNTKNYNKYEKLDRSPEYYFYSENIENDNIFKIFNLKLELEKGVIINALKIYKKSNDSFDLFFEIDENKSSDKIYQIALDKNEININL…	1 out of 5	Predicted	['GO:0005524']
Q8RFD3	Q8RFD3_FUSNN	MDEVNKYVSEKLNRDKEITITYKLNKANNTLEGYSEEGKLIVVNSLKDEPDIVQMAGMKTKVSEKNGKLNPVSEIYLANGQLVVRNTYKFNRDTNIFATDAVIAYVNGEIPYSADLKAFLDGIDRIQIENFENNKLALYTTYEINHKTQQIIIKNGLSAKATITKAVLSINGLNGTMETYYENGKVNQKVAIKNGLFNGKVEKFSDKSGKLVGTGIMKDGLPDGEFIEYDEAGKVISKAKYKDGKEVK	1 out of 5	Predicted	['GO:0019843', 'GO:0003735']
Q8RGN5	Q8RGN5_FUSNN	MTVKNYEEKVSKTNLSFPTVNNILKRLENIGILEELTNYKRNKIYVLMEYLSIFIEGIE	1 out of 5	Predicted	['GO:0005524', 'GO:0003677']
Q8R5W6	Q8R5W6_FUSNN	MKKSLKKALLILLTLLSIVFIVACGEKASKKEVVEKFVENSKNMKSADVTMTMKMEQKNSTNPAGISMEATGNISMILEPNLAMKMDLVIPFVNNKLSMYVKDDYSYVQSPTDNQWIKQSNKGFEEQFKKAYAQSNALYDFFMKNLDKIDLSEKDGNYLLTIKDFKEILKKEFSALDPTGKGLDGFEDLILTFTVDKKTFLPVNFTMVGAVNEGGIKMNFSFDVKYSNINNVKEIIIPKEALEAKEEKSIEEQLQETNKIENTEKDDKVDKK	1 out of 5	Predicted	['GO:0003735']
Q8RFT6	Q8RFT6_FUSNN	MSAFSNPVEVRKKDLRVIEKIYYLKDSEVPFTGKVSEGRDRLYYLNGKQDGKWISFYKNGNIKSIVNWKDGKLNGKYVIYENNGRKSTETIYKDGKENGYYYLYNSNGTYRTKGAYSMGKPVGEWEYYDKDGKLTNKVIAE	1 out of 5	Predicted	['GO:0003677', 'GO:0003735']
Q7P264	Q7P264_FUSNV	MEDKKYVNITKVYTKRGDKGETDLLGGSAARKDSLKVESYGCVDEASSFIGVARYYCKNKVIKERLKGIQNKLLVLGGFLASDERGKEMMKDQIKEEDIKLLEDYIDEYNQKLPPLKHFILPGDEEVATHFHVARTVVRRAERRIVSLTAQEPDLNPLIQKYVHRLSDLMFVLARYSEEVENKKWKS	1 out of 5	Predicted	['GO:0005524', 'GO:0019843', 'GO:0003677', 'GO:0003735']
Q8RES3	Q8RES3_FUSNN	MNIKINKKPIDFIFFLCYNCSHHKKLRIFLIKKGSSYNHSINITKFISGTVTIIGNKTFGMNYFHIKSFFYVLYILIKGDME	1 out of 5	Predicted	['GO:0003735']
Q8RG84	Q8RG84_FUSNN	MKNIFKDYLDIFEKYPKDEYLTKEERKERYKLLQEYEKRNYQDEISIDEFQNFTSLYIDKIDISSQFIGKFLKVLKNNINNGGTFALKFLIGDKDENDYYLKFFKLLYDELGDRINLINKLLEKEPDYLPAIKQKYKILSNYVDFSIHEMPWGILLDKPISEKDAKIEALADLDNFSKLSKKLGKDNEKYIEECRICYNAWFDFLDNKDKYKSYEEYLEKK	1 out of 5	Predicted	['GO:0005524', 'GO:0003677']
Q8RDV1	Q8RDV1_FUSNN	MENMYILKSKNSIIFNDGDINEVVFNFKEYEDILNNLSTEKYNFFKMIHEKYNIKNEEEIKNKFLYIFHFILIKNICNYILDKYTSKKINFLYFNKNIKNEKFKLSDELSLDDVLRNIIISLINSEEYLSQNLNIDFKKFDINEIISDKIKDKGINFYFYYDSMKKQDLKSKIEKDLLELGYIDKNKKNTDNRYTLSIYIDDEQLEKIGIDNYQDYLLNWISIGYLKMLIKIHDFLINYYNLTLEKGLKIDDVMLVLIDIFDTEVKEFPQGLKKSIEVGKETSGKCFFINKIIQPVSLTPELTLLLQGKDAYNVVPRI	1 out of 5	Predicted	['GO:0005524', 'GO:0003677']
Q7P2N2	Q7P2N2_FUSNV	MNKILEALLEEKKIKLKRSLYHLTQINFSYNSNHIEGSQLTEEQTQYIYETNSFISDKEKVVYVDDINETINHFKCFDYILENINILDENLIKALHKILKNNTSDSQKDWFKVGDYKLRANFIGNTKTTSPSNVSKEIKKLLDEYNSKIKITFDDIIDFHYKFEAIHPFQDGNGRVGRLIMFKECLRNDIVPFIIDEEHKLFYYRGLKNYKEDKVYLIETCLSAQDKYIKLLNDLEIFK	1 out of 5	Predicted	['GO:0003700', 'GO:0003677']
Q7P361	Q7P361_FUSNV	MEYDHFNKNVAILPKYADCLPIFIYDEESKIFGAVHSGWKGTYQEIIKRAIEKINPKSLSTINILFGIGISCENYKVGIEFYEQFRNKFPKEIVEKTFSIKDGDFYFNNQLFNYYLLKDYGVKEDKIFLNNRCTFKENFHSFRRDKELSGRNGAIMFMEV	1 out of 5	Predicted	['GO:0003677']
Q7P2U9	Q7P2U9_FUSNV	MKYLNFVYEIGELVGKISAEKEFEKNLTLRRENRIKTIYSSLAIEQNTLTLEQVTDVINGKRVLAPPKDIKEVQNAYEIYERLDELNENSVKDLLLAHKIMTSELIKESGRFRSKNIGVYQGDKLIHMGTLPEYIPELINNLFLWLKNSKEHPLIKAAVFHYEFEFIHPFQDGNGRIGRLWHSLILSKWKKIFAWLPVESLVQKYQKEYYITINNSNRDGESTEFILFMLKIIKETLIELIEIQKVTDKVTDKVTDKNRERIKLVIKYLSQNNSINNKEAQNLLDISESAAKRFLNKLVKENILEAVGEYKARKYIKK	1 out of 5	Predicted	['GO:0005524', 'GO:0003677']
Q7P553	Q7P553_FUSNV	MTKVEIFRKNGSIVGYKASGHSGYSEQGSDIICSAISTSMQMTLAGIQEVLKLKPKFKLNDSFLDVDLKDISQNKFTEINILTESMALFLKELAKQYPKYIRLVEKEEK	1 out of 5	Predicted	['GO:0003677', 'GO:0003735']
Q7P2U3	Q7P2U3_FUSNV	MLNKYENLIKLYYKKKNIEDEYIKRIENPSTFITDLKINPIKRENKILDKEYNLFYVNLIEHTLLQQEIFENSIKITSLSNPNKFPQIAITEIVNKILSNELYKTNKIEGIETVKSEIYSSLKDDKKSNKKSNKLDGIIKKYKDIMEKNFKDIQHIDNLSTFRKIYDEMFEDFEKSGNYKLDGKYFRKDIVKIINSVGKTIHIGINGEEAIEKNMEDLIQFMNKKDIPFLVKASISHFFFEYIHPFYDGNGRFGRYLLSLYLARKLDILTAFSVSYSISKNLDDYYKSFVEVEDVNNFGEITFFVENVLETIKKGQEMIIELLNDSIMKFNHSREIFEEITKDLSEKEKVILFIYLQNYLFNDYDEVTNIELTIIIGNFNQQSINQQNITQQTINKYTQ…	1 out of 5	Predicted	['GO:0005524', 'GO:0003677', 'GO:0003678']
Q8RI15	Q8RI15_FUSNN	MASNTPRFVRLTLFNFYSKIWNVTHLFLFNNL	1 out of 5	Predicted	['GO:0003677', 'GO:0003735']
Q7P2X8	Q7P2X8_FUSNV	MNKVIKKDDWKVSVWAGGITNEIFIYPENSSYADRIFKARISVATTNNEEKSLFTSLPGVERYISKLSGDMKLQHTDHYDVEMEDYQIDRFKGDWETYSWGKFRDFNLMLKGVRGDLYYRQIRSKCRLHLEKDSTVVFLYVIDGKINVNGTDLEIEDFYITDDNILDVFGNNPKIYYGFIKEWDQ	1 out of 5	Predicted	['GO:0009036', 'GO:0003677', 'GO:0003916']
Q7P338	Q7P338_FUSNV	MSKIYFFNGWGMDKNLLKPVKNSTEYNIEIIDFPYNIHKNSIDKDDIFIGYSFGVYYLNKFLSENKDLKYKKAIGINGLPQTIGKFGINEKIFNITLDTLNEENLEKFLINMDIDDSFCKSNKSFDEIKNELQFFKNNYRIIDNHIDFYYIGKNDRIIPANRLEKYCQNYNLAYKLFECGHYPFSYFKNFKDILDI	1 out of 5	Predicted	['GO:0005524', 'GO:0003677']
Q7P360	Q7P360_FUSNV	MAYYLYMLRCENGSIYTGTAKDYLKRYEEHLNGKGAKYTKAHKVIKIERVFLCDSRSIACSLESEIKKYIKKKKEAVISKPNDFIKDIENNREIKIEKIF	1 out of 5	Predicted	['GO:0019843', 'GO:0003677', 'GO:0003735']
Q7P377	Q7P377_FUSNV	MRELNNFIKDKKINFKKLEEFGFELIDNSYYYHTSLLKNQFKMSVKISLDNSIFTEIIDTETNEAYVLHLLEMKRSGYSEKVYKAYSEILAKIQKECFEDEIFKAGYTKEIITYVKNKYGDELEFLWEKSPKNAVVRRKSSKKWYAVILTVSKRKLNLDSDEIIEVINLHNTVEEIKKLIDNKRYFPAYHMNKKHWCTICLDGTVELKEIYKLIDISYELAK	1 out of 5	Predicted	['GO:0003677']
Q7P294	Q7P294_FUSNV	MIQALHFKNEKSDKFWFVETLDSEMMVNYGKTGTTGKYEIKEFDSSEECEKEALKLINSKKKKGYGEFSEFDRNNHYYFDDEECGLNSLTSHPVFRKYFSNEIYYDCGDEEAPFW	1 out of 5	Predicted	[]
F7L068	F7L068_FUSNU	MEKLEEIHKEILNGNMDILKDFPLLYCLSENKENFVVLRKGRIVKEENRIKYFFPNSESNESNGIYCLIWGRKNEESYGIGGTPVPDDFYIIEMKFKNDILSLLSEKDEKIEATLKQFNKALQNIWSNFTMEELSIAFRQAPAVVLDEIKKEDMPKTVTIKNFGKFIYNKKLNAYKLFKEEIEYYFSADNKEELKKVKNIFSNIEPTQFIEKAKEYTAHKLLKLKNDLWLEEDEKKIRKKDFKDRMKFTSLYVFSESANFYFDDGDLFWGHTIEVTINQNLEFIDANIVG	1 out of 5	Predicted	['GO:0005524', 'GO:0009036', 'GO:0003677']
F7KYW8	F7KYW8_FUSNU	MTNNDFLRRLRYALNIKDNIMVQIFKKGNITVTKEDVLDYLKKDIDEGFKKLTNNDLISFLDGLIIQKRGKREDGTPPPKIKITKNNLNNILLRKLRIALAFKSYDMIRIFKLGGIEISEGELSALFRSEDHKNYKECGDKYIRVFLKGLIEYCRN	1 out of 5	Predicted	['GO:0000049', 'GO:0019843', 'GO:0003735']
F9EM76	F9EM76_FUSNU	MEVFFMSELGNIRIADDVVKTIAAKAAVDVEGVYKLAGGVVDEVSKMLGKKRPTNGVKVEVGEVECSIEVYLVIKYGYKIPEVAEEVQKAVLEEVSNLTGLKVVEVNVYVQNVRMEETEETTEEFEN	1 out of 5	Predicted	['GO:0005524', 'GO:0016989', 'GO:0003677', 'GO:0003735']
Q7P2E6	Q7P2E6_FUSNV	MENQTLKMLEAASAFNLADCVEYKEGQIVSKNLVAKSNLVITIMSFWKGEALDPHKAPGDALVTVLDGEGKYIVDGKPFIVKKGESAVLPANIPHAVEAVENFKMMLTLVK	1 out of 5	Predicted	['GO:0019843', 'GO:0003677', 'GO:0003735']
Q7P327	Q7P327_FUSNV	MIFLILSLTSLGARFIVNSEDGYANLRREAAIDSEIIVELDNSVQVSSFFKRGDWYYVEVLGMRPPEYARGFIHESQLKFSSETYVISSKDGYANIRYRPMVDSELVDVLSNGEYVTKLNEVGDWYYIEFTAYNYGYIHKSQLKKYTK	1 out of 5	Predicted	['GO:0003677']
Q7P312	Q7P312_FUSNV	MEINSIDIFCEVIDNYGDVGVAYRLAREFKRLYPNKKLRFIINQTEEINLIKKSNDIEIIAYKDISKIENSTDLIIETFGCEIPKEYMNKAFKDSKLIINLEYFSAEDWVDDFHLQESFLGGNLKKYFFIPGLSKKSGGILLDNEFLERKKRVEENKEYYLEKFGINEKYDLIASVFSYEKNFDSLIKELKKLDKKFLLLILSEKTQKNFIKYFDNNNNYDKIKFVKLPFFTYDKYEELLALCDFNLVRGEDSFVRALLLGKPFLWHIYPQDENTHIKKLESFLEKYCPNNKELKETFINYNINREDFSYFFKNFKEIEEHNKKYANHLIKNCNLIEKLIKFIENIGGKN	1 out of 5	Predicted	['GO:0005524', 'GO:0003677']
F9ERM0	F9ERM0_FUSNU	GKRIVEEEQNGNKRAEYGKNLIKMLSKKLTKEFGKGFSETNLKQMKTFYINYKNSQTLSDQFKLSWSHYLILMRIENIGTRNFYEIEAIQNNWSLRELKRQVNSALYERLVLSKDKEKVKELSVKGQIIEKPQDIIKDPYILEFLGLDEKSDYSENKLETEIIDKLEMFLLELGKGFTFVGRQVRFTFDERHFRVDLVFYNRLLKCFVLIDLKIGEVTHQDLGQMQMYVNYYDRCVKLPDENDTIGIIICKDKNDTLVKLTLPKDNNQIFASRYTTILPSLEEFKKIVEE	1 out of 5	Predicted	['GO:0005524', 'GO:0003677']
Q8REG0	Q8REG0_FUSNN	MLVLSKTTSSTTSFEKRWKTTNKAAIVDTFKNGEKDGEFRRYYLNGNLLMRGYCKAGKVDGIWEDYYPNGKVLMSGYMKGNKEIGNWKYYNESGQLLGEVPYDQIPKAIKDVREKNVDEFWKDIKSGK	1 out of 5	Predicted	['GO:0003677', 'GO:0003735']
Q7P2J9	Q7P2J9_FUSNV	MLDDGNEEEFIASQTSVAADIIDLIQKEETVLYPTSLAMITPDEFEDMKSGDREIGFTFGKLETTSEPKKPIIQENSNISEQGNLAKDLAKLLGKYGFNSENTQSSELDVSMGKMTLEQINLVFKHLPVDITYVDENEIVKFYSDTAHRIFPRSKNVIGRDVKNCHPRKSVHIVEEIIEKFRNGEQDFVEFWINKPGLFIYISYSAVKDENGKFRGILEMMQDCTEFVHFRFTTLLNWESANLR	1 out of 5	Predicted	['GO:0005524', 'GO:0003677']
Q7P370	Q7P370_FUSNV	MKKFLILGITAVALTACTEVNVPFLSSAKTESSTSSSAPVFASLKEQLNGREFVIVTEGYNKKTSIGFQGDRVYGFSGINRYFGNYQISGGKFVFDDFGLTQMAGSEEEMTKELQFLDLLRKNKSIKLSGDTLTLVSTEGIELVFKRTK	1 out of 5	Predicted	['GO:0005524', 'GO:0003677']
Q7P2P7	Q7P2P7_FUSNV	MDQNIWEYDDFIFKGDELKGMTQKGKDKVKLEGKTDLVIPELTPDGLPLKKIADNAFYRRGLTSVVIPNTVESIGYDAFGVCKLKEVKLPKALVNIEGFAFYRNKLTKVEFGSKVKRLEPSSFAMNELAEVTFPETLEYIGASAFYKNNFETVSFPKSVTKIDMYAFRKNNIHKVEVANSVDLHKFAFEPFTAVERF	1 out of 5	Predicted	['GO:0003677']
Q7P2V2	Q7P2V2_FUSNV	MKIVGGKTEKKINKEIKKEVEKTSKTDESIGDIPEESATRTVDKNSIVDIYERKMKDKIAYKEGSNTPFTGVFGVVIDDKIESYEEYKNGLLDGETAYFAKGKQVKLLSEMYTKGKLNGQQKSYYENGKLKSIVYYSNDRINGIETYDRSGKLLHKSIFENGTGDWKFYWSNGKVSEEGKYKSWRKDGVWKKYREDGSLDTVIKYDNGRLLSEKWQ	1 out of 5	Predicted	['GO:0019843', 'GO:0003677', 'GO:0003735']
Q7P3I5	Q7P3I5_FUSNV	MIVLSKTTSSTTSFEKRWKTTNKAAIVDTFKNGERDGEFKRYYLNGNLLMRYYFKAGNVEGPWEDYYPNGKVLMSGQMKANKEVGNWKYYNENGNLLGEAPYEQIPKAIRDAKEKNIDQFWKDIKDGK	1 out of 5	Predicted	['GO:0003677', 'GO:0003735']
Q7P5Z6	Q7P5Z6_FUSNV	MNAKPLKNEAEFQNFKNKADKIIKEELKNDYKKEYLKRKDNLEKIEGIKENLFSDDEFVFRLEDGTVTEASRIIEKIHNTSVTQTFDEKGNLLTIIFFITGDENSLLYRYYDKDLNLAIDINCIDGKCIQKGYYSNKELAYIKEGKLTENLDVLANGKYTEYYKNGKIKIQGNYKEGRRNGEFKTFLKNSKSAGSVIYKDGKIIKSTLIKSMKDNASFSPISYVNYDLDTSYSIGKVDFPNKLLKTYYMYNKKGVLNGDSIKYYEEGNIQSIVPYKNNLVEGLIIRYYENGNIKEEVNYKNDKMNGEAKSYDENGKLNGRTIFKDDIKLEEEVHKENEILKNTFKNGEVVKQDICSPNGTLKERRVLNGNEMEYSSFYENGNVKQKILTKDKVIIKEQL…	1 out of 5	Predicted	['GO:0046872', 'GO:0003677']
Q7P7B4	Q7P7B4_FUSNV	MKKLIFGLLILGSVLIFAAGEKRVPIEKMELNQQNSMVYVQGEQTPFTGTVEARYENGKLEHEISYKNGKIEGIIKSYYPNGKLEEEQTYKNNVRDGITKRYYENGKLEMQTNYKNGRLEGINKHYSLNGALEEEVEYKNGKMEGSSKLFYPRWENLKV	1 out of 5	Predicted	['GO:0019843', 'GO:0003735']
Q7P5Z1	Q7P5Z1_FUSNV	MLAFAAGEKRVPIEKMELNQQTSMVYVQGEQTPFTGTVEKKYANGKLEATMEFKNGKLDGKTLVYNETGKMISEESYANGALNGVSKSFYANGSVEFETTFKNNVKEGVEKHYSPSGRVETEVLFKNNAANGIAKQYNAEGKLEYETMIVNGKREGLSKKYYPSGKLLSEVTFRNDKEEGMMKGYLKMEIQ	1 out of 5	Predicted	['GO:0019843', 'GO:0003735']
Q7P5Z4	Q7P5Z4_FUSNV	MLSIFSIANAHPFKTEKELYDYYAEIDKKINEELKNSPKKILKDRKNSLKPLSMDVFGADKVLGDNSYLFGFDKNGKIISVMKRAVLDGPSMIARIYYPNGNLKEVYLDDDDFVTGIVRTYYESGKKHEEIPYYKGKKEGVRKIYFENGNLSNEVHYIDDLREGKTTDYYSDGKVFCLKHYKDNIGNGEFTEYYRNGQIKVKGNYKGGLREGEFKFYSENNKYLGSVFYKNKEIIKNTLNKEDMEDLSASFEFADMALFLRSVTRDIVGATTDVYPNGKPKIYMPYNVNGELHGDYIEFYENGQVSYKITYENGLRQGKSITYLENGKIIEETNYIDGKKEKEHLFYDEKGNLIKTEIYKNDVKQ	1 out of 5	Predicted	['GO:0005524', 'GO:0046872', 'GO:0003677']
Q7P2L5	Q7P2L5_FUSNV	MKKYLLGAFLVIAMNSFGAKLSDIKGLEKLKNYNEIKDTQVEKIVNHDITKNVSKKIFSAEDNKFNGVLVKNENNDIVEISFYKDGVSDGVSYTYYLNGDLKSVSTYRKGMIEGPQVLYRPNGKMESEQVFENNSLVSEKYYDKNGKITKEYHFNKLRNGILKKYYKDTEKMSSTSTVMVNREKVDGVERISFVLDGETKVFREDGTLMAILQYKDGSLQDLTQKFYYPNGKIQYYVVVAGDEIKDFKVKDRIITCYDNGKVKQDCHQQTDGSWLCRNYDKDGKFLDEEIRGAEPISNGDTKFWENILNPVLEVLAN	1 out of 5	Predicted	['GO:0005524', 'GO:0046872', 'GO:0003677']
Q7P5Z5	Q7P5Z5_FUSNV	MLSIFSIANANPFKTEKELDNFFSQIDKRIKEELKKNYREEYSKRKISADNEYSFEIEDDGSSFFTRNIDMKPKTEITQYFNKKGELYMISSLTGEADKELYALYRKYDKNGNLFIYTYAIDGKNTDKGYYSDGKLAYIKELKIVKGEAPIQNGKYIEYYKNGQIKVQGHYKDGKREGEFKTFLRNSKNAGSVFYKNGKIIKSTLINSMKDNASFSVLTDINYNSNSHEIVTDEFPNGLLKQYFTFNKDELLDGESRQYYEEGDIKSISPFKNNVADGTFISYYQNGNIKEKHTYKNGNEEGEGIFYYENGKLEEKYFMKNGKLDGEAINYFEDGKIKNKAIFKDGVTLEEEIYKDNEIRKNTFKNGEVIQQDIYSKNKILKAKKSLLENGKMKIISYY…	1 out of 5	Predicted	['GO:0005524', 'GO:0046872']
Q7P6Q9	Q7P6Q9_FUSNV	MQGVKSVKTEYDNYYAEIDKKIKKEFNKNPQKIYEDRKNNLKRLNSDLGFIRVRKYLEDSEYIFGFSGNGKLIFVLKKDAPDSKNGVIKYLYDNQLLKEIGYVEGKKLDFSGKVQVFNEEGILINEAQYYKGKLEGLEKVFSENGKLEEERVYKNNLIDGEEIYYYENGKVAQKNQYIAGKMEGESLNYYDNGKISAKINYKNDKREGVYTLYYENGNKKEEGYLKNDELEGISKIYYESGKLHQIAHNKNNKKNGNVVAYYENGIPEYEWNYKDGVLDGFEISYYESGKVKTRIYYKDGKLQGEGLSFYENGKIMEKGYYKDDFFDGQYIMCYENGKLQEIYNYTAGKLNGEYKLFYENGNLEEIGNYVDNKLEGKILQYYEDGKLEETGTYKNGKIE…	1 out of 5	Predicted	[]
Q7P2B0	Q7P2B0_FUSNV	MTNNDFLRRLRYALNIKDNIMVQIFKKGNIIVTREDVIDYLKKDIDEGLKKLSNNDLISFLDGLIIQKRGKKEDGTPVPKIKVTKNNLNNILLRKLRIALAFKSYDMIRIFKLGGIEISEGELSALFRREDHKNYKECGDKYVRVFLKGLTEYCRN	1 out of 5	Predicted	['GO:0000049', 'GO:0019843', 'GO:0003735']
Q7P300	Q7P300_FUSNV	MIRIALKGIRLYEFYYPSGKVSSRAYLNRHKEFDGLEKKFYENGNLKAKI	1 out of 5	Predicted	['GO:0003735']
Q7P305	Q7P305_FUSNV	MFLLELEKGFTFVGRQVRFTFDERHFRVDLVFYNRLLKCFVLIDLKIGEVTHQDLGQMQMYVNYYDRCVKLPDENETIGIIICKDKNDTLVKLTLPKDNNQIFASRYTTILPSLEEFKKIVEE	1 out of 5	Predicted	['GO:0003677']
Q7P2W6	Q7P2W6_FUSNV	MAIVLGSIGFSISILAAQTTVENPKITTEQAKEIALKQSKNGKFKEIELKHKNGVLVYEVEIAEGFMDREFLIDANTGEILRDKKDF	1 out of 5	Predicted	['GO:0003899', 'GO:0003677']
Q7P329	Q7P329_FUSNV	MKKEIKVLISACLLGDNVKYSGGNNLTPELVTLLEKYNVKIVKICPECFAGLPIPRVPSEIRGDKVFSKDGWDITEEFLSGAEKTYQIAKRKQVDFAILKERSPSCGNSFIYDGSFSGKVIQGQGLTARRLNKENIVIFSEENLKEIEKYLEELNK	1 out of 5	Predicted	['GO:0003677', 'GO:0003735']
Q7P2E7	Q7P2E7_FUSNV	MLYKEGGIFMVKIEVAKAIDFNQLINSKEAEVVSMRILNQSNSYISLFSLAKNEEIQLRLC	1 out of 5	Predicted	['GO:0003677', 'GO:0003735']
Q7P4Z6	Q7P4Z6_FUSNV	MLAVSKLPKNLFNSDKINILKKGILNGPINVYYPNGKIKIKQFFINNRKAGIWQYYYENGKLKAEIIYNIMTNDEEGIIKNYDEKGIIISEGKIVNNNMAGVWNYYDEKGRKNYTYDFVKGIITTYDEKGKIIFQVTEKDLANRFMEIQQEINDDRIRANEEKN	1 out of 5	Predicted	['GO:0019843', 'GO:0003677', 'GO:0003735']
Q7P2N3	Q7P2N3_FUSNV	MDIGPCSVPTGGFLVGDPLVYLGSKYEKEYFQKIPIGEFKTEVCVVKANDEDCDRYAAVRLKFNDNEISYFEEAMKGIEDLEDINEGDFFGFNVDAGLACICDKKLHDLYCEFYEKFAKENPDGIFMMIILQNYLKKAIKIIRDIKEMVEIG	1 out of 5	Predicted	['GO:0005524', 'GO:0000287']
Q7P2B2	Q7P2B2_FUSNV	MILSACGGVKYEYKDGVMYGDGKVATGTFEFKAGKYKVKGNFVNGLPDGTLEKYYSDGNVMIKDTFVNGEITEEKINYKNGKLMTDLSSDKVLNLYYDDGQLVMTSNMKTGESSAYHENGNPLIVIGNTESILYDENNEMLFKIRNGESVDIGTTLKKLEDGTFEIVKDNKVVAKVDANGEIINYLYSTGETLMKSNSINNATEIFFKNGKTFFKGEGHNFIFYYKDGKPLYEMEGDVWKFYNEEGDEIVSNFELVTDIKKVD	1 out of 5	Predicted	['GO:0005524']
Q7P301	Q7P301_FUSNV	MLNGTSYFFYENGNLESIISYKKGIINGLATYFYDNRKLKSKILFKNGIEEKILESYDKDGNKIN	1 out of 5	Predicted	['GO:0003677', 'GO:0003735']
Q7P307	Q7P307_FUSNV	MKPEIKKGIYEEIHELLSKARQNIISNNNSTMTKTYFLIGKRIVEEEQNGNKRAEYGKSLIKMLSKKLTKEFGKGFSETNLEQMRNFLKFMEFLRHCLRNSN	1 out of 5	Predicted	['GO:0019843', 'GO:0003677', 'GO:0003735']
Q7P2V8	Q7P2V8_FUSNV	MEIFIISPSEKGKKGQIVRYLHDSNEIEVIADSFDEYLEKFMEYGLDFISEDTIY	1 out of 5	Predicted	['GO:0003677']
Q7P2T1	Q7P2T1_FUSNV	MVYEVEVIEGNVEKEFDIDAETGAILKSETETKDKIVETPKISYEQAKEIALKQSKDGKFKEIDLKHKNGKLVYDIELVEGFMDREFFIDANTGEILKDKKDF	1 out of 5	Predicted	['GO:0019843', 'GO:0003735']
Q7P7F3	Q7P7F3_FUSNV	MVTLLFVNILSFSNEKLPNVNTSINSMNPTYDKSLKDYKIKSENTDLFYNYIQKRISENGVATTYTKLEKDNLIATDEDNNIIFTEKLPENLSKTTTYFESKQVYQLKNGKILVNTDYILESDGEKTRTTSETLLNKNINEKNIFEIIDLMGDLSISLEKTFANVETYKSMIYNENKKLIFSASYKNRKLEAESEVENNFIRMTYIFEDNNFNKGTVNLYIDNKLFATVKVKNSIQDGKMKMFYPNGKVMGTSTFKNGKLNGVSKIYYDNGISYDEDDL	1 out of 5	Predicted	['GO:0003677']
Q7P2R6	Q7P2R6_FUSNV	MDEVNKYVSEKLNRDKEITITYKINKVNNTLEGYSEEGKLVGVNSLKDEPDIAQMAGMKTKISEKNGKLNPFSEIYLANGQLVVRNTYKFNRDTNIFLTGIVIAYVNGEIPYSADLKTFLDGIDRIQVENFENNKLALFTTYEINHKTQQITVKNGLSAKVTITKAVLSINGLNGTMETYYENGKVNQKVAIKNGLFNGKVEKFSDKSGKLVGTGIMKDGLPDGEFIEYDETGKVISKVKYKDGKEIK	1 out of 5	Predicted	['GO:0005524', 'GO:0019843', 'GO:0003735']
Q8RFA4	Q8RFA4_FUSNN	MMLKKFLSASFFNKKKLRQQNFPVKIKLLKITIKEVILLSLSNSILNIQDNNTFFSEKEYYQIIKENDYLIKIFKAFLKSNSIRRIII	1 out of 5	Predicted	['GO:0003735']
Q7P2J8	Q7P2J8_FUSNV	MMLLFDEVMDTSRPTELPPDHPIMCYFRENDDMRELLKEVENLIQFPVIKNQWYELYDKLDLWWKLHLPRKQNQLYSLLEKKGFTRPTTTMWVLDDFVRDELKENRKCLMMEMKKNLLPHKQVLLLILLI	1 out of 5	Predicted	['GO:0003700', 'GO:0003677']
Q7P379	Q7P379_FUSNV	MSRANFSMFEADLSASWLNLQRILNFYPLRNLTSNELFLLCLHRSENKCQKEKI	1 out of 5	Predicted	['GO:0003677', 'GO:0003735']
Q7P2W5	Q7P2W5_FUSNV	MLASWLNLQRILNFYSLRNLASNELFLLSLSI	1 out of 5	Predicted	['GO:0003677']
Q7P631	Q7P631_FUSNV	MKKILIILIFLFISIFSYSADIDFDIRVMMRLTKIEETDNPKYKKFLNYIDENLAKKNEVKYSHKVNIDRKVVEFFSEKGEILLTENLPKEFLDIVDRSIRVAENKEEIKKIIKNIYEDPYTYVSISKYKENLILFTEQNMVNRGKIKNTMSVVLKRELTDNEKNELIYLKDNNDDEFFKKYRTYLDSETTKTYINDKLELFKEIKGLTETTILYKKNEVSKVIIKYSDNNLINSVVKSYKNDRLLKETFIKNKR	1 out of 5	Predicted	['GO:0005524', 'GO:0003677']
Q7P5M1	Q7P5M1_FUSNV	MVTVQHYRNKTMTITGEEDGQKIKIVYNFDSSFVGGAMKIFVDNVLISQSKIKNLLPDGEIKLYNTSGKISGIATAKEGKLDGVAKLFDENGNTIEEVIYKDNKVVKRIK	1 out of 5	Predicted	['GO:0019843', 'GO:0003735']
Q7P2S7	Q7P2S7_FUSNV	MGVRYSKVEGKFQREIVLLKSFPCAYGKCSFCNYIEDNSTNEEEINKVNLEVLKEITGEFGILEVINSGSVFEIPKKTLEKIREVVYKKDIKILYFEIFYSYLSRLNEIIDYFNEEKKVEIRFRTGIESFDNDFRRKVYNKNIFLDKKKIKELSEKIYSVCLLITTQGQTKEMIKKDIELGLKYFKAITINIFVNNGTAVKRDVELVKWFVQDMKHLFNDDRVEILINNKDLGVFEQ	1 out of 5	Predicted	['GO:0005524', 'GO:0003677']
Q7P261	Q7P261_FUSNV	MEEKIEIVQESKIDSIIPKGAEVYLKIKQDKINVFTEDGSKNILEGVNNDIGVAYAK	1 out of 5	Predicted	['GO:0005524', 'GO:0003677', 'GO:0050567']
Q7P260	Q7P260_FUSNV	MEKKSLNEFSSEELKGINLEDISFEKSVINDFFDCKIGEISLSNNSQKNENIIEEDLESDLLNSQPYFTSSIYENEEEAENIEINDSKFFT	1 out of 5	Predicted	['GO:0003899', 'GO:0003677']
Q7P375	Q7P375_FUSNV	MSRVILGVFEADLSASLPKLQRILNFYSLRNLASNELFLY	1 out of 5	Predicted	['GO:0003677']
Q7P2I5	Q7P2I5_FUSNV	MIGASGGKSIVFLKNVNTAKELNSYSFVIGGGVNTLKVFNIGGELLYDENKKFIGLRISGGLTKSISDIKFKPPISAYGSIDNTIVTSSKIIKKSKEEIEKQIGYDLDKIAKDEKTALKNILIISDIMVRIRYNGKNF	1 out of 5	Predicted	['GO:0005524', 'GO:0019843', 'GO:0003677', 'GO:0003735']
Q7P304	Q7P304_FUSNV	MENYEFESFIKDIVSNREVDNMLLKKIKMILEKYKREDVILSVYALSSWLPNNRASYFKLYILNNILISMEEKEYDSKLEIDSYEKFIIFCRELMEIIPQFEFIEDYVFENELGEIKYFFKDKNYSVFGTGVYSNLYEYYSLSQILYFYLPKNENYKNDFKNILDYLDKVIKIISINNSRKEIDRGNFEIPSYEYWENICKNFNKIQEYCSSQMSIIIDFETYKISKNIEEIVTSWEECIPLPLSLKCKEKNFPVFSRELIINLLFYYKEKIRNLINDKNFYKDIKLGIVDYILNRFNDSNFVYLLQIFNSNSEEIIENIVYDFGFLVEDDLYLFFTTEIKDDSSLEKILEKEKEKILQNDFTFISHFKNMIISPKKKIKNIKFYKIIVKLFPDMKLFI…	1 out of 5	Predicted	['GO:0005524']
Q7P334	Q7P334_FUSNV	MSRANLGVFEANLLASLPNLQQILNFYLLRNLASNELFFVKIGGLYVCFICIATSSDCFNNCYNCSSYSYIFYFRKV	1 out of 5	Predicted	['GO:0003677']
Q7P2X6	Q7P2X6_FUSNV	MTETTYKYEDNEIKKKKTIFNKNGYIIEELQYDKNRKEPYSYKKRYNDKGLLVESHEHTYTYEYDKNGNLAQIKRPKNSAYGGLERTTYNKAGKIIRTQTFTQNQYDKAGVKITDDSNYLKDKNGELYQSLTDYSYIYNKDGKLQEIRDNVFSSGTIKYSYEFEDGLYVETAELVTRKFVTYYDKAGNEVKYKWITYSLGPDKPRTQLHLVFKENKRDKYGNLTYQVANRIEELDPEKKGG	1 out of 5	Predicted	['GO:0003677', 'GO:0003735']
Q7P2C1	Q7P2C1_FUSNV	MVIKELHMMAANQIMIHNGKGIISIPIEQQVTFREMLIDFYETDDMYRIKNFLYNNCIDGINF	1 out of 5	Predicted	['GO:0003677']
Q7P2R3	Q7P2R3_FUSNV	MSLPNLQRILNFYLLRNLASNELFFYIELIRGWDYEKISCIYNIFIMFWLLLSQIKVSLETMTPTEDSLTGKHLWP	1 out of 5	Predicted	['GO:0003677']
Q7P355	Q7P355_FUSNV	MRQQNFPVKIKLLKITIKEVILLSLSNFILNIQDNNIFFPEEEYYQIIKENDYLIRFLKLFLNLIQ	1 out of 5	Predicted	['GO:0005524']
A0A2X3K0J6	A0A2X3K0J6_9FUSO	MNTNKLKIKDLVTIGVFTVIYFIVMFGVGMIGMIPILFLIYPTILGIVTGVIIMLFMAKVQKPFALFILGIISPLIMFSMGHTYITPVHALIVMTIAELIRKAGNYKTFHYNMLSFAVFNTWICGSLMQMLLVKDRYLEMCLQMMGEEYTRGLERLITYPNMALVYIGAFVGGIIGAYIGKAFLKKHFEKAGII	1 out of 5	Predicted	['GO:0000287']
