# Supplementary material for: A bacterial phyla dataset for protein function prediction
Source: Data Brief. 2019 Dec 18;28:105002. doi: 10.1016/j.dib.2019.105002 (PMC6950771; doi:10.1016/j.dib.2019.105002)
Supplement: Multimedia component 5 [file mmc5.zip › Spi_Hypo_Predictions.csv]

Entry	Entry name	Sequence	Annotation	Protein existence	Predicted GO (Molecular Function)
B0STL5	B0STL5_LEPBP	METNTVIYLGTLTILIGLIVSSFKLFINFKAIQFSKNKLDFVTRLSTSNQLLLILRTISFLVAMCFAIVSLYKIKSIDIESTKEFQSTDILFVVDVSLSMNAIDIRPNRLKRFQDLSLRLLPDLKGNRVGIIVFAGQSFSFCPMTSDLSAVSDYIQSLSVEMVGSKGTNLAVALERAEKIRKKSQNIQSNITVIVTDGEDHEKQSLPNLNGEVMVWGLGTEEGGPIEFRDPGTGKGGFVTYDSNLVDSPYGDNVIVSKLDADFLESIAEKYNGDFFNVSFYADGSYHLVEKIKSMKKNKIQRLEKFKNEAGAHPYLLFSFLFMVIERILSIGIQKKLPFKALLAIFFLFSFQIRLEAWELDPGGNAIERGNKAYHQENYKQSQKEFSDAKEYIQDDPRL…	1 out of 5	Predicted	['GO:0005524', 'GO:0004222', 'GO:0008270']
B0SUB4	B0SUB4_LEPBP	MSEKALESIQNKKNWLELGPVYVNRVRFLLAGFYIIATLGSFKTSTTLQTSSYLVGITCMFLYGGLQAYLFKVGKLNAFFPKMFILLDITVLFVVTASGLMGGSTVAADLIKSPTLYVLYYFYVVYSAFLFSKRTLLISTYYSAFCLLLILFIGYGQGVSFKEAEGLQSEKGTVAISNEVFKVLFLICFGYLTSTVLNLLNEIKNESDEKHKLAVEERENANELNQDLKRIGSELFNTLKNIRDLTNDFNQQIESQDASIQDLTEFVSSFSESIQTSVDNIGKQHNQITLLNHKSDTLKLSITEIGKVVEDLNSNMSDFQDRSSVLSQTVSNLEERLRSVNVSQKEVSEVNDIMAEIADRTNLLALNASIEAARAGEHGRGFAVVAQEVAKLAENSNEN…	1 out of 5	Predicted	['GO:0005524']
B0STL6	B0STL6_LEPBP	MDQFQRPYLLLLMFPILMLYFYQWKQNPYGPIFFIKSDRFQKLNSTLGIQFRRILYSFTEFLVYLSMVFLVVAAAGPGSKYKLSPDSTKGVDIMIALDISGSMVNSYDFLPRNRLSVSKDLLREFVKKRLYDRIGIVVFAGAAYLQSPLSSDRFALDELIAGTSSEDIEEQGTAVGDALVLSSYRLKNSEAKSKVIILLTDGVSNTGKLDPDTAAYTTKTMGIKVYCIGIGKEEGQYEINYESLQKISSNTNGKFFRAESPEVLESVLNEIDQLEVVELPSKPLEIQETQFPVFVFFTFISLILYLLLKIYPLKEKI	1 out of 5	Predicted	['GO:0005524', 'GO:0003677']
B0STL4	B0STL4_LEPBP	MRNSGKSKFFLLYFLIAFFSKLFSVEVEFFFHPNEFSLGEVAKLEVKAYGDKPFRTLQTNVKKNGVRVRYVGSGTETQIINFKVSKTQIINFYVDTDREGSFQLPEISVQYDNQQYSSPSISFKVSKKTKNSQNSFLNPFSLDFEESSTDENPEVTFHTNKSVFYKGEPIVGYFVLYYNHYRQPFLERDPNQSISFPFFLSETLRQVTVQIEPEVIRNTIPRKTLVFSKEIYGLTALKSGSFLLGKTKFITGDSLRFNSLQETIDTSPAKVTVLDLPNNPPKFFTGAIGKFKMYFLKIPNQVFVGETAYIELMIEGEGGYEGITPMEFSNPNIKLISQSKTKNFQQLESGEYGFYSKVKFMYGYQITKISKELNDPYQFSYFAIPEKKYNTLTLPFPNF…	1 out of 5	Predicted	['GO:0005524', 'GO:0046872']
Q72SI6	Q72SI6_LEPIC	MKKIFAQISRYLLFFIPLHSLLLLTTSFSEELYNLQYHPTDSLDWVILIYLVPAIAAAFLMRLIPYTYFDTTKHRIITVVYLSIGIMILFWSQSHWGYFLSRPSIPNSIKKVKRLVSELSLEPNIFPACNLKSKDRDWQLTSSKRFDYDTTQDRIEYFLDNISISLNQEETNWRKALNKTSFRLNISKGIKIHDFIQKNYTFEKPEAGYNRVCPFSAVDIFEFIDFDGNKIYYVSYSTNQLSNDHYAYYEFIIYKNENGYQIKQSNRFFYDVAGIEGLEFPYFMLLFNILYISFSGSIAAIHKSKV	1 out of 5	Predicted	['GO:0005524']
I0XM78	I0XM78_9LEPT	MDSISIAGIKVPKSKLGNNSGSLGSDLVETDSTVRNLQNILYPLLESRPVLLVGDAGVGKNALIYYINFKRNHPTARFSFNEDTLPEDLIGSYRLLLDGKGFAWGDGPLTSAVRSGASFVADEMNLCPPHIIKRFSTVYESNYLELIEGDGSRIHGADGFNFIGTQNPSEGFEGRKPLPFDITRYYSTVFIDSHTPDEILFILGKLYPNMNTDILKSCIRISLETESKVVSGTLGKGDLEKYHFNIRNLKKLCNRILALKADQPELRFRELWNFYVEPFRKEEDRNSQIELLLKETGLKTKPNLPEPKFEIHKGSLFCNDKEIHVTNENTAKEILSSVPMPLKLREFAEKVYSAVQFKENVLIEYSEEQDPQLILPLFTEISGVPLEAVHLCKGIHTAD…	1 out of 5	Predicted	['GO:0005524', 'GO:0046872', 'GO:0003677']
Q72NB3	Q72NB3_LEPIC	MNQCFLLKILLIIGILIDMNSEQTDLKNRFLTGMFVFLFFLRSTHAAESLNRVIATVGTVSISELDLDDATEKYNRLQKHLKHEDYRKSFRTRIIDFLIDRAIVDVVAEEESIQVNEQRVDSEIEKRMEVMGITNRKQFEKTMETSSGMPFELWVTELPYQIKKGQLLQLKIAVPPPNEQEIRSWYNQNKDKVGFEIRYRIISIAPENDSIQEENRLYKEVSEIRKSILADPSSFALIAGSPRNDPALRARRGMVEWISSFDLYKYSKITATIAAPLPNGGVSEVFRDERKRYCILKIEGKRPTPMENLRGGIQNILYRDKEEDTFHRWLKESRAEIPIQIFDEAYRKENKIPLKEETFHLD	1 out of 5	Evidence at protein level	['GO:0005524', 'GO:0003677']
O51297	O51297_BORBU	MIFFRNSFMALIFSFSILSISYFFGDFFQFSYIKMISWRFILFLIMATGIATCAKSNSLNLGNEGQIYFGAFLVYIFSSFFGLTYFNFVFLILLSSFFVGLLGLIPFFITFFFGLNKALTGLLISYGNQRLVDGFILNMLKTGSFSNQTKRINSLFALDSSLIYLFLLGVSVWLFYVFIHKKTIYGLQLEILSNKKKIDIFFNINEFKYKFFAVFGSAFLNGLAGSMFVVFFRPYLVLGLTSGLGWSSLIVAVISGFNYVYVLFFSLLFSILIEFNNFLNINYDFKYEFIGLCQSIAIFISLFLIKARKK	1 out of 5	Inferred from homology	['GO:0005524']
A0A0H3C2L5	A0A0H3C2L5_BORBZ	MNFFRNSFMALIFSFSILSISYFFGDFFQFSYIKMISWRFILFLIMATGIATCAKSNSLNLGNEGQIYFGAFLVYIFSSFFGLTYFNFVFLILLSSFFVGLLGLIPFFITFFFGLNKALTGLLISYGNQRLVDGFILNMLKTGSFSNQTKRINSLFALDSSLIYLFLFGVSVWFFYVFIHKKTIYGLQLEILSNKKKIDIFFNINEFKYKFFAVFGSAFLNGLAGSMFVVFFRPYLVLGLTSGLGWSSLIVAVISGFNYVYVLFFSLLFSILIEFNNFLNINYDFKYEFIGLCQSIAIFISLFLIKARKK	1 out of 5	Inferred from homology	['GO:0005524']
O51429	O51429_BORBU	MSTDKSKTRELILNGNLYKVLFLISFPIVITNIIQAFYDLTDMFYVGKLGAMPLSALSLAGPVNFFIIAIAMGMATGSISLMSKCIGEGNFSRFSRYAGQLIVLNFVLSLFVTICAFFFIDHLLDLLGVKGELKELSRVYFYVTIFAIPIMFLSISITYILNAQGETILSMTIVLFANIVNFILDPILIFSFNMGITGAAWATLFSKLLTVVFYLFLTYRLNYGLKIHLKDLVIDIRSIKEIVNLGLPSTFGQIMVSLSFFIFNYIVIEISPKFLAAYGLTNTIISFLFLPAMGIGTGIISIVGQNLGAKKVNRVEEVLKKGFFISLAILLIINSIVIFNKQFILRLFTNDLEVLNYANNYLLLTTIGTFGYGLQQVFFGGLIGSGRTKIAMIVIFIRL…	1 out of 5	Predicted	['GO:0005524']
O51530	O51530_BORBU	MIKKFKNYDQIIKELFVIAIPTAFESLLFQMVTFFDNFMISYLGSFHVTGVSLANRVTFLFFIIVFGLGTALSAYVSQAIAKKKFLQVRQSFAYILLIGTTIGIIFFIFSFLFPRNIIKLFTANQDSLNFGSEYLKIISLSYVLMAYSFLSAMGFKSAKEVKIPLYVTSIVVLINIVFNYILIFGFSMGIKGAAYATVLARIVEFVFYFLYSLISSNSYYRIKFGDFFAPKVVTRANLKLIIPVLSHEIFWVLSITILHAFYARVGSIEYASFAVASNLFDICFVLLHGMGLATGVVIGHLMIYDKKHVRSVGFFLSFLGFLLGIFVVILLIGISSFAPYIFSKLDSPELVSVFIYVFASIVIFKAFTAQVLVGVFRASGIPNVCFFIESGVIVFYTLP…	1 out of 5	Predicted	['GO:0005524']
A0A0H3C3V6	A0A0H3C3V6_BORBZ	MSTDKSKTRELILNGNLYKVLFLISFPIVITNIIQAFYDLTDMFYVGKLGAMPLSALSLAGPVNFFIIAIAMGMATGSISLMSKCIGEGNFSRFSRYAGQLIVLNFVLSLFVTICAFFFIDHLLDLLGVKGELKELSRVYFYVTIFAIPIMFLSISITYILNAQGETILSMTIVLFANIVNFILDPILIFSFNMGITGAAWATLFSKLLTVVFYLFLTYRLNYGLKIHLKDLVIDIRSIKEIVNLGLPSTFGQIMVSLSFFIFNYIVIEISPKFLAAYGLTNTIISFLFLPAMGIGTGIISIVGQNLGAKKVNRVEEVLKKGFFISLAILLIINSIVIFNKQFILRLFTNDLEVLNYANNYLLLTTIGTFGYGLQQVFFGGLIGSGRTKIAMIVIFIRL…	1 out of 5	Predicted	['GO:0005524']
O51531	O51531_BORBU	MYSLGVSKKDKIYKDLLKIAIPTAIEFFLFNFISLTDNAMVAYLGDYPVAGVSLANKFFELFVTIGFSMAGAYNIIATRQYNQGDFKSFRNTFFISILTIILFSFPFILISIVNPFFLLRLISNDERAVYYGAAYLNIAIFSFVFAIIKGLIANALKVVEIVKFQVYISVFSVLLNFVFNYIFIFVFHMGVVGAAIATTVIRTLELIVYLVCTAFNKNSILHFKLDDLNINIKPFAQLIKFFIPILLNEFAWFFGYLVLTSIFIGIDTHKYAAYSISFSIYFIIFNIIHSFCISLNIMMGYEMHNSKKEIMKVAIYLSKIGLKLAFLTSFVLFIFSFFAPYIFYTLKYSHLIGIILRYSSVSAFFMALAFQYLFGFFRAGASPSFGAIMEGSVTFVYTI…	1 out of 5	Predicted	['GO:0005524']
A0A0H3C2G5	A0A0H3C2G5_BORBZ	MIKKFKNYDQIIKELFVIAIPTAFESLLFQMVTFFDNFMISYLGSFHVTGVSLANRVTFLFFIIVFGLGTALSAYVSQAIAKKKFLQVRQSFAYILLIGTTIGIIFFIFSFLFPRNIIKLFTANQDSLNFGSEYLKIISLSYVLMAYSFLSAMGFKSAKEVKIPLYVTSIVVLINIVFNYILIFGFSMGIKGAAYATVLARIVEFVFYFLYSLISSNSYYRIKFGDFFAPKVVTRANLKLIIPVLSHEIFWVLSITILHAFYARVGSIEYASFAVASNLFDICFVLLHGMGLATGVVIGHLMIYDKKHVRSVGFFLSFLGFLLGIFVVILLIGISSFAPYIFSKLDSPELVSVFIYVFASIVIFKAFTAQVLVGVFRASGIPNVCFFIESGVIVFYTLP…	1 out of 5	Predicted	['GO:0005524']
A0A0H3C458	A0A0H3C458_BORBZ	MYSLGVSKKDKIYKDLLKIAIPTAIEFFLFNFISLTDNAMVAYLGDYPVAGVSLANKFFELFVTIGFSMAGAYNIIATRQYNQGDFKSFRNTFFISILTIILFSFPFILISIVNPFFLLRLISNDERAVYYGAAYLNIAIFSFVFAIIKGLIANALKVVEIVKFQVYISVFSVLLNFVFNYIFIFVFHMGVVGAAIATTVIRTLELIVYLVCTAFNKNSILHFKLDDLNINIKPFAQLIKFFIPILLNEFAWFFGYLVLTSIFIGIDTHKYAAYSISFSIYFIIFNIIHSFCISLNIMMGYEMHNSKKEIMKVAIYLSKIGLKLAFLTSFVLFIFSFFAPYIFYTLKYSHLIGIILRYSSVSAFFMALAFQYLFGFFRAGASPSFGAIMEGSVTFVYTI…	1 out of 5	Predicted	['GO:0005524']
O51561	O51561_BORBU	MVKVISLKNIHKFAYLKLDPLKKEDIYIVYIETNSKLIANLKAKTKVDQIEIINFYIDDDFKSEGIERIMISNLIHYGKKNKFKTISCQIAEIQEELLSLGFEYNDSKYKKELASEIEEDKFVMGIGIISIFTEVASISSKLTVGILFNSFALIADAFHVMADFVLSTITYFSLKITSKPETIHYPYGHKLMESLIAFIMGIIILMTGFTLFLNTTGLNKFITLGGESGFNLHIHQNKNKNDTIYEHDHCHSHDHDHDHNHDHNEEDKKNILEIFSNKSLKKSLWIPLTPFIFFIVKIIEYLTKFQIGKRYNNQLLLALASADKNCIFSHGGITLSLLLATYMWSGFDKIMSIFIGFIIIKEGLNVIINNANNLLSKQNIDLKRSVKDTLKNSNINFKT…	1 out of 5	Predicted	['GO:0005524']
O51659	O51659_BORBU	MATFFTYFISSAFLGKIFQHYFATYFYFSIDIFLIFLVFNSLNFIFNVGLLSSILYGLLMDYFTGLPLGFFVFGYTIIFYFNNKIKLFMPKNMLSMTIFFILSKIILWFLAIVFYDFVDLKSFNYSIFNLDLFVNIMSINFLYPIQNYFTRNFYSFKEDY	1 out of 5	Predicted	[]
O51080	O51080_BORBU	MFDLSLWTGMFLFIYTALGILYRFFGKSGLFCFNAIISTMSNIIILRNLKIFGMSLNLSGITFLSAAFSLNLMVEKYSKKEATKSVVLSLLLNITFTIMLYFTILFNHNKLDTADIHLKILFNNSTYILTILIGTYVFFLSQYTNILLYNYLKQIKIKSLWIIHPLSRLISGYLANFLVSISINTILKFYPETKNIELTKGSLIITLIIIAIDTIFYLFINSWKKIKEA	1 out of 5	Predicted	['GO:0005524']
A0A0H3C2G7	A0A0H3C2G7_BORBZ	MVEFKNIVKYFPDIDKPILDSINLKIGEVKIFTVVGKNGEGKSTLAKIIAGLIEFDEGEILVNGIKQKNWNVDKAKNNGIYLVSQVPNLKMNLRVWEYLSIYWFGYEFFMPMNKSKTYKYYRWLMQFYKISFDLDKKIKDLNIKEIYFLLIIAALKENAKIIIFDESAAYFSQKEAQAFIKLLVLLKKSGVASLFITHSEITDAIKFSDEFIILKDGKCFRTVNKESILSKLESSSDKVFVANINCNKFEKDPIKFNLFFEDFWKYDVSFSLNKRGVLGIIGEEAVIKTWEKLFLGELIFVGCIKIDGIRYERINIFECKAGFLPLGIGNLFPDNSSILDNFLAKFMNFENKIFIRQSYINQIKDFFKKKMEFYSEEKIYRILYSKSLAFSGGTLKKFA…	1 out of 5	Predicted	['GO:0005524']
A0A0H3C4K8	A0A0H3C4K8_BORBZ	MATFFTYFISSAFLGKIFQHYFATYFYFSIDIFLIFLVFNSLNFIFNVGLLSSILYGLLMDYFTGLPLGFFVFGYTIIFYFNNKIKLFMPKNMLSMTIFFILSKIILWFLAIVFYDFVDLKSFNYSIFNLDLIVNIMSINFLYPIQNYFTRNFYSFKEDY	1 out of 5	Predicted	['GO:0005524']
A0A0H3C220	A0A0H3C220_BORBZ	MNKDMFDLSLWTGMFLFIYTALGILYRFFGKSGLFCFNAIISTMSNIIILRNLKIFGMSLNLSGITFLSAAFSLNLMVEKYSKKEATKSVVLSLLLNITFTIMLYFTILFNHNKLDTADIHLKILFNNSTYILTILIGTYVFFLSQYTNILLYNYFKQIKIKSLWIIHPLSRLISGYLANFLVSISINTILKFYPETKNIELTKGSLIITLIIIAIDTIFYLFINSWKKIKEA	1 out of 5	Predicted	['GO:0005524']
E4QRR9	E4QRR9_BORBG	MSYYVLSKIFLYSGYLVIGFLSFTIFNKNLRNKIRDKLKNLYFLYYLTFFTLFIISSNLSYYFTEKQLLEDFNIFEKEFFEIHKINEQFFQKYLLNFPVPIRMELMSKFDPLYTVFNASFEKYAKNIGKSSYEIQTNYKNYIRATNSEIKEKLEQIKENITPIYNKYKLPILNGENTEISIDENGNIIPVIKNTNGQITELLFYDQNYNLIPFKKFESYKVRFDLIPENKNINFKELINVYYLDEKNIITPIEYYKNNIDTSPYYIDLQENKDNFLKAIKIKKEYGLYIEKKKQLQNLTENDKLNDFKEFLLKNNNIFSLNTIFSNGNPIFTYAINVKAKSIINYLITKEFNINLTNQSSQTALHSAIIQKYDLNFIKSLIEKGANPNIRDSDNKLPID…	1 out of 5	Predicted	['GO:0005524']
C0AMX1	C0AMX1_9SPIR	MIFFRNSFMALIFSFSILSISYFFGDFFQFSYIKMISWRFILFLIMATGIATCAKSNSLNLGNEGQIYFGAFLVYIFSSFFGLTYFNFVFLILLSSFFVGLLGLIPFFITFFFGLNKALTALLISYGNQRLVDGFILNMLKTGSFSNQTKRINSLFALDSSLIYLFLFGVSVWLFYVFIHKKTIYGLQLEILSNKKKIDIFFNINEFKYKFFAVFGSAFLNGLAGSMFVVFFRPYLVLGLTSGLGWSSLIVAVISGFNYVYVLFFSLLFSILIEFNNFLNINYDFKYEFIGLCQSIAIFISLFLIKARKR	1 out of 5	Inferred from homology	['GO:0005524']
O51747	O51747_BORBU	MKILKNSYESYIIAEFFKYFLITFLFFFFVFFINQILFFMRILLQNYVPFFKAFIFIIYSLPMVIALSPPFASLISVILTIHKFKLHNEILAFRSIGISIFDLLVPFFKLGIVIAFVSFISNDILLPLGSIGRLKIFNEIKEEVPHLVLKPYSSKQYGDLIFVSGEKSENGYKNVTFFDNTGLKGFDRIFMAKNLDIRKENFQVYFILNDVLSIALTDSESGFYDYFYADKMKYSIDQVTFSDSFLLNYVTPSQMSMRDVIKLIKKQNNLIADSNIKNNLEGDFLSLNFSNLYLNYLYNQNYYVDESYVFENLNYMYNLNLNFKPYQDRSMKQNLALFNLEFYQKISLPLSVLFFIFLAFSMGMYSNRKYSIILELVISIIVCVFYWVMFIGGKVYTVQ…	1 out of 5	Predicted	['GO:0005524']
O51527	O51527_BORBU	MVVLIQILMVFLQIYRILILIRILLSWLVSSGINTNVFFRFIHVVTEPFLSFFRKIPLFTFGMFDFSPIAALITLTIFERMLAYGNYKLSTFIILFIVEVWEIFRSIFIAIVFFLLLRLLLLLLNLFQGSDFFKTVDSFLLPLSTKISGVITDKHMSYTLRLIVGSALMVAFIIIIEQVVFAIRALGTYLPF	1 out of 5	Predicted	['GO:0005524']
O51049	O51049_BORBU	MAISTNVLYIPHGLLSGGIGGISLMLHYLLSFNLGWTIFALNIPLFLIGIKFLNLTFIIQSWISMGLYSIIINHSQFLQNKIHLNDMMLVSILAGLISGLGLGLIFKGKGSSGGSDIIAMIIKEKYSISIGTTNFVVNLVVLILATFFFNIEIALYTLIASFVTSIMTDKTSTGFGNQKAILIISDKGKEIAYLLTNKLKLAATLIDGKGAWAGTEKTIVFIVVPIMRLSRIKYISQKVDPNCFITVINTNEITGGKIITDPISLKQEI	1 out of 5	Predicted	['GO:0005524']
O51374	O51374_BORBU	MFDEFKRTILREDIKYEIFRKFFHIFSLIVLVFYRINFWIGLFSNILFMILYLSSEIFRITEKKILFFKNISNIILKSRKILPNRVSFSPVFLFLGILISYCLSMHPFNYIGIFSVCLGDGFASLIGKLIPSFKLVNGKTISGSLVVFCVTFFSYYYFFPYLTVALILGILAVLVELFDAANYDNLFLPLVVSASSYFLTSFFYSQ	1 out of 5	Predicted	['GO:0005524', 'GO:0046933']
O51521	O51521_BORBU	MFSLKRFLNLFYFDFIYNKKFYTLLIIQVLGMIFISYLLVRFYFNFSATDFLKFFAPKIFILTLIISIFTMCDYYKVIHDPFRNILYLSLPVSTFEHYFFNLIKYLFALPLILIFIYYLGVNIFLFLDNAFFLRGEGTPFLELRYFYDFLFVRYFNFLSIFPIFMFFRITFKTHPFVKVLIFFLGTIVLLFFSTSFLYLGFKYVPCSSDLIFSFDRFLGDLFFKIVYSLGFFLYLASYFKIVDFGSIRKKSNLFAILGFLVFLAMFNYYYLTKGSLYCFVNYN	1 out of 5	Predicted	['GO:0005524']
A0A0H3C2X2	A0A0H3C2X2_BORBZ	MKILKNSYESYIIAEFFKYFLITFLFFFFVFFINQILFFMRILLQNYVPFFKAFIFIIYSLPMVIALSPPFASLISVILTIHKFKLHNEILAFRSIGISIFDLIVPFFKLGIVIAFVSFISNDILLPLGSIGRLKIFNEIKEEVPHLVLKPYSSKQYGDLIFVSGEKSENGYKNVTFFDNTGLKGFDRIFMAKNLDIRKENFQVYFILNDVLSIALTDSESGFYDYFYADKMKYSIDQVTFSDSFLLNYVTPSQMSMRDVIKLIKKQNNLIADSNIKNNLEGDFLSLNFSNLYLNYLYNQNYYVDESYVFENLNYMYNLNLNFKPYQDRSMKQNLALFNLEFYQKISLPLSVLFFIFLAFSMGMYSNRKYSIILELVISIIVCVFYWVMFIGGKVYTVQ…	1 out of 5	Predicted	['GO:0005524']
A0A0H3C0G1	A0A0H3C0G1_BORBZ	MAISTNVLYIPHGLLSGGIGGISLMLHYLLSFNLGWTIFALNIPLFLIGIKFLNLTFIIQSWISMGLYSIIINHSQFLQNKIHLNDMMLVSILAGLISGLGLGLIFKGKGSSGGSDIIAMIIKEKYSISIGTTNFVVNLVVLILATFFFNIEIALYTLIASFVTSIMTDKTSTGFGNQKAILIISDKGKEIAYLLTNKLKLAATLIDGKGAWAGTEKTIVFIVVPIMRLSRIKYISQKVDPNCFITVINTNEITGGKIITDPISLKQEI	1 out of 5	Predicted	['GO:0005524']
O51250	O51250_BORBU	MRDLFFNNVKLISLFVFNVVICLLYLGFYDASFFYFVLALLLVNFFVIFFYLRYFYSISFKGSKIYYKGIFLSYNFDFSDIISFEKRLSDNVLILQLKNKKKIKVCFWTGNGSSELFKELKIKRKDLFVPKLENFPIRYYLSCTYLFMFLARIMIALFVYYISLSNIFIFLFICFIDIKVLLGDFSVISNIVLFYEFRKDSICERKIFKSEIYFYEFFEKIFIAREFEFNNKNYLCFLYKENHQTKKVYILNKKISYSMQKVFEYINQNYCTKLT	1 out of 5	Predicted	['GO:0005524']
A0A0H3C2C6	A0A0H3C2C6_BORBZ	MVVLIQILMVFLQIYRILILIRILLSWLVSSGINTNVFFRFIHVVTEPFLSFFRKIPLFTFGMFDFSPIAALITLTIFERMLTYGNYKLSTFIILFIVEVWEIFRSIFIAIVFFLLLRLLLLLLNLFQGSDFFKTVDSFLLPLSTKISGVITDKHMSYTLRLIVGSALMVAFIIIIEQVVFAIRALGTYLPF	1 out of 5	Predicted	['GO:0005524']
A0A0H3C545	A0A0H3C545_BORBZ	MRDLFFNNVKLISLFVFNVVICLLYLGFYDASFFYFVLALLLVNFFVIFFYLRYFYSISFKGSKIYYKGIFLSYNFDFSDIISFEKRLSDNVLILQLKNKKKIKVCFWTGNGSSELFKELKIKRKDLFVPKLENFPIRYYLSCTYLFMFLARIMIALFVYYISLSNMFIFLFICFIDIKVLLEDFSVISNIVLFYEFRKDSICERKIFKSEIYFYEFFEKIFIAREFEFNNKNYLCFLYKENHQTKKVYILNKKISYSMQKVFEYINQNYCTELT	1 out of 5	Predicted	['GO:0005524', 'GO:0003677']
A0A0H3C2F1	A0A0H3C2F1_BORBZ	MFDEFKRTILREDIKYEIFRKFFHIFSLIVLVFYRINFWIGLFSNILFMILYLSSEIFRITEKKILFFKNISNIILKSRKILPNKVSFSPVFLFLGILISYCLSMHPFNYIGIFSVCLGDGFASLIGKLIPSFKLVNGKTISGSLVVFCVTFFSYYYFFPYLTVALILGILAVLVELFDAANYDNLFLPLVVSASSYFLTSFFYSQ	1 out of 5	Predicted	['GO:0005524']
A0A0H3C209	A0A0H3C209_BORBZ	MFSLKRFLNLFYFDFIYNKKFYTLLIIQVLGMIFISYLLVRFYFNFSATDFLKFFAPKIFILTLIISIFTMCDYYKVIHDPFRNILYLSLPVSTFEHYFFNLIKYLFALPLILIFIYYLGVNIFLFLDNAFFLRGEGTPFLELRYFYDFLFVRYFNFLSIFPIFMFFRITFKTHPFVKVLIFFLGTIVLLFFFTSFLYLGFKYVPCSSDLIFSFDRFLGDLFFKIVYSLGFFLYLASYFKIVDFGSIRKKSNLFAILGFLVFLAMFNYYYLTKGSLYCFVNYN	1 out of 5	Predicted	[]
C0ANC2	C0ANC2_9SPIR	MSTDKSKTRELILNGNLYKVLFLISFPIVITNIIQAFYDLTDMFYVGKLGAMPLSALSLAGPVNFFIIAIAMGMATGSISLMSKCIGEGNFSRFSRYAGQLIVLNFVLSLFVTICVFFLIDHLLDLLGVKGELKELSRVYFYVTIFAIPIMFLSISITYVLNAQGETILSMTIVLFANIVNFILDPILIFSFNMGIAGAAWATLFSKLLTVVFYLFLTYRLNYGLKIHLKDLVIDVRSIKEIVNLGLPSTFGQIMVSLSFFIFNYIVIEISPKFLAAYGLTNTIISFLFLPAMGIGTGIISIVGQNLGAKKVNRVGEVLKKGFFISLAILLIINSIVIFNKQFILRLFTNDLEVLNYANNYLLLTTIGTFGYGLQQVFFGGLIGSGRTKIAMIVIFIRL…	1 out of 5	Predicted	['GO:0005524']
C0ANM9	C0ANM9_9SPIR	MIKKFKNYDQIIKELFVIAIPTAFESLLFQMVTFFDNFMISYLGSFHVTGVSLANRVTFLFFIIVFGLGTALSAYASQAIAKKKFLQVRQSFAYILLIGTTIGIIFFIFSFLFPRNIIKLFTANQDSLNFGSEYLKIISLSYVLMAYSFLSAMGFKSAKEVKIPLYVTSIVVLINIVFNYILIFGFSMGIKGAAYATVLARIVEFVFYFLYSLINSNSYYRIKFGDFFAPKVVTRANLKLIIPVLSHEIFWVLSITILHAFYARVGSIEYASFAVASNLFDICFVLLHGMGLATGVVIGHLMIYDKKHVRSVGFFLSFLGFLLGIFVVILLIGISSFAPYIFSKLDSPELVSVFIYVFASIVVFKAFTAQVLVGVFRASGIPNVCFFIESGVIVFYTLP…	1 out of 5	Predicted	['GO:0005524']
C0ANN0	C0ANN0_9SPIR	MYSLGVSKKDKIYKDLLKIAIPTAIEFFLFNFISLTDNAMVAYLGDYPVAGVSLANKFFELFVTIGFSMAGAYNIIATRQYNQGDFKSFRNTFFISILTIILFSFPFILISIVNPFFLLRLISNDERAVYYGAAYLNIAIFSFVFAIIKGLIANALKVVEIVKFQVYISVFSVLLNFVFNYIFIFVFHMGVVGAAIATTVIRTLELIVYLVCTAFNKNSILHFKLDDLNINIKPFAQLIKFFIPILLNEFAWFFGYLVLTSIFIGIDTHKYAAYSISFSIYFIIFNIIHSFCISLNIMMGYEMHNSKKEIMKVAIYLSKIGLKLAFLTSFVLFIFSFFAPYIFYTLKYSHLIGIILRYSSVSAFFMALAFQYLFGFFRAGASPSFGAIMEGSVTFVYTI…	1 out of 5	Predicted	['GO:0005524']
C0APG2	C0APG2_9SPIR	MDFEGLSIRYKGIIFTIFILITIFLGFFLKNLKFDANILKLIPKTKETESLIDIDKSNSLLSTIVIFQDKKNIFNKKNFETINSVINEITKILKVSPNAVTSIFSYFPQFQKEIYTDKDIEEIKNIIKATPFVKNTFLGSSENLIYFIIIPSESDQINFSRNLKTELDEMEKTIKKYETDDLKLYLTGDLIVREKILNYMVEDFKILGPLATFVVIISLYLIIKNLIGALIPIFIALLSLIWTFGIKGLVQSPITVPETSMIVLLISIGCANAVHIINEIFKLIKKEQLSKESIKETIKKLKTPILLTSFTTAFGFLSLTTSSINAYKTMGIFMSIGVIISMIISLTVLPGIITLIPFAKKKSFEKEKENKQNKIFFLERLAKLNTQITKSILKRKYTS…	1 out of 5	Predicted	['GO:0005524', 'GO:0005471']
C0AMX2	C0AMX2_9SPIR	MVEFKNIVKYFPDIDKPILDSINLKIGEVKIFTVVGKNGEGKSTLAKIIAGFIEFDEGEILVNSIKQKNWNVDKAKNNGIYLVSQVPNLKMNLRVWEYLSIYWFGYEFFMPMNKSKTYKYYRWLMQFYKISFDLDKKIKDLNIKEIYFLLIIAALKENAKIIIFDESAAYFSQKEAQAFIKLLILLKKSGVASLFITHSEITDAVKFSDEFIILKDGKCFRTVNKESILSKLESSSDKAFVANINCNKFEKDPIKFNLFFEDFWKYDVSFSLNKRGVLGIIGEEAVIKTWEKLFLGELLFVGCIKIDGIRYERINIFECKAGFLPLGIGNLFPDNSSILDNFLAKFMNFENKIFIRQSYINQIKDFFKKKMEFYSEEKIYRILYSKSLAFSGGTLKKFA…	1 out of 5	Predicted	['GO:0005524']
C0AM90	C0AM90_9SPIR	MVKVISLKNIHKFAYLKLDTLKKEDIYIVYIETNSKLIANLKAKAKADQIEIINFYIDDDFKSEGIERIMISNLIHYGKKNKFKTISCQIAEIQEELLSLGFEHNDSKYKKELAPEIEEDKFVMGIGIISIFTEVASISSKLTVGILFNSFALIADAFHVMADLVLSTITYFSLKITSKPETIHYPYGHKLMESLIAFIMGIIILMTGFTLFLNTTGLNKFITLGGESGFNLHIHQNKNKNDTIDEHDHYHSHDHNHDHNEEDKKNILEIFSNKSLKKSLWIPLTPFIFFIVKIIEYLTKFQIGKRYNNQLLLALASADKNCIFSHGGITLSLLLATYMWSGFDKIMSIFIGFIIIKEGLNVIINNANNLLSKQNIDLKRSVKDTLKNSNINFKTLNFH…	1 out of 5	Predicted	['GO:0005524']
C0AMJ0	C0AMJ0_9SPIR	MATFFTYFISSAFLGKIFQHYFATYFYFSIDIFLIFLVFNSLNFIFNVGLLSSILYGLLMDYFTGLPLGFFVFGYTIIFYFNNKIKLFMPKNMLSMTIFFILSKVILWFLAIVFYDFVDLKSFNYSIFNLDLIVNIMSINFLYPIQNYFTRNFYSFKEDY	1 out of 5	Predicted	['GO:0005524']
C0ANW0	C0ANW0_9SPIR	MVLSLLLNITFTIMLYFTILFNHNKLDTADIHLKILFNNSTYILTILIGTYVFFLSQYINILLYNYFKQIKIKSLWIIHPLSRLISGYLANFLVSISINTILKFYPETKNIELTKGSLIITLIIIAIDTIFYLFINSWKKIKEA	1 out of 5	Predicted	['GO:0005524', 'GO:0046933', 'GO:0003677']
C0ANS4	C0ANS4_9SPIR	MAISTNVLYIPHGLLSGGIGGISLMLHYLLSFNLGWTIFALNIPLFLIGIKFLNLTFIIQSWISMGLYSIIINHSQFLQNKIHLNDMMLVSILAGLISGLGLGLIFKGKGSSGGSDIIAMIIKEKYSISIGTTNFVVNLVVLILATFFFNIEIALYTLIASFVTSIMTDKTSTGFGNQKAILIISDKGKEIAYLLTNKLKLAATLIDGKGAWAGTEKTIVFIVVPIMRLSRIKYISQKVDPNCFITVINTNEITGGKIITDPISLKQEI	1 out of 5	Predicted	['GO:0005524']
C0AM53	C0AM53_9SPIR	MKILKNSYESYIIAEFFKYFLITFLFFFFVFFINQILFFMRILLQNYVPFFKAFIFIIYSLPMVIALSPPFASLISVILTIHKFKLHNEILAFRSIGISIFDLLVPFFKLGIVIAFVSFISNDILLPLGSIGRLKIFNEIKEEVPHLVLKPYSSKQYGDLIFVSGEKSENGYKNVTFFDNTGLKGFDRIFMAKNLDIRKENFQVYFILNDVLSIALTDSESGFYDYFYADKMKYSIDQVTFSDSFLLNYVTPSQMSMRDVIKLIKKQNNLIADSNIKNNLEGDFLSLNFSNLYLNYLYNQNYYVDESYVFENLNYMYNLNLNFKPYQDRSMKQNLALFNLEFYQKISLPLSVLFFIFLAFSMGMYSNRKYSIILELVISIIVCVFYWVMFIGGKVYTVQ…	1 out of 5	Predicted	['GO:0005524']
C0ANM6	C0ANM6_9SPIR	MVVLIQILMVFLQIYRILILIRILLSWLVSSGINTNVFFRFIHVVTEPFLSFFRKIPLFTFGMFDFSPIAALITLTIFERMLAYGNYKLSTFIILFIVEVWGIFRSIFIAIVFFLLLRLLLLFLNLFQGSDFFKTVDSFLLPLSTKISGVITDKHMSYTLRLIVGSALMVAFIIIIEQVVFVIRVLGTYLPF	1 out of 5	Predicted	['GO:0005524']
C0APE6	C0APE6_9SPIR	MRDLFFNNVKLISLFVFNVVICLLYLDFYDVSFFYFVLALLLVNFFVIFFYLRYFCFISFKGSKIYYKGIFLSYSFDFGDIISFEKRLSDNVLILQLKNKKKIKVCFWTGNGSSELFKELKIKRKDLFVPKLENFPIRYYLSYTYLFMFLARIMIALFVYYISLSNIFIFLFICFIDIKVLLGDFSVISNIVLFYEFRKDSICERKIFKSEIYFYEFFEKIFIAREFEFNNKNYLCFLYKENHQTKKVYILNKKISYSMQKVFEYINQNYCTELT	1 out of 5	Predicted	['GO:0005524']
C0AN62	C0AN62_9SPIR	MFDGFKRTILREDIKYEIFRKFFHIFSLIVLVFYKINFWIGLFSNILFMILYLSSEIFRITEKKILLFKNISNIILKSRKILPNKVSFSPVFLFLGILISYCLSMHPFNYIGIFSVCLGDGFASLIGKLIPSFKLVNDKTISGSFVVFCVTFFSYYYFFPYLTVALILGILAVLVELFDAANYDNLFLPLVVSASSYFLTSFFL	1 out of 5	Predicted	['GO:0005524']
C0ANM0	C0ANM0_9SPIR	MFSLKRFLNLFYFDFIYNKKFYTLLIIQVLGMIFISYLLVRFYFNFSAIDFLKFFAPKIFILTLIISIFTMFDYYKVIHDPFRNILYLSLPVSTFEHYFFNLIKYLFALPLILIFIYYLGVNIFLFLDNAFFLRGGGAAFLELRYFYDFLFVRYFNFLSIFPIFMFFRITFKTHPFVKVLISFLGTIVLLFFFTSFLYLGFKYVPCSSDLIFSFDRFLGDLFFKIVYSLGFFLYLASYFKIVEFGSIRKKSNLFAILGFLVFLAIFNYYYLSKGSLYCFVNYN	1 out of 5	Predicted	['GO:0005524']
C0AMX0	C0AMX0_9SPIR	MFSIFEQAIIFSYLALGVLYTEKIGFLNVSIEGISYLSIFLTSFFIYLGYGIFMSTIFTLFISFLFGFFLSFVVKKKYDIFIAGIGINIFCYFFVDYLMKSNFNFIPGFTLNLSGNFEIFVFITIFFIFLFITVYVISYSRIRAVFEFISSGNYEDILGEKISSRFKSFAIFVSIFTASLAGSFIAVSLNAYSYNLGLNNGWLAICILYIAFSNPLLIFPISFLIVFFEYQFFRTQEYVNSYFSLSFQFYVAIIINILVSLIKRKDRS	1 out of 5	Predicted	['GO:0005524', 'GO:0046872']
A0A0H3BK91	A0A0H3BK91_TREPS	MGVIGTTVIAILHRAAPLACAAAGALATEYAGVLGIFMEGVITFSSFCIAFFALVWGSYWGGLGITVCVVPLCLFFVAVGTERMRANPFLTGIAVHFSAMGMSAFGASSMFARAAASAMQMDTAAHGVSFTHVSLAHTRVLPHPLWGTAVAFALVWVFHLYLYSTNVGINFMHSGEGALALQVRGTDAARYRMVSWAVAGVCAVCAGGLLVLRVGTYTPQMAAGRGWTALAIVFLARKRMMWCVPAAIFFSGIEHMCDVLQGTHVVPTGVLFALPYILSLVVFVCTRRTSPCRRGERRRSRLLFAYLQRVTCA	1 out of 5	Inferred from homology	['GO:0000287', 'GO:0046872', 'GO:0016780']
O83186	O83186_TREPA	MRTAEYKHAPFLYTGLSAGQNNSVLLALLVAHVFVVAAMRDTVALFSIVSTELGALSAALVQTLRTPHVPLSDSLVLGLLIGAVLPAHNSFLNTFCVAFCAVFFTRVLFGGKIGNWLNPIALAPVLLRLCTEGTSLPTSGRVSVVQGAMSYPLFYSALVEWDAAVRTWCNTQVFQPLGLTLPEGALSACVFTQAAAPGFRYPVLTLLAALCVYAVRARRYICSCAFLVVYSTLFFLPAHAHPATLVSLIKSGALFTAFFVLPEPDTSMRTNGGAWISGGLCAMCAFFLAKKNSSAPDMWGAHDMHLWSAILLTNIVQPLILRAESWYYYVRRRRYDVQH	1 out of 5	Predicted	['GO:0005524', 'GO:0004413']
O83591	O83591_TREPA	MKQRCAAVNLIRVIFMCALRCAGVCAGYGHTPSLHGDAHHVLPTPVPFLSGTPVAGKRRSFLRKSFFCAALGIGISIIPLIVVLVVSDGMIEGITTRMIELGSGHLQFIDILPLAPNETATQRYEDAQRIFNAFMAQDFGPYCHSRWMHLQGDGIVIGKTGRAGGNIRAVPPDFFSSERGLRPFLTVEGSLELVDRPQGVHTLILGKRIAERIGVRCGDTCQILTLVQGGTGRAVPKMVRAVVGGIVSCGYQELDALWVFIPLTLGMKILSPASALLSFVVKTADAFDAKAMTRFIEQVHEQLPSHFSAYTWQDMNRSQFHSFRTSRKLLLFIMYLIVLVASVHISSVLVVLMTERRKEIAMLKAMGAPPHVIALIFLSAGLLTALYGLLIGLPLGMWC…	1 out of 5	Predicted	['GO:0005524']
A0A0H3BK61	A0A0H3BK61_TREPS	MKRVINSCIAVLLGVAVMSAVIVLCSENPSVSLAAFFLKPFSTRGYIRALFHKAGLFVCMALGASCALKTGMINLGGDGQIYAAGFVTALLLREYWGVGFLLQWSVALLCALSVAGILACVSGILKAWLATSEMITSFLLSTACVPLIDALIITVTRDPAGNLLATAPVHSHFILQQQTSLFGVPAVLTYASLVALAVGCFFSYTRVGYQFRICGKAPEFGRFVGFPVWATYVWGMVLSGALFGLTGFFSVVGLFGTCYVGFSVGMGYAALAHALIAHAHITVLVPLAFFFAWMETASEAAVLGAHLTVNVVLFLQAAIFLLISAQWSAPWNAVRRGARRVYRFLVTVFCFRGEKHRTRRRHALSVHDTHHRRSRWE	1 out of 5	Inferred from homology	['GO:0005524', 'GO:0030145']
O83871	O83871_TREPA	MLHISSCCRGKRLSRCFGPRAFYVRALCIALPVMLHSFIQTGISFLDNVMVSRLGDVKMGAVNVVNSLLFLYVTALMTVSNAGSVFMTQYSGARHVVGMRQSYRFKQYAMGSLALGAMAAALCCPQYLLSCLLGKNAQAAQIIAEGERYLSIIVYTLVPLSFSLVLTSTLRETGKVLVPLAVYGCSAVLNAVGNYMLIYGNWGAPRLEVQGAACATLIARVVESLMLLVYVRVKKPDFYVRLFCRCAIPLSLCTVMLRKSLWIFVGDMAWSVTEMAVAALYHSRGGAEVVAGMSAGWTLAQLFFLSFPASSVAITILVGDVLGKSELKQAQDYARWLMNGAFFLGLGLGVIVCVARAGIPWAFGDLSHASQRIAQQLVLVTALYMPIWMYLNAQYAVAR…	1 out of 5	Predicted	['GO:0005524']
A0A0H3BIP7	A0A0H3BIP7_TREPS	MKQRCAAVNLIRVIFMCALRCAGVCAGYGHTPSLHGDAHHVLPTPVPFLSGTPVAGKRRSFLRKSFFCAALGIGISIIPLIVVLVVSDGMIEGITTRMIELGSGHLQFIDILPLAPNETATQRYEDAQRIFNAFMAQDFGPYCHSRWMHLQGDGIVIGKTGRAGGNIRAVPPDFFSSERGLRPFLTVEGSLELVDRPQGVHTLILGKRIAERIGVRCGDTCQILTLVQGGTGRAVPKMVRAVVGGIVSCGYQELDALWVFIPLTLGMKILSPASALLSFVVKTADAFDAKAMTRFIEQVHEQLPSHFSAYTWQDMNRSQFHSFRTSRKLLLFIMYLIVLVASVHISSVLVVLMTERRKEIAMLKAMGAPPHVIALIFLSAGLLTALYGLLIGLPLGMWC…	1 out of 5	Predicted	['GO:0005524']
O83937	O83937_TREPA	MERSWEGIDRGVPVYGMGCTMVAPGMPAAFARSVVRASAWVGVALMCVAWSVSAAEGTRSGGQAQERLSSWRQVVQRMEVHLRAAYTFFESGDSDRAYEQIDKAYFRYYEAKGMEKITMGYLSGARKAAVENAFFAYRRSVRGARDLAGVAFCRDKLVTMLYEDARALDGVARGRAGFAAHIATFVASCVLVLREGIEAILVIAAIVAYLVKTGKERCCAAVYAGAGAGVLFSVVLAVMIVRVLGSEGGAAQEIIEGVGMFFAAAMLFYVSNWMLSKARACAWDRYIRQKVERSVSRGNQWALVATAFLAVAREGAELILFFRGIPVAGPYGRLAVWAAVTVSALVLVGVFVAIRFLSVRLPLRPFFVATGAVMYLLCFSFVGKGVSELQEAGVVSRST…	1 out of 5	Predicted	['GO:0005524']
O83589	O83589_TREPA	MSNTHVQTLRWMCFMVRRLNSVRARSANAITSLFFILGIAFGALTLIVILSVMNGFQQGFIGTILQVSSAHVRVYGSVDAVKRAETLGGYQSFYPFIEAHALLQGNYYRQHGALVRAVPADIFHRDRLLARALPITSGSFNLSKKHSIVLGYELARHLSVRTGDQVDTLALSGSDTQKIMPGWNKLTVTGIFKSGYHEVDSTFAYIPLDMGTTLFGTTPDITAAVKLNNHERDDRYLFFLAQHIPDLKAESWREYNRAFFSALRIEKNVMILLVILIFMVVTVNIYHSMRRSIRTRKEEIAMLVSLGAPVSHVQILFIGNGIMIGFLGSLLGVLLGLLITIHVNEIIACIETAVNSAFFLFSLFSGTKTPSFSVFGTQYFYNVERIPVQIFFQEVLFVF…	1 out of 5	Predicted	['GO:0005524', 'GO:0030145']
O83951	O83951_TREPA	MAFTEKQKGTLCLMCSSFCFSVMSVFVRLAGDLPSIQKAFTRNLVSTLISGSMLFRARTRVHVQDLPMLSLRTVCGTLAIVANFYAVERLTLADASLLSKLSPFFTILFSCLFLGERIAPYQVVALCGAFAAGTLVVKPSHTLSHRVFPACIGAVGGMMTGAAHTCVRYLSTRGVEKFLVIFFFSFGSLLLLLPAFIWQYQPMSSPQVLTLWAAGVAVAGAQFFLTVAYRYAPKKSIPIDYTHILFSTGIGFLYFKEVPDHWTVAGIGIILAIALYVFARERERKEPTVPSHTR	1 out of 5	Predicted	['GO:0005524', 'GO:0003677']
O83750	O83750_TREPA	MSRRDYLRKERLTNKHTSVRRSVPLRTIDTYPLFLLWWAPMHLVAVLLQGIGSLGFMLFGMKLMSDGIQKGTGESLHKILQVMTSNCFFAVLTGMAVTAIVQSSGATTVMTISFINAGVLSLTQSIGVILGANIGTTVTAWIVALVGFQFKLASIAVPAFGIGYFLTFFKHLHKGHLGESIMGFGLLFTGLGLLSSLIPPLSVEELSFLKIAVEDRALSVFVGLLSGFVLTVILHSSSATTAIVLTMAFGGVIGVEFAAASVLGSNVGSTIDAAIAAIGSKLNARRAAAVHVLFNVFGALVFLMFFHPVLALLCVLTPKNSGFDNITVRLALFHSMFNIVNTIIVFPFTKHLAAFVEWLIRPRYDDAPERYQLVFQETAVKESAEAHIFRAEIELKKMF…	1 out of 5	Predicted	['GO:0005524']
A0A0H3BLR9	A0A0H3BLR9_TREPS	MAFTEKQKGTLCLMCSSFCFSVMSVFVRLAGDLPSIQKAFTRNLVSTLISGSMLFRARTRVHVQDLPMLSLRTVCGTLAIVANFYAVERLTLADASLLSKLSPFFTILFSCLFLGERIAPYQVVALCGAFAAGTLVVKPSHTLSHRVFPACIGAVGGMMTGAAHTCVRYLSTRGVEKFLVIFFFSFGSLLLLLPAFIWQYQPMSSPQVLTLWAAGVAVAGAQFFLTVAYRYAPKKSIPIDYTHILFSTGIGFLYFKEVPDHWTVAGIGIILAIALYVFARERERKEPTVPSHTR	1 out of 5	Predicted	['GO:0005524', 'GO:0003677']
A0A0H3BJY2	A0A0H3BJY2_TREPS	MLHISSCCRGKRLSRCFGPRAFYVRALCIALPVMLHSFIQTGISFLDNVMVSRLGDVKMGAVNVVNSLLFLYVTALMTVSNAGSVFMTQYSGARHVVGMRQSYRFKQYAMGSLALGAMAAALCCPQYLLSCLLGKNAQAAQIIAEGERYLSIIVYTLVPLSFSLVLTSTLRETGKVLVPLAVYGCSAVLNAVGNYMLIYGNWGAPRLEVQGAACATLIARVVESLMLLVYVRVKKPDFYVRLFCRCAIPLSLCTVMLRKSLWIFVGDMAWSVTEMAVAALYHSRGGAEVVAGMSAGWTLAQLFFLSFPASSVAITILVGDVLGKSELKQAQDYARWLMNGAFFLGLGLGVIVCVARAGIPWAFGDLSHASQRIAQQLVLVTALYMPIWMYLNAQYAVAR…	1 out of 5	Predicted	['GO:0005524']
O83997	O83997_TREPA	MESFVRSALAARTLPTLLGVLLCALYFLARSADCLVESASALSRRWGISEALLGATLVSLGTTTPEAAVSVYAALCGNADLALGNAIGSIVVDTGFILGLGALLARPGLALDTHLMRRHARVQLFVVCALGWVTLPRFGARVHQYVGWLFLSLLALYLWVSLRWSALPHAPDTRTAALPADKTDTRSVCRLLLQLGGGIGFLVLGSRVLIPTVEIMALRAGVPAGIIAATIIAFGTSVPELVSAITAVRRGHGALAVGNIVGADILNVLFVVGAAASLTPHGLPVPKIFSLLHLPAMLLVVGIFHACALGRRTLTRPAGVLLCAVYGLFVLLNGLLRGTGP	1 out of 5	Predicted	['GO:0005524']
O83929	O83929_TREPA	MVGEDFLYALHTFNARRGRTVLSLLGIVVGITSVVVVATLGSSLGASVEKLFEEDNNNIISVAPVAAHDDGVPRGQLVLTEHVRHHLKERVAGVQGFFYLNYLQASASRRSLHAGAVSVLGVEHGWLAASGLTVSYGSDVSVIGYAVGTHSVILGKQTAEGLFPEGNAVGKTITLYVPIGRNKVLPMVVRVAAVLKEKDDFSFSSAAQVLIPRSVLTREFSRRIADAMDLKVYDSGSIAHVEDKVKSVLTNLTGNEKAFEVSSLHLIVEQMRSFLRAMNMVLTGIAAISLIVGGIGIMNIMLVTVAERRQEIGLRKALGASRMHVLHQFLVESATLTFVGGLCGVVLGLLLSVIVIAGLNAFDFQMTFSPSVVGMFIAFAGSVVIGVCFGSYPAFQAAG…	1 out of 5	Predicted	['GO:0005524']
O83928	O83928_TREPA	MLEDIVNTLLYFRQRVLRTTLSFLGIAVGVASVVVITSIGESLYASLAQSVGEGERRLIRVRPEWDYVKNEIMFQPTESYRTRLVQSSEDIEGVFYNSSLKALISSPHTGGKERNITGVEPRWLELKDFKLEYGTFFSPADFKTHRHCAVIGGLLAQELFPEGNALGKRMTVTILSRASGAERALSFPFEIVGVLQEKGSLISGIPSYRVFVPREFISLEMGAGRVADAVEVCVRDVQVIAAAEKRIREFSDFFSNKSGSVSLWSGAGEIKSFRSVLSMVSVVLSVVAAVSLIVGGINIMNIMVVTVTERRREIGLRKAVGATCATIVQQFLLEAVLLTLAGCVCGLILGMVLSYGLFSVFSPEGITVVFSLSTAGMRTAFFMSLGAGIFFGLKPALQA…	1 out of 5	Predicted	['GO:0005524', 'GO:0003677']
A0A0H3BJT8	A0A0H3BJT8_TREPS	MESFVRSALAARTLPTLLGVLLCALYFLARSADCLVESASALSRRWGISEALLGATLVSLGTTTPEAAVSVYAALCGNADLALGNAIGSIVVDTGFILGLGALLARPGLALDTHLMRRHARVQLFVVCALGWVTLPRFGARVHQYVGWLFLSLLALYLWVSLRWSALPHAPDTRTAALPADKTDTRSVCRLLLQLGGGIGFLVLGSRVLIPTVEIMALRAGVPAGIIAATIIAFGTSVPELVSAITAVRRGHGALAVGNIVGADILNVLFVVGAAASLTPHGLPVPKIFSLLHLPAMLLVVGIFHACALGRRTLTRPAGVLLCAVYGLFVLLNGLLRGTGP	1 out of 5	Predicted	['GO:0005524']
A0A0H3BKF1	A0A0H3BKF1_TREPS	MVGEDFLYALHTFNARRGRTVLSLLGIVVGITSVVVVATLGSSLGASVEKLFEEDNNNIISVAPVAAHDDGVPRGQLVLTEHVRHHLKERVAGVQGFFYLNYLQASASRRSLHAGAVSVLGVEHGWLAASGLTVSYGSDVSVIGYAVGTHSVILGKQTAEGLFPEGNAVGKTITLYVPIGRNKVLPMVVRVAAVLKEKDDFSFSSAAQVLIPRSVLTREFSRRIADAMDLKVYDSGSIAHVEDKVKSVLTNLTGNEKAFEVSSLHLIVEQMRSFLRAMNMVLTGIAAISLIVGGIGIMNIMLVTVAERRQEIGLRKALGASRMHVLHQFLVESATLTFVGGLCGVVLGLLLSVIVIAGLNAFDFQMTFSPSVVGMFIAFAGSVVIGVCFGSYPAFQAAG…	1 out of 5	Predicted	['GO:0005524']
A0A0H3BJ63	A0A0H3BJ63_TREPS	MSRRDYLRKERLTNKHTSVRRSVPLRTIDTYPLFLLWWAPMHLVAVLLQGIGSLGFMLFGMKLMSDGIQKGTGESLHKILQVMTSNCFFAVLTGMAVTAIVQSSGATTVMTISFINAGVLSLTQSIGVILGANIGTTVTAWIVALVGFQFKLASIAVPAFGIGYFLTFFKHLHKGHLGESIMGFGLLFTGLGLLSSLIPPLSVEELSFLKIAVEDRALSVFVGLLSGFVLTVILHSSSATTAIVLTMAFGGVIGVEFAAASVLGSNVGSTIDAAIAAIGSKLNARRAAAVHVLFNVFGALVFLMFFHPVLALLCVLTPKNSGFDNITVRLALFHSMFNIVNTIIVFPFTKHLAAFVEWLIRPRYDDAPERYQLVFQETAVKESAEAHIFRAEIELKKMF…	1 out of 5	Predicted	['GO:0005524']
A0A0H3BJN5	A0A0H3BJN5_TREPS	MLEDIVNTLLYFRQRVLRTTLSFLGIAVGVASVVVITSIGESLYASLAQSVGEGERRLIRVRPEWDYVKNEIMFQPTESYRTRLVQSSEDIEGVFYNSSLKALISSPHTGGKERNITGVEPRWLELKDFKLEYGTFFSPADFKTHRHCAVIGGLLAQELFPEGNALGKRMTVTILSRASGAERALSFPFEIVGVLQEKGSLISGIPSYRVFVPREFISLEMGAGRVADAVEVCVRDVQVIAAAEKRIREFSDFFSNKSGSVSLWSGAGEIKSFRSVLSMVSVVLSVVAAVSLIVGGINIMNIMVVTVTERRREIGLRKAVGATCATIVQQFLLEAVLLTLAGCVCGLILGMVLSYGLFSVFSPEGITVVFSLSTAGMRTAFFMSLGAGIFFGLKPALQA…	1 out of 5	Predicted	['GO:0005524', 'GO:0003677']
A0A0H3BJP3	A0A0H3BJP3_TREPS	MERSWEGIDRGVPVYGMGCTMVAPGMPAAFARSVVRASAWVGVALMCVAWSVSAAEGTRSGGQAQERLSSWRQVVQRMEVHLRAAYTFFESGDSDRAYEQIDKAYFRYYEAKGMEKITMGYLSGARKAAVENAFFAYRRSVRGARDLAGVAFCRDKLVTMLYEDARALDGVARGRAGFAAHIATFVASCVLVLREGIEAILVIAAIVAYLVKTGKERCCAAVYAGAGAGVLFSVVLAVMIVRVLGSEGGAAQEIIEGVGMFFAAAMLFYVSNWMLSKARACAWDRYIRQKVERSVSRGNQWALVATAFLAVAREGAELILFFRGIPVAGPYGRLAVWAAVTVSALVLVGVFVAIRFLSVRLPLRPFFVATGAVMYLLCFSFVGKGVSELQEAGVVSRST…	1 out of 5	Predicted	['GO:0005524']
A0A0H3BKW0	A0A0H3BKW0_TREPS	MSNTHVQTLRWMCFMVRRLNSVRARSANAITSLFFILGIAFGALTLIVILSVMNGFQQGFIGTILQVSSAHVRVYGSVDAVKRAETLGGYQSFYPFIEAHALLQGNYYRQHGALVRAVPADIFHRDRLLARALPITSGSFNLSKKHSIVLGYELARHLSVRTGDQVDTLALSGSDTQKIMPGWNKLTVTGIFKSGYHEVDSTFAYIPLDMGTTLFGTTPDITAAVKLNNHERDDRYLFFLAQHIPDLKAESWREYNRAFFSALRIEKNVMILLVILIFMVVTVNIYHSMRRSIRTRKEEIAMLVSLGAPVSHVQILFIGNGIMIGFLGSLLGVLLGLLITIHVNEIIACIETAVNSAFFLFSLFSGTKTPSFSVFGTQYFYNVERIPVQIFFQEVLFVF…	1 out of 5	Predicted	['GO:0005524', 'GO:0030145']
A0A0H3BJU2	A0A0H3BJU2_TREPS	MRTAEYKHAPFLYTGLSAGQNNSVLLALLVAHVFVVAAMRDTVALFSIVSTELGALSAALVQTLRTPHVPLSDSLVLGLLIGAVLPAHNSFLNTFCVAFCAVFFTRVLFGGKIGNWLNPIALAPVLLRLCTEGTSLPTSGRVSVVQGAMSYPLFYSALVEWDAAVRTWCNTQVFQPLGLTLPEGALSACVFTQAAAPGFRYPVLTLLAALCVYAVRARRYICSCAFLVVYSTLFFLPAHAHPATLVSLIKSGALFTAFFVLPEPDTSMRTNGGAWISGGLCAMCAFFLAKKNSSAPDMWGAHDMHLWSAILLTNIVQPLILRAESWYYYVRRRRYDVQH	1 out of 5	Predicted	['GO:0005524', 'GO:0004413']
O83812	O83812_TREPA	MSGEYQSFTLKRARRVYDQYNVINSLSFALVTGNTITLYALLLGARSTTVGLLSACMHFSFFALPLGKLVCRRFGVIKTFAYTWIARNTSLLPMLAIPHLYAQDYTALALYVLIFSVALFNFFRGMGMIANNPVITMLAPGKHRSSYIVRISLANNSAILIATLLLSGALSVNASLTTYHFATALGIALGFFASFLLFTLPTVESCEHVQHTSPETPRTSPRSGYTTILRALKEKNFRTFTFAFFVSSFATGTVRPFVVVFAKDVYHTPDSFITILTVCASGGALIVGFIMSLAIDRIGAKPMYIISSVLSVLTLIPALGTPGLHSSFLSIAFLCLFCATTSMGFTGQDNAAQSYFFVLVPEDALIDVSVLYYLILGITGGAGSVIGGVVLDFCHLSGY…	1 out of 5	Predicted	['GO:0005524', 'GO:0042626']
O83674	O83674_TREPA	MSSVLSTLSALLSVYALLCTARVFLSWVPHLSHSPLGEFLSAICEPYLSWFRRFSFMRVGTVDFSPMIAIGVLTILSNTVGTIFLVGSVSVLKLLLQMLMLLLLLWSLCKFVLEFLLILFAVRFVSDRMNVNVHTLFFVMMDRILNPVRVALTAPFKFLDLSYRASLLLCVLVILCARVLGGFFVNVVVRYFLTGTLHVAVM	1 out of 5	Predicted	['GO:0003677']
A0A077EUN4	A0A077EUN4_TREPL	MRAWYPIWGIFFLFCPLFGESGLRKLRIIINSAQETTRLSETGQPILESTGRVPLSPFDLQDQLVVFTGNVSISIDDGSVTATILSDQTVYNTSAQILYSTGNVRYSRTEGETKTIEISGTRFIFELKTLKGLFLDGSLTLPIKGQQVLFVQSPIIHSDAYTSVILKQATLSTEEDPEQALWSVHTKNIWLLPNNQLAFSHGVLSFGVVPLLYIPFFYYPKDEFIGNPVFGLRSRAGAFIQTTTYLLGKRPKSAYPPSFGTQSPAQEEAPNYLKISADYYSALGGMAGISTFFQAKDYLPFVRFSAYIGASRTVHQGGNGAYSIYDTTGQVMWDKSYLFGMQVPFRYYAECALRFHKTPLYVDVHVPIISDPFFSTDFLQRSEDLNWFHLALSPRSLRE…	1 out of 5	Predicted	['GO:0005524', 'GO:0003677']
O83657	O83657_TREPA	MAYAVSRTSPPGARALNLALSFVVLSIATAVSISEQHDPARLNLADFAVGRVAERNVVSPVFLSLTDELATQRQYARRKKEIPAVFERRLDLEQAEVRAYQAFCHALQKARVGMALDTSSDGGGGAADYEEERSLHAAHDRASAHVHLLQQKFVHFSRQTLRSLLQLDDDTFESLLRVGTQVLARIFAQGVVQLSDHALKDFNPHTITISEERPFHAPSDMSAPVASQASAGDLPSASVPLSPDASADEAENAAGDVFSRTQAIETLIRSDQLAARVHALASDFGLTSQAALLFSSLGPFLRPNIVFDPIQSERHVRNALARLRPVTLSIHPNEIIVRRGFIVSATDYARLQALAHSKLSVDRSLLVSSLLLLAFLYLLAFFLFSKRMAHPPLKLRVEL…	1 out of 5	Predicted	['GO:0005524', 'GO:0016887']
O83854	O83854_TREPA	MYVCEVVFKHILVGVLCFFLVFFVNNVLLFAQTLLTKHVSAADVVRLLLYSIPAALIYVTPFAVLVGSLLGLGRLRNNLELLALQVLGVSPRFLIFPLLSIGLCSALFVFVFSDVVVPASFIRLRQVYWRVLSSVPSLGFESHTTRKHNGVILSVGEVFHSVMYQLLIVDKSDSRSLKVVSSRKSVLESSADQTVPFTIRMHDPCMLIVYRTRPRICDLIYGGRADYHVHTQQTQPEYFMGLGPGGFSTCSLYREIQEKIKAKENPRHIATYQLEFQKKFSHPISVVLFIFLSFGLSTLSNISSQGKGFVGGLIVVLGYWIISIGGQELALRLSIVPSLALWIPNAALFFTALILSMRKSAV	1 out of 5	Predicted	['GO:0005524']
A0A077ESR7	A0A077ESR7_TREPE	MRAWYPIWGIFFLFCPLFGESGLRKLRIIINSAQETTRLSETGQPILESTGRVPLSPFDLQDQLVVFTGNVSISIDDGSVTATILSDQTVYNTSAQILYSTGNVRYSRTEGETKTIEISGTRFIFELKTLKGLFLDGSLTLPIKGQQVLFVQSPIIHSDAYTSVILKQATLSTEEDPEQALWSVHTKNIWLLPNNQLAFSHGVLSFGVVPLLYIPFFYYPKDEFIGNPVFGLRSRAGAFIQTTTYLLGKRPKSAYPPSFGTQSPAQEEAPNYLKISADYYSALGGMAGISTFFQAKDYLPFVRFSAYIGASRTVHQGGNGAYSIYDTTGQVMWDKSYLFGMQVPFRYYAECALRFHKTPLYVDVHVPIISDPFFSTDFLQRSEDLNWFHLALSPRSLRE…	1 out of 5	Predicted	['GO:0005524', 'GO:0003677']
O83853	O83853_TREPA	MLDMFLPIFFLVLVCASMILDAIDILVNLTQFISNGYRFSSLVKIWYVSIPHYVLLCCPLSVLFAATYTVRILYVQNEFLAIHFGGLSFFSIVGPWFGFMCFLAIGIFAFDNSVVVVSQSKKDEIIARTVSYAQGNSENDVVASSFDGKIISIAGAYHRGQKVLVDMLVIMKNSNGTIQKLIEAHTAHWQKDRWVLIKPVVYTITHEMKLMVSEYLDSFELREPLELFDHQDFLTKGMSIQKIKETLHTLKYASKPHRELSIRFYKKFYFPLTMCIMLCLSFLTGSFLKKRSLIMYIFCSVVLASAYYVVEMTSIVCAREEYFSPFWGVFFPVLTFLFLIFYVWCAGFMQERQYRASSLRQSVCL	1 out of 5	Predicted	['GO:0005524', 'GO:0005471']
O83888	O83888_TREPA	MDAEDQNNTLQTAAPCRRGEHPARIGAVQAGANPAARTRRAAHVESMHARLASECLRKGIHLSSALSIVLAAWSKPLTLGAIGTLGVGYYVAERWRLRGKTLPLVSLLTRAAARDRDKHERSLVRGPLTLAIGVSSAILLFPPPIAAAAICALAFGDGCASLAGTVYTFLRFKNSADSPGRRRGRTTTLFSVQGKTPVGSAVCCIATALSVHALGASGARSWGLGVCAALIELLPCKDYDNITVPLGTGCIALLMSW	1 out of 5	Predicted	['GO:0005524', 'GO:0003677']
A0A0H3BLF7	A0A0H3BLF7_TREPS	MSGEYQSFTLKRARRVYDQYNVINSLSFALVTGNTITLYALLLGARSTTVGLLSACMHFSFFALPLGKLVCRRFGVIKTFAYTWIARNTSLLPMLAIPHLYAQDYTALALYVLIFSVALFNFFRGMGMIANNPVITMLAPGKHRSSYIVRISLANNSAILIATLLLSGALSVNASLTTYHFATALGIALGFFASFLLFTLPTVESCEHVQHTSPETPRTSPRSGYTTILRALKEKNFRTFTFAFFVSSFATGTVRPFVVVFAKDVYHTPDSFITILTVCASGGALIVGFIMSLAIDRIGAKPMYIISSVLSVLTLIPALGTPGLHSSFLSIAFLCLFCATTSMGFTGQDNAAQSYFFVLVPEDALIDVSVLYYLILGITGGAGSVIGGVVLDFCHLSGY…	1 out of 5	Predicted	['GO:0005524', 'GO:0042626']
A0A0H3BJC4	A0A0H3BJC4_TREPS	MAYAVSRTSPPGARALNLALSFVVLSIATAVSISEQHDPARLNLADFAVGRVAERNVVSPVFLSLTDELATQRQYARRKKEIPAVFERRLDLEQAEVRAYQAFCHALQKARVGMALDTSSDGGGGAADYEEERSLHAAHDRASAHVHLLQQKFVHFSRQTLRSLLQLDDDTFESLLRVGTQVLARIFAQGVVQLSDHALKDFNPHTITISEERPFHAPSDMSAPVASQASAGDLPSASVPLSPDASADEAENAAGDVFSRTQAIETLIRSDQLAARVHALASDFGLTSQAALLFSSLGPFLRPNIVFDPIQSERHVRNALARLRPVTLSIHPNEIIVRRGFIVSATDYARLQALAHSKLSVDRSLLVSSLLLLAFLYLLAFFLFSKRMAHPPLKLRVEL…	1 out of 5	Predicted	['GO:0005524', 'GO:0016887']
A0A0H3BJ52	A0A0H3BJ52_TREPS	MEKQSPAQTISLFVLLALMFVLVCMLFVPYLTVLLWSSILAILLSPCYRALCARIDMHAFTRTRHLVSHMNGEDGCTAAITRATRFQKKMLAAVFSLVITLLVTTVFFFIAISLFGQGKLLFDKLSLFFREYDLFEGAKQRSFTALIFKLSRGTVDISTLNVEEHLLRFFGKHVESVFVYTQIFVKNIARAALSTLFFSFTLYFFFLDGEHLSCLLIAALPLRKRASAQLLEKCKEATRHLFKGLFSIAFYQTCVAFVFYGIFRVEGPMALAMLTFFASFLPLVGCACVWLPVGISIGFTSGWMRGTLFLFVAGSSITIIDSFLRPLLLQNKMRIHPLLIFFSMLGGVQTFGFNGMVLGPILVILLFTVIDLTHDGESHYTSIFHDPPAAGVHAQSIHR…	1 out of 5	Predicted	['GO:0005524']
O83076	O83076_TREPA	MSVFCLLLSFGRRCVAADNFLSFLVWNLVLAFIPWLISAILHVRRFAVRSVQLFLMLLWLLFFPNAPYILTDIIHLGKGKSFLLYYDLIILLAYSFTGLFYAFVSLHLIESILARDFHIKRPFIISVFELYLCAFGIYLGRFLRWNSWDIVLHGRTILSDIGIRVIRPVFYVDTWMFVFFFGTMLVLCYQSYRSFLTHTRNDK	1 out of 5	Predicted	['GO:0005524']
A0A0H3BJD7	A0A0H3BJD7_TREPS	MSSVLSTLSALLSVYALLCTARVFLSWVPHLSHSPLGEFLSAICEPYLSWFRRFSFMRVGTVDFSPMIAIGVLTILSNTVGTIFLVGSVSVLKLLLQMLMLLLWSLCKFVLEFLLILFAVRFVSDRMNVNVHTLFFVMMDRILNPVRVALTAPFKFLDLSYRASLLLCVLVILCARVLGGFFVNVVVRYFLTGTLHVAVM	1 out of 5	Predicted	['GO:0005524', 'GO:0003677']
A0A0H3BLI3	A0A0H3BLI3_TREPS	MYVCEVVFKHILVGVLCFFLVFFVNNVLLFAQTLLTKHVSAADVVRLLLYSIPAALIYVTPFAVLVGSLLGLGRLRNNLELLALQVLGVSPRFLIFPLLSIGLCSALFVFVFSDVVVPASFIRLRQVYWRVLSSVPSLGFESHTTRKHNGVILSVGEVFHSVMYQLLIVDKSDSRSLKVVSSRKSVLESSADQTVPFTIRMHDPCMLIVYRTRPRICDLIYGGRADYHVHTQQTQPEYFMGLGPGGFSTCSLYREIQEKIKAKENPRHIATYQLEFQKKFSHPISVVLFIFLSFGLSTLSNISSQGKGFVGGLIVVLGYWIISIGGQELALRLSIVPSLALWIPNAALFFTALILSMRKSAV	1 out of 5	Predicted	['GO:0005524']
A0A0H3BK90	A0A0H3BK90_TREPS	MLDMFLPIFFLVLVCASMILDAIDILVNLTQFISNGYRFSSLVKIWYVSIPHYVLLCCPLSVLFAATYTVRILYVQNEFLAIHFGGLSFFSIVGPWFGFMCFLAIGIFAFDNSVVVVSQSKKDEIIARTVSYAQGNSENDVVASSFDGKIISIAGAYHRGQKVLVDMLVIMKNSNGTIQKLIEAHTAHWQKDRWVLIKPVVYTITHEMKLMVSEYLDSFELREPLELFDHQDFLTKGMSIQKIKETLHTLKYASKPHRELSIRFYKKFYFPLTMCIMLCLSFLTGSFLKKRSLIMYIFCSVVLASAYYVVEMTSIVCAREEYFSPFWGVFFPVLTFLFLIFYVWCAGFMQERQYRASSLRQSVCL	1 out of 5	Predicted	['GO:0005524', 'GO:0005471']
E5FNK4	E5FNK4_TREPL	MEKQSPAQTISLFVLLALMFVLVCMLFVPYLTVLLWSSILAILLSPCYRALCARIDMHAFTRTRHLVSHMNGEDGCTAAITRATRFQKKMLAAVFSLVITLLVTTVFFFIAISLFGQGKLLFDKLSLFFREYDLFEGAKQRSFTALIFKLSRGTVDISTLNVEEHLLRFFGKHVESVFVYTQIFVKNIARAALSTLFFSFTLYFFFLDGEHLSCLLIAALPLRKRASAQLLEKCKEATRHLFKGLFSIAFYQTCVAFVFYGIFRVEGPMALAMLTFFASFLPLVGCACVWLPVGISIGFTSGWMRGTLFLFVAGSSITIIDSFLRPLLLQNKMRIHPLLIFFSMLGGVQTFGFNGMVLGPILVILLFTVIDLTHDGESHYTSIFHDPPAAGVHAQSIHR…	1 out of 5	Predicted	['GO:0005524']
A0A0H3BLQ2	A0A0H3BLQ2_TREPS	MDAEDQNNTLQTAAPCRRGEHPARIGAVQAGANPAARTRRAAHVESMHARLASECLRKGIHLSSALSIVLAAWSKPLTLGAIGTLGVGYYVAERWRLRGKTLPLVSLLTRAAARDRDKHERSLVRGPLTLAIGVSSAILLFPPPIAAAAICALAFGDGCASLAGTVYTFLRFKNSADSPGRRRGRTTTLFSVQGKTPVGSAVCCIATALSVHALGASGARSWGLGVCAALIELLPCKDYDNITVPLGTGCIALLMSW	1 out of 5	Predicted	['GO:0005524', 'GO:0003677']
A0A0H3BHD0	A0A0H3BHD0_TREPS	MSVFCLLLSFGRRCVAADNFLSFLVWNLVLAFIPWLISAILHVRRFAVRSVQLFLMLLWLLFFPNAPYILTDIIHLGKGKSFLLYYDLIILLAYSFTGLFYAFVSLHLIESILARDFHIKRPFIISVFELYLCAFGIYLGRFLRWNSWDIVLHGRTILSDIGIRVIRPVFYVDTWMFVFFFGTMLVLYYQSYRSFLTHTRNDK	1 out of 5	Predicted	['GO:0005524', 'GO:1904680']
E9KYV7	E9KYV7_TREPG	MEKQSPAQTISLFVLLALMFVLVCMLFVPYLTVLLWSSILAILLSPCYRALCARIDMHAFTRTRHLVSHMNGEDGCTAAITRATRFQKKMLAAVFSLVITLLVTTVFFFIAISLFGQGKLLFDKLSLFFREYDLFEGAKQRSFTALIFKLSRGTVDISTLNVEEHLLRFFGKHVESVFVYTQIFVKNIARAALSTLFFSFTLYFFFLDGEHLSCLLIAALPLRKRASAQLLEKCKEATRHLFKGLFSIAFYQTCVAFVFYGIFRVEGPMALAMLTFFASFLPLVGCACVWLPVGISIGFTSGWMRGTLFLFVAGSSITIIDSFLRPLLLQNKMRIHPLLIFFSMLGGVQTFGFNGMVLGPILVILLFTVIDLTHDGESHYTSIFHDPPAAGVHAQSIHR…	1 out of 5	Predicted	['GO:0005524']
A0A0A7X9N6	A0A0A7X9N6_TREPL	MLGAELADTGLFVRFGALHFAIASVAVLLSALFVLLPFALPRLLAHKNLARAGVAILFLRLGLMLCGTLLDGRSWRNELPFHLCPAALISGSLYFITRRPIFFNLLYFWHFGSFVAVLYPDLTRAHTILYAYLFMLTHCLEPAMVVFSLLHLRERISKRGLQCAVLGFLLLAANALFWNRRLGANYLFISKYPLEILRVIRPFFVYQLLFVSALCLLMLVLYLPFRPSQHGRNQLFVI	1 out of 5	Predicted	[]
E9KYV0	E9KYV0_TREPE	MEKQSPAQTISLFVLLALMFVLVCMLFVPYLTVLLWSSILAILLSPCYRALCARIDMHAFTRTRHLVSHMNGEDGCTAAITRATRFQKKMLAAVFSLVITLLVTTVFFFIAISLFGQGKLLFDKLSLFFREYDLFEGAKQRSFTALIFKLSRGTVDISTLNVEEHLLRFFGKHVESVFVYTQIFVKNIARAALSTLFFSFTLYFFFLDGEHLSCLLIAALPLRKRASAQLLEKCKEATRHLFKGLFSIAFYQTCVAFVFYGIFRVEGPMALAMLTFFASFLPLVGCACVWLPVGISIGFTSGWMRGTLFLFVAGSSITIIDSFLRPLLLQNKMRIHPLLIFFSMLGGVQTFGFNGMVLGPILVILLFTVIDLTHDGESHYTSIFHDPPAAGVHAQSIHR…	1 out of 5	Predicted	['GO:0005524']
E5FP30	E5FP30_TREPL	MQPPRPACQDEGTHGKEVCMLLIQKKRLLVVLIVSFLSILFSAGYAFRIGMLHAHKGSAETILFYGFVAAAFHFILSLYLMLHAHHKKKELLKLADMLRYGGSIGESHFKKFGVLGTQIQFLLKELLALSAQKSLKIAALSGLQRALTELIPTPVIIIDLNGTILDMTKGARKRVQRADKTLTIEHIFPATDSTRAVQEAEKTHTPVEQEGGIVFIPVFSAVGNISHFLVDISKQPASDEPLSLA	1 out of 5	Predicted	['GO:0005524']
E5FNW3	E5FNW3_TREPG	MQPPRPACQDEGTHGKEVCMLLIQKKRLLVVLIVSFLSILFSAGYAFRIGMLHAHKGSAETILFYGFVAAAFHFILSLYLMLHAHHKKKELLKLADMLRYGGSIGESHFKKFGVLGTQIQFLLKELLALSAQKSLKIAALSGLQRALTELIPTPVIIIDLNGTILDMTKGARKRVQRADKTLTIEHIFPATDSTRAVQEAEKTHTPVEQEGGIVFIPVFSAVGNISHFLVDISKQPASDEPLSLA	1 out of 5	Predicted	['GO:0005524']
E5FNU4	E5FNU4_TREPE	MQPPRPACQDEGTHGKEVCMLLIQKKRLLVVLIVSFLSILFSAGYAFRIGMLHAHKGSAETILFYGFVAAAFHFILSLYLMLHAHHKKKELLKLADMLRYGGSIGESHFKKFGVLGTQIQFLLKELLALSAQKSLKIAALSGLQRALTELIPTPVIIIDLNGTILDMTKGARKRVQRADKTLTIEHIFPATDSTRAVQEAEKTHTPVEQEGGIVFIPVFSAVGNISHFLVDISKQPASDEPLSLA	1 out of 5	Predicted	['GO:0005524']
E5FNJ7	E5FNJ7_TREPL	MEKQSPAQTISLFVLLALMFVLVCMLFVPYLTVLLWSSILAILLSPCYRALCARIDMHAFTRTRHLVSHMNGEDGCTAAITRATRFQKKMLAAVFSLVITLLVTTVFFFIAISLFGQGKLLFDKLSLFFREYDLFEGAKQRSFTALIFKLSRGTVDISTLNVEEHLLRFFGKHVESVFVYTQIFVKNIARAALSTLFFSFTLYFFFLDGEHLSCLLIAALPLRKRASAQLLEKCKEATRHLFKGLFSIAFYQTCVAFVFYGIFRVEGPMALAMLTFFASFLPLVGCACVWLPVGISIGFTSGWMRGTLFLFVAGSSITIIDSFLRPLLLQNKMRIHPLLIFFSMLGGVQTFGFNGMVLGPILVILLFTVIDLTHDGESHYTSIFHDPPAAGVHAQSIHR…	1 out of 5	Predicted	['GO:0005524']
E5FP48	E5FP48_TREPL	MQPPRPACQDEGTHGKEVCMLLIQKKRLLVVLIVSFLSILFSAGYAFRIGMLHAHKGSAETILFYGFVAAAFHFILSLYLMLHAHHKKKELLKLADMLRYGGSIGESHFKKFGVLGTQIQFLLKELLALSAQKSLKIAALSGLQRALTELIPTPVIIIDLNGTILDMTKGARKRVQRADKTLTIEHIFPATDSTRAVQEAEKTHTPVEQEGGIVFIPVFSAVGNISHFLVDISKQPASDEPLSLA	1 out of 5	Predicted	['GO:0005524']
A0A1S6YGL6	A0A1S6YGL6_TREPL	LKTLKGLFLDGSLTLPIKGQQVLFVQSPIIHSDAYTSVILKQATLSTEEDPEQALWSVHTKNIWLLPNNQLAFSHGVLSFGVVPLLYIPFFYYPKDEFIGNPVFGLRSRAGAFIQTTTYLLGKRPKSAYPPSFGTQSPAQEEAPNYLKISADYYSALGGMAGISTFFQAKDYLPFVRFSAYIGASRTVHQGGNGAYS	1 out of 5	Predicted	['GO:0003677']
A0A1S6YGH8	A0A1S6YGH8_TREPL	LKTLKGLFLDGSLTLPIKGQQVLFVQSPIIHSDAYTSVILKQATLSTEEDPEQALWSVHTKNIWLLPNNQLAFSHGVLSFGVVPLLYIPFFYYPKDEFIGNPVFGLRSRAGAFIQTTTYLLGKRPKSAYPPSFGTQSPAQEEAPNYLKISADYYSALGGMAGISTFFQAKDYLPFVRFSAYIGASRTVHQGGNGAYS	1 out of 5	Predicted	['GO:0003677']
E9KV39	E9KV39_TREPL	MCRLRRSVAGGGALFLAVLWGLCTDANAAQVFVSPRVGQVGVFVWGKGANDANGATGTKRTDILAFTPTLGLSVGVSAENGFTFVTQLDAGLSTLLFRAQFLLGWVLRMGERAFFLPSTGVDIMSTKDKIVGVPVNLDFHFFFTGVVGLSVGVASGVGIPITANLEQCKNGAGSTDLKWEQFLQKYCLECPLTVQIGPVFRV	1 out of 5	Predicted	['GO:0005524']
A0A0A7X4Q3	A0A0A7X4Q3_TREPL	MPSAQHLSEFARELKTLGNEPDTLKSWGTLYDDLPPPESTPDGAQPAPTPERQSAPASASASGPVSAHGQRPFEPDTEASSVASGEEVVQEDAHAPQTRMHDSAQEPAAEISLFSEERTPETMPTAAWSAPPDPLFETEHAVPPLPLDPEETPVPGEKGLQESAVQEEDAGFNQMPATGGQTSENQQHFDALLASLDLDSANGERVVPENADEFAAQVPESLLEGLHPEDQETKRSQEEPVSYDFPAFDLDQVAPPTPDAPDSSNSALTEIEITPALSEHPTQTQETGTTSPQSQTVHADASALGPSASDPNFSPGSADNLVAQFPIEESVQIPPFPADGFELPGKFQEFARESESPYFSPDTTADADQAQTISETEYQRFLQRLDALPLPVRIAVQEY…	1 out of 5	Predicted	['GO:0005524']
E5FNL1	E5FNL1_TREPL	MEKQSPAQTISLFVLLALMFVLVCMLFVPYLTVLLWSSILAILLSPCYRALCARIDMHAFTRTRHLVSHMNGEDGCTAAITRATRFQKKMLAAVFSLVITLLVTTVFFFIAISLFGQGKLLFDKLSLFFREYDLFEGAKQRSFTALIFKLSRGTVDISTLNVEEHLLRFFGKHVESVFVYTQIFVKNIARAALSTLFFSFTLYFFFLDGEHLSCLLIAALPLRKRASAQLLEKCKEATRHLFKGLFSIAFYQTCVAFVFYGIFRVEGPMALAMLTFFASFLPLVGCACVWLPVGISIGFTSGWMRGTLFLFVAGSSITIIDSFLRPLLLQNKMRIHPLLIFFSMLGGVQTFGFNGMVLGPILVILLFTVIDLTHDGESHYTSIFHDPPAAGVHAQSIHR…	1 out of 5	Predicted	['GO:0005524']
A0A386TQC7	A0A386TQC7_TREPE	MPSAQHLSEFARELKTLGNEPDTLKSWGTLYDDLPPPESTPDGAQPAPTPERQSAPASASASGPVSAHGQRPFEPDTEASSVASGEEVVQEDAHAPQTRMHDSAQEPAAEISLFSEERTPETMPTAAWSAPPDPLFETEHAVPPLPLDPEETPVPGEKGLQESAVQEEDAGFNQMPATGGQTSENQQHFDALLASLDLDSANGERVVPENADEFAAQVPESLLEGLHPEDQETKRSQEEPVSYDFPAFDLDQVAPPTPDAPDSSNSALTEIEITPALSEHPTQTQETGTTSPQSQTVHADASALGPSASDPNFSPGSADNLVAQFPIEESVQIPPFPADGFELPGKFQEFARESESPYFSPDTTADADQAQTISETEYQRFLQRLDALPLPVRIAVQEY…	1 out of 5	Predicted	['GO:0005524']
A0A386TNK8	A0A386TNK8_TREPE	MLGAELADTGLFVRFGALHFAIASVAVLLSALFVLLPFALPRLLAHKNLARAGVAILFLRLGLMLCGTLLDGRSWRNELPFHLCPAALISGSLYFITRRPIFFNLLYFWHFGSFVAVLYPDLTRAHTILYAYLFMLTHCLEPAMVVFSLLHLRERISKRGLQCAVLGFLLLAANALFWNRRLGANYLFISKYPLEILRVIRPFFVYQLLFVSALCLLMLVLYLPFRPSQHGRNQLFVI	1 out of 5	Predicted	[]
E5FP11	E5FP11_TREPL	MQPPRPACQDEGTHGKEVCMLLIQKKRLLVVLIVSFLSILFSAGYAFRIGMLHAHKGSAETILFYGFVAAAFHFILSLYLMLHAHHKKKELLKLADMLRYGGSIGESHFKKFGVLGTQIQFLLKELLALSAQKSLKIAALSGLQRALTELIPTPVIIIDLNGTILDMTKGARKRVQRADKTLTIEHIFPATDSTRAVQEAEKTHTPVEQEGGIVFIPVFSAVGNISHFLVDISKQPASDEPLSLA	1 out of 5	Predicted	['GO:0005524']
E9KZB8	E9KZB8_TREPE	MRQNGAVPMISCSVRRRPRWEPQVGAAFLAFALLPVLASGRGMQAAVAALAGESNSNDNHPGKEQFLQFLIPSGGRYEYLGVSFTALADDASFFEANPAGSAGLSRGEVALFHHSQIHDSHTETVSFARRTQNTGYGASVRAFSTESDLKSFFGGNSGSNKSGGHQGKQGKGFVAIANASHTFCGQYRFKGVSFGCNFKMGFRKGKTGSHVTVAGDLGLRAAFSVAKNFGSNEPNMHVGLVLKNAGISVKTNDSEVKHLNPAIAVGFAYRPVYAFLFSLGLQQTLTKKESPVCSVGFMFFCTQHVTLLASAACKGKVYALSGGAEIRIGSFHLDMGYRYDQIFQAAHPHHVSVGLKWLIPNGGTQADQALLVKESYLVGLRFYDQRRYQEAITAWQLTL…	1 out of 5	Predicted	['GO:0005524']
D8IAM4	D8IAM4_BRAP9	MAKSIINIVNISKRFIDRVLLDNVNLLIEEKSKIGMIGRNGAGKTTLLKILMGIEDADDGEVIFSDDVRIGYLRQQGDFDESEKVIDYLVRVSGKESWKCSKIASRFGIDHIKVNYNIGSLSSGYRMRVKLAEMMLEEPNFLILDEPSNFLDLNTLIDLENFLMDYNGGFLIVSHDREFLKTTCDKTVEIEKGKLTYFPGNIEDYFEYKEEKEYTIKKYNKNVEERKAHLERFVERFRYKASKAKAVQSRIKQIEKLKTIEINHPAKSVRIRLPEVESKKGFAIISDDLSVGYGEKVVATSRRMEIPRGSRVAVLGENGEGKTTFLRTIAGRLNPVSGSYNYSYGIKLAYFGEDTYKNITANDNVLSYLKKNAKQGLLTQELLTLLGSFLFSGEDVNKD…	1 out of 5	Predicted	['GO:0005524', 'GO:0016887', 'GO:0004832', 'GO:0003677']
D8ID33	D8ID33_BRAP9	MISSLAIKKIKLESLILISLIAVSIISPIAVHFVGLKGTEFLPIFFALSIGTFILSPIYLIALSILSTLVNYLIFQMPNVPILYFLMFEGIVYSLLISAIKHFFKNTNYVIILSILSFIVARFSSILLLNIFNYDMWFNSLINGYKGIILNSIYIALTYIIINKKGSKHF	1 out of 5	Predicted	['GO:0003677']
D8IG13	D8IG13_BRAP9	MPNFINNIDYKKVLSLKDTVEINSALTLVDRDNLAIKILSVDKDRSIPTHSSTGDVLVITIDGKFEMTIENDAYVLSEGESILIPANAKHSLKAIESFKVVVIQVKP	1 out of 5	Predicted	['GO:0003677', 'GO:0003735']
J9UQS4	J9UQS4_BRAPL	MATTKTKLLNKASKEFTSKTISCVCYSASKINLDNGFCYILIDKTKSKIIKNIAIHSNKNREMTLSGQMDIGEYIIQTPVSLSDSFKETPELFILNYENNYFMVHSLIGYNKETDHYDYRAEILQNKNKSFIVYDITEINSNLLNNSIPLWIYNKDRLNIPIYPSYLSPINLETPYLSVEVIDTKGLSMPTYSKENNNNYVGQWKQDTIRLHLINAKTEAQQELAYNIQTLSQNYNENVFGVNDFINFKSASDDRQKGFGIVSNKAVSDFKINYYQETLTNDAVIELIKSIIVQINKQQITLFNLENVCEDNNKKLKREKTK	1 out of 5	Predicted	['GO:0005524', 'GO:0003677']
J9UG44	J9UG44_BRAPL	MRAYRFVLLDKKEFDTTEPPKGFYSGKKIVLEQNMDRSKTFDNIHIEFDIQQLVDNEEKEVFDTATIFLYNVNRYWHNENAQKIINNAKIVLYAGTKASPIHYHQGLIDYKEGSCYAFTDADITLTPIYQGYVKNAYPDMDGVNTVLKLNLANESFNEEITGLVQFNIKNGEEWRPSVKKFLEEIIKKEGLSLTTEIGEPSKGSLERAKCNTNPININGIFRPSSKNGVSLAAYVKKAFNEIIYKDGNVIYIGQNKNIVNKPPVVIRDKNLIGQPQMTGLKTISFSVPMTSKFRVLQKIKLELESFVSINQMFYGEGDLGYNPLNRADKMFKGEYQIIQIWHKGQSRNPNAESWCTTIEAVEI	1 out of 5	Predicted	['GO:0005524', 'GO:0003677']
