# Supplementary material for: A bacterial phyla dataset for protein function prediction
Source: Data Brief. 2019 Dec 18;28:105002. doi: 10.1016/j.dib.2019.105002 (PMC6950771; doi:10.1016/j.dib.2019.105002)
Supplement: Multimedia component 5 [file mmc5.zip › Ten_Hypo_Predictions.csv]

Entry	Entry name	Sequence	Annotation	Protein existence	Predicted GO (Molecular Function)
R5M1H5	R5M1H5_9MOLU	MKKIKLFLAIIMCLFAMPLAVLADEGSDDNVEVTSGETEVQEEDNRVKIYFFRGEGCPHCADAEEFFNSIEEEYGQYYKILDYETWYNSDNAALLQKVGEARNEEISGVPYILIGDKSWSGYDDSFADEIKDTIKSEYEKAVADRYDIANYVDFTNAAGSVTEAAKKSNDAMVLIIILLAVAGITYGVVAARKKTV	1 out of 5	Predicted	['GO:0005524', 'GO:0000287']
Q6MTJ1	Q6MTJ1_MYCMS	MFLNIDLYFLMGAYFLLIIVLEKDVIIIIKKESYMKKLSVNQIQNKKFNIAYKGYKIEEVNDFLDEIIKDYVVLENQIASLNEQLDLANQKLTKLSADKQKVENELEQYAKKNWKLVKDNLNDIDLIKRIARIEKNLVGYEEKLNKIDEIYKLLISKSR	1 out of 5	Predicted	['GO:0005524', 'GO:0046933', 'GO:0003677']
Q6MRS4	Q6MRS4_MYCMS	MYKQSDKVMSYLNASKNKKAPKTKKETIKLVIKWLKVFGFLFILISMLWGCVQMYQAQYSVNQIVDMTGKSVYAPGVSFEIILSSLGEKGSKVHHFVYDKGNYFEYGYNAITSWKETFKLTQSPFYGFFVYPTAWVLAGMVRLFSGTLNPLLDKSSQLSYGISAIFAIFLTTLLIKGITLSFGWKSQINQEKMQDIQLKIADIQAKYKDKKDMQSKQKQQLEIQALYKKENMSQFSALAGSFAPLPFLFAIYAIVRSTRALKIAAVGPIALIEGPWQQITSGNYIYIIILAIYLPLQAVSMLLPTLLQMKKQKSITLTEAQKKSRKKQLIMQVVMMFVFIIIIVSVATGVCIYWIFSSVLQIIQTYAFYLYNEKKRKAGNQERQRRLRQMERMNLK	1 out of 5	Inferred from homology	['GO:0005524']
Q6MUC5	Q6MUC5_MYCMS	MKITTILSSLFLSSSLSSTPVLTNSFINTTTNKIQTKEFNLDNLTIKNNRTSKKIQAFLHNDVFYTSINEFLKNIDSVINYSNLEHSFKDNKTTIKLKNDSNFFVEFDYLKKKIIVSNNKIFTKILKNYKRAEEDLKIEFIKEQNLNNTNQFEIDLSKYNIDILKDQNDLYLPSILLNQVFLSKSNIQTYFNGDDFKIFRFYEGLSLPGTFYLKQSDKNNQNKIPIGLRRFQYEYLSFLFDNYYAIKLKDNKSYKEYFKKYETQILSESSNEHYLATKKIINDLDDPHSAYVLDGYYDKDRNFHKTLFENKQRVKNSDKILDLLARNDPNKIDYVNSFINDDTSVISFSKFDEKSTDYILKSLKQAKENNIKNIIFNLTQNGGGYIGVAFEILGFLTNK…	1 out of 5	Predicted	['GO:0005524', 'GO:0003677']
C5J6C8	C5J6C8_MYCCR	MEKFSRTILGDIHPSELGVVDCHDHLIKNYGPEAHEHPDFIMMSKKAAIKESLEYFAKGGKTIVTMDPPNVGRDVYQMLEIANELKGKVHIIMATGFHKAAFYDKGASWLALAPTDEIVKMVKAEILEGMDEYNYSGPVVKRSSAKAGIIKAGTGYAAIDRLEFKSLEVAARASIETGAPILVHTQLGTMAYEAAKYLIDFGVNPRKIQLSHLNKNPDKYYYAKIIKELGVTLCFDGPDRVKYYPDATLAENIKYLIDLGYQKHITLSLDAGRILYQKYYAQEKNKLAFGLGYLFDRFIPLLKQVGISQQAIDDILVNNPAEILAFDKPRVFDAGKLPQHVLEIKNTFKI	1 out of 5	Inferred from homology	['GO:0008270', 'GO:0000287']
Q6MTV8	Q6MTV8_MYCMS	MNFIIVFSQSVSFGQQAVAFLKGTSLLMLVLVFFTIFSYYVPKGKRAMSGLSGAVCATFLIEVFNFWVLGRIPVIGDFTKVIGSVAGTLAAPACTILVIILMGGNPLFAILCGTAVFGVGLSVDVDGISKSIAKTLINTKTPDGQKLLAEDNAIRVIAEWVKGNTLQNEMQKTFDTIKSNLVINEQKDILKTIFSTQYMPSFAMHLRTTVGAFNILAGLVAGYTMYWALLLLQKYAPDGLDLIIALLIIAPLTALTAKFGANVVAPLLKGIGSSIEVAINLSPIPMAIVVGGFLTVVGTSPLSSMALAVGLGLQGSAMAVGSVSAMGSSFMNGVLFARMKYGEKKQTIACSVEPLSQADIISMNPVSVYITNFIGAAATGILVIVYGQNILNIEQTVFM…	1 out of 5	Predicted	['GO:0005524', 'GO:0004427']
Q6MTD5	Q6MTD5_MYCMS	MLIITLACLVILALAVLVFMLFSYRLLGLFAIILAAISASLTMFAPIIFNMAIGPEIFMIIFVGIGLILDASIIYFENLKTHIYKEKLSPESSFKISNKDTLPISLDTSFIILIPSVLLFIFGSGALKNLATISVINILIIILFVILGLRLLTWLVLKAKLFTKYPWLLPLNTIKNSQSTWFNDLMLSFYLSRIENLNTKTKLTAKDLAKLKKFKDKYDFYLNKQEQIITNKKLKQLKKDQYNLELVNKRLLKLENKYEIYLNKQEQINNNKKAKLLKKKKSEEIKNKCLLKLENKKQKIINKNSFTKSSIKNSLIKQEFLQARINKNTSSQVLETLENKNKQRRIFKINKIFTIIFIICTFLGAIIGITIGPNYNSSFGKSYSVIAYGQKINDIYDNL…	1 out of 5	Predicted	['GO:0005524', 'GO:0005471', 'GO:0003677']
R7NFR8	R7NFR8_9MOLU	MFTKIYEKIKEFIKENYKGLIAIIIVVLLFTIELPYSIYTPGGAVNLNKRISVEDGYEVDGSFNMAYVSMVRGSIPFLLISYIIPDWDVVAADEITAEGEDLDEMLLREKLSMQESMDAAIINAYQAAGAEVEIKGTINYVSYIAEDADTNLKIGDQIISVNGEEITSLLDMKEIIGQLEEKEEVTLKVIRDEKERNCYAKTYQTSDGMKIGVSLLTTYDYEVDPEVNITSKASEAGSSGGLMMSLTIYNQLVEEDITKGKKIVGTGTIDIDGNVGEIGGVKYKLIGAVKNDADIFMCPIENYEEAKKVAEEKDYDITIIAVHTFQEAIEKLEEL	1 out of 5	Predicted	['GO:0005524', 'GO:0000287']
C5J7C6	C5J7C6_MYCCR	MSNNFLTKFKKFHFGYTQKTAIQKIYSSLWAIFFGLILSSIFIGSFGYNPFLVFKQMIFDIAFSPFQQRNFVLTLVVFLVASVGVGVAFKAGLFNIGIPGQMMISGLFSLLIMFNLKNLSVHSRLFLGAIIGISSSALIGTVVGILKVYFRTNEVISTILINWIIYYISKFFIEIKSDKFEFFNNSSPNTSISINDPAFSSSFYNTSGFAILILVLIIIAILGIWFVVEKTNIGLKIKIIGQNKNVALYSGISEKKVIIYTMGFSGMLAGVGGFLWYVFNKQNMFLDSGPLPEGFNTILVSLLAFNSPIGIIFSSLFYSIIYFGSSSLQVFGYSGLDSQTSQVFVGLIIYLSAISTIFLDFKPIAKLKELLILWKTKRYFGKQSIKKLDQVLKKQKLVK…	1 out of 5	Inferred from homology	['GO:0005524', 'GO:0005471']
Q6MSZ6	Q6MSZ6_MYCMS	MKKNKLLSKSYKIAILLLTTTSSLSLTALIKNTHNNNNNTVLKLYQDGNGSGGSGSSGGSGGAGSNGGSGTSGTSGTGANGGSTTTPGTPAKPEISKEFSTFKDKAEKKIKETLEKVQKRATEIIDQEIAKLKKLSDSTEKSEEYFKNLQKKVYLTELKKHFSNKEEFDKDPSKYGFDITFPKVIANDKNVDTAIIKFNGKTYNNIKISPDNNDRDYSKVVSKNGKDGVEKNNKKQDNVITSHRFDVLLDSYSQSWLGKLKDIIYKEDEDLPEFGKDMFFSQKNQNSSETSSNGSSNTTSIDGYTIELKKEHKTWQDYIKNKIKNRFVDFDLNQNQSFQFNTQSSNSSKPTPPNIPDLNKKPLDPTEKRDQNSVEYAEQLPRLKPILKWQYADHAEGSI…	1 out of 5	Predicted	['GO:0005524']
Q7NBV8	Q7NBV8_MYCGA	MNTGYSQIDKQEKANKLFGKTAIAKAIWIVCLPGLLAAFFAGLYSFFDQILIQKLVPEVWKLNDVYNGLHFSNINVYQRVFDQIFVNDAIVRVPNIYFFDNGYYQASVSQPVPIGYFNSDFIKIFGEQVRSQPIITLDKNVLAQSINNYQILDNIVLLFKNVYNSQIGAVGDNTSQLSNVSIIARQAVNSFQNILLIGNAAIYLVPIGAGVYYTKSISYKYEKTGRDIWVMSFWTTLILCLIASLICFIIVGAGVQRSLIGTANLSPRVISLLDHNNANEIVSRINNVDLDSLNGVNFVNYPKVILTYDDAMADISALWADQYSWIYASGFFFIGLFSLLSFMIRSEGRNIFVTVASIIANVTNVLLDFIFIKYFSLGLIGGATASVISWVVNLILYVG…	1 out of 5	Predicted	['GO:0005524']
B3PMS0	B3PMS0_MYCA5	MKKIKLLILGLPLVSLLPLSAISSTTNLRDDPKPTDPKTQDPKSENSKPKGLSPEWGTFKKLFEDEWKIHGKTFLNEIKGRLNKLIEELKSDEKTPLEERLIATYYYRQVLSYFTENSTKILADPFANNFHLNFPRVYSDNKKYTYGKLTYNKKEYAGVIWGEKDPSDYKKAIGNDPKSFVKEKDEDNVLTYEEYKKVVTDYLQGLIKAWESIALNKEDLPNAKKGNKLNIKEIKVGNQTHSIIDVDLPKGFKSWSEYIASCVTTRVIEYDLEHNQKNNEQTPKTPPKPEQPPEIIPEDKPKDFDPSIENVAPLVPRIRTKYLTNPSRIVSGYTSNRSNEYFFFENPINIRFSYTVTSVSQNGNTLKYTVLIKDLVNPEKTRQYEVNEVNNYTLQQNQL…	1 out of 5	Predicted	['GO:0005524', 'GO:0046872', 'GO:0003677']
J3YGP2	J3YGP2_MYCGL	MNTGYSQIDKQEKANKLFGKTAIAKAIWIVCLPGLLAAFFAGLYSFFDQILIQKLVPEVWKLNDVYNGLHFSNINVYQRVFDQIFVNDAIVRVPNIYFFDNGYYQASVSQPVPIGYFNSDFIKIFGEQVRSQPIITLDKNVLAQSINNYQILDNIVLLFKNVYNSQIGAVGDNTSQLSNVSIIARQAVNSFQNILLIGNAAIYLVPIGAGVYYTKSISYKYEKTGRDIWVMSFWTTLILCLIASLICFIIVGAGVQRSLIGTANLSPRVISLLDHNNANEIVSRINNVDLDSLNGVNFVNYPKVILTYDDAMADISALWADQYSWIYASGFFFIGLFSLLSFMIRSEGRNIFVTVASIIANVTNVLLDFIFIKYFSLGLIGGATASVISWVVNLILYVG…	1 out of 5	Predicted	['GO:0005524']
J3YHX0	J3YHX0_MYCGL	MNCLFTWLIGRFFASLYSFFDQILIQKLVPEVWKLNDVYNGQHFSNISVYQRVFNEIFINDSIVKIPNIYFFDNHYYQASVSQPVPIGYFNPDFIKIFGEQIWSETIITLDRNFLSNSINNYQILDNIVLLFKNVYNAQMSGLSDNTSQLSNVSIIARQAVNSLQNVLLIGNAAIYLVPIGAGVYYTKAISYKYEKTGRDIWVMSFWSTLILCLIASLVCFIIVGAEFQRHLIGTTNLSPNIISLLRTNNTQQIVSNINNVDNQSLNGINFTIYPKVILAYDNAMADISAHWADQHSWIYASGFFIIGLFSLLSFMIRSETRNIFVTVASIVANLTNVLLDFIFIKYFSLGLIGGVATSVISWVVNLLLYVGFLMYFNKKQSTWLSFADLFKVKFNIKI…	1 out of 5	Predicted	['GO:0005524']
E0TLN4	E0TLN4_MYCHH	MSKKRIKSLFLLSLSVSSFVTFSTILSVDPEPENPPATPPEKPKEISKDFDTFKDQANSEFKKALKSSIENTIDKFTSQINQLNENNSISFEERIQKLNYFSQIIHFLTSNKDKILENPEQFGMNAVFLKALSRNKQNNKGTITFEGKEYSDVIFGNDDEISYKNQLSDKDKVEIKNKNEDNFVTKEQMQKVLQDYSKKLSTSFAGFLFEKDEDIPKLTKDDLKQISTPNESGFTIKPPAGFKTWDEYLESKIKNRYTKFDLEQNKPVDDQQQPQTPKPPQVTPTPPIPEDPTKSTPDVSNKSPVYKPIDLMTRVPPLKPEIKGKYIGKTMSEIIEAFNSDNESDEQAKSDEFFFFNNPINTRYKYSVVKMEEQADGTNPVEIKITDLVKPEVSRRYKL…	1 out of 5	Predicted	['GO:0005524']
F4MR80	F4MR80_MYCML	MKMSKKPSSKHLLVARIFLGLFFVSFVIIFILKLVNVSKTNGKIGPDFMTVITGFGVTLAKPVKWGPGLDEFCNIAFITWIPLILIVSLIFYILYYKNLVKTIQVEDSTTKVDITIKTEGDVIVETESEEQPMKKEEVMVVEQLPMTEPEPVVEPEPMMTEPEPIVEPEPKPEPKPEPVVVPAPIMVESETKSAKKRKKKKTYPQVTKGMLLDELYEDPEFIEMTKVSIKTIFDKAFIVASKNLVAGDHVVLAKFGKFETVEKEAQMKMNPLTQEQIEVPAHKVVKFKLSKSVKEKMNE	1 out of 5	Inferred from homology	['GO:0005524']
Q6MTN8	Q6MTN8_MYCMS	MNLTIILIILISILTIVCISILFYLIKTKNNDSKIDLTSLNNKFDTNKELITKEIEKDTEITKTNLINLKETVNKQKEDLTKSLDKLEENIKKFNEITNNINTIDKKVDTSVKNINELSLIFKNSKTRGNLGEFTLEWILSNVLGEKTDNGIWQTQYKYKNSNVIVDAIIKTQINDKKIAIDSKFPLTKANVLISENTDNYLYKQAEDEFKKTIKNMIKELNNKYISNSENVSSVIMFIPSEAIFELIWSKFTDIFSEAIKNKIWICSPTTLPAVLYSQQISIKEYKISKNINEIQKLIKTITDDVKRLLDRNEKMSKIYEKYKTETEEVFKEFQTSANKIDKNYSKLEAINIDDN	1 out of 5	Predicted	['GO:0005524', 'GO:0003677', 'GO:0051082']
B3PND4	B3PND4_MYCA5	MLFDTRTPQEASGFRPNVDNSIKQAKASKGQWALIVILYIITLGIFWFVWNARRNHLIAKQTEIQDASSLIQAAQQRRRATLVKQLDIVQSYAKHEKSILTEVTKLRSKINELANEKDVTKLSSELNTLSRDINLQFERYPELKADRLYLTLASEVSAQEDEIYSTIRNYNFRVQQFNGIIYTFWTVCVAEKIGAYNLPYFQASEQERADVDTSVLLK	1 out of 5	Predicted	['GO:0005524', 'GO:0046933', 'GO:0003677']
C5J747	C5J747_MYCCR	MNIFLFHRDIRVEDNLGLLNLVEETNGENIFLFFIYNKKQLYEKNEYFSQKAFDFLNNALINLSKKVNINLFYAENEIEVFEEILQANKIERIYINKDWSDFALARDKDLKQFCQKNNIIFKEFNDYLLFRPGDILNNSNSFYKVFTPFYNNCVSKLVENLPTVKKTLHFYTQIYKNSKSCSFLQEFKYFQTFFPNSIDQILEILKNNIHDYAKNRNNLAIDSNKISPAIRFGIISIRQLLLYVYQETKNINHELIRQLIWREFYYHFNFLASQTNWNFGNPWNRKFYFLEYNQADEKLKLWKEGKTGFPLIDAAIQELLQTGFMHNRARMVVASFLTKNLFIDWHEGEKFFAQHLIDYDPIINHHSWQWVAGCGVDAQLFTRIFNPILQQKKFDSNNY…	1 out of 5	Inferred from homology	['GO:0005524', 'GO:0003677']
Q6MTK8	Q6MTK8_MYCMS	MEFGKYVLNFFTEFIGTPAILVALFAFIGSLLQKKKFTESLTSTIKTAIGFLIIGGGAGIIAGSIQKLGFAFNLLFQRSGAIANNDVLPGLFLNTSKIVLTGSLIMICAMFLNIVLARISKFKYIYLTGHVLFYFSTMFASVMHVAGLNLDEVKNLTTVVISGALLVSIYMVLTPALLNNHVIRITKNDNLALGHTGSLGYWLSAIIGLGITKISKKPSRSTEDVNFPKGLAFLRNTNVAIGITMLLLYLIIYFTTFIVHGYEQMVAHKIIDNGKDVFVQGLLQSLTFAAGVEIVLIGVRMFIAEIIPSFQGISQKVVPDAKPALDCPIVFPYAPNAVLIGFISSFIGGIIAMGITILIVNLKGINVDIWIIIIPSIVPHFFVGATCGVFGNSTGGIKG…	1 out of 5	Predicted	['GO:0005524', 'GO:0009678']
Q7NBJ4	Q7NBJ4_MYCGA	MQIQKNIRKRRDYYSFNFKLSFNAGMLALAIIFAYLSSLVKIPFFSSLSLTIDISIVFLIPVIYISSIYSAVALAISLSLIHFIWNSTNWIGIIFLTIINIFTILIFAFLNWLLNKTKLKDKKVKWLVIWILIIPILMFLFSAINGILITPLYWWWFRAVRTINFIEVAKFYNSTTNLRFFLLFINDYWTGIFSLYSLFNLIKFSLVAFFAIPLLTFFQNNLFTKKMF	1 out of 5	Predicted	['GO:0005524', 'GO:0005471']
C5J5K4	C5J5K4_MYCCR	MHSYSKIYLKGNVFILVSDLKNVVLQAIKTHKLDNIQALTFASAIATFAPLSRLQKSNNSSTSIVIKSEMVKNLTIESKNNGDIRAFFDFVPTTIDQSYFSDFSTEQLVSSYVGKKGILSIVNTNNKSNYGGQVELVSGDFITDLAHYFNSSQQIKSAIKNKVFLGKTSKQSVVQSVIFQLLPNYQEEDIIFIENILKDLKTHPDIHSYFNQYTPISIKKWRWKCQCVEKGFDNLLKLLDESEVDKIIKKNKQIEITCQYCNQQKTYKKEDWRLAKAPFSLSSVESLTGGYFASKIVSQAGASSFYKGSIIAYSNEIKEKLGIDTSKGVVNAQVVLAMAKAGNKFFKTKYCFAFSGNAGPKKLDGEIGQVFVALNDKVWELKLKGSRKQIIQKTTNFAL…	1 out of 5	Inferred from homology	['GO:0005524', 'GO:0003723', 'GO:0003677']
Q6MS44	Q6MS44_MYCMS	MESNLKLKIDKRVIIYTGLWIILSALIISLIVLSSKYFRIDWVQNRGFDTVLEYGNVKDVYLTKSNGTGGIRVYALTMTLGMIVAIGFSLYNFNKKDLSISELAIGVIFIIPCSLFGASFFGKLNAEGIGRHANGSTFWGLFAFWEGGMAIHGGVYVGSIVWTINFLYNW	1 out of 5	Predicted	[]
Q6MSR2	Q6MSR2_MYCMS	MKKILSFLAILVSISTSMFLSSSLIINNDINSIVLKSEAKKEEKNNSKTLANLIKNTKLGSFNKTPTASEIIKRVNEVNKLENDKKLKETDVDIKIGSKKATIILKTNKSDIVVIEYKNTHKIAETVGGVLAGVVVLIGAGFLSYKLIKKQKASRKQDW	1 out of 5	Predicted	['GO:0019843', 'GO:0003735']
C5J6E0	C5J6E0_MYCCR	MNLNEKKEKLVNFKKIYDLVTLNRNISLIQINQLLKNIKMAHEFFLIGQFFLNKYDDRRNKTQYFLSNLKQKLTKQNKKTLWIYPSSDEKYTQNFFDQIEQIILDNWQEGDQIITIGSKANEFAKKHNFEHIEHYKDFKQLSETSKEIAAYINFSIKNNLLKAVKVAIYSNKVDNHIANIFPLNQFEFKLENNNTNLEKVVAAANDFKFFPNFDEFYQSQLEIYFSSACHILFLESQFIVYKNKLIHENSLLKEIEEKTQKLKTTILKIERELEIEELNLIKPKSRGVI	1 out of 5	Predicted	['GO:0005524', 'GO:0003677']
Q6KHR7	Q6KHR7_MYCMO	MFKKSLGIGWENFNRKKPRKISKIFKFSSKDKINRKSFVSSKMVVPVYENKTLKKIIKSILNFGLRITSSRVKWNKNKALNEELVDNTYKKIQSKEFAFIPAGLALYLFMAFIPILTIVFSVFSFNLEFTEILRTDILGRLIPGIESSIPAIQEFFQSSTVGTVALIILLASSFWLSSNGFVKFIKSESLIYNFQNIENNLILRIKGILIVLGLSVFMSLVLLVVIPIVKILKENLLIQSPTTFFAIFYILSFILIIFSSYVAFLLLFKLSPSFKLKFKDVSPGAIVTTIPTSLFIVIFGSLSSIDLINYGNFGTIGTFMFLVILILQLSFYLYAGLIINAAYYQTFVGKKLIPKYKSKVKSLEN	1 out of 5	Predicted	['GO:0005524']
B3PMT8	B3PMT8_MYCA5	MKITKKLVLSSASLVASVVCPTVMVSCGDYPVLKEPNDNEYKTYRQAFEKIGYEDLTASNLDKSLYTIDDFINAFKDEKTGTTKNLFLKDSSNFYKTIDKAKFEKTYQAIVTMQKVDKLKLLFRVYLAPRNNKKNDVPYYYYGYREIYVDGFKNHDQIKNALAKERHTWTIIQWTIPTIAIVGLLVFIITSVIIKKKRGNRA	1 out of 5	Predicted	['GO:0003677']
Q9RFW5	Q9RFW5_MYCMI	MKAKIIIKEIIKYLLIALLCLLLLFPLYYLLLQALLSNSSILDNKTYIFIKEWNWSNFLKAFQSNFIKAFGWTILFATVLISLRIIIYSLAIIGLLKMKPNYQKVFLYFFIIISLIPEFSIFLSLKTILLQIHLEETPIAFISNAIFSFFNFTYIFNLAKSIETEKSKVMLNDNLKWYDKLFYVYLPKMKLGYFLLIIFSFISVWNDYLWPQFLISNADQFTNITIWYQTLGREQEASLINVQAAGAMISVLVPLVIYMSFSKKIGRFN	1 out of 5	Predicted	['GO:0005524', 'GO:0005471', 'GO:0003677']
Q6MT15	Q6MT15_MYCMS	MRHIIKSYLKTFFKKNYVSTFGILLFIITLATVIIGMLATPLQLNNRINYLAKHNTSYNLILDTRSMNYDPKFTYNYFYLNKEINNKDTNYTKLSELYIKAINSELEQNFNNTSTDKKENNLYIYDSNNLEDKVKIDFIGNLINSDLFRYRNGALVKTESYIFNKDYNNDQNNLNSFSNISNQVLNRIISDFHQSMSDGISLDNNAKYDYVVSEFYKAYSRFNSFLTINEINLIDKPILTLKFTEILNKLNDNKIDEITKFLVKQLQDLKNKIKNHQKERIYLPSFLVFSDKFSKVLSDEKFLYDDRIYIVDQLLDNVQNFTLQTKKTFKIQQSSVGQLLPFLTLQLTSDNQIFKNTNKDFNQIQFDKNHKNSEFAKKWDVNINYQQKVNPTQIVISSS…	1 out of 5	Predicted	['GO:0008320', 'GO:0005524', 'GO:0004222', 'GO:0090729', 'GO:0016817']
Q7NBK4	Q7NBK4_MYCGA	METLFIVLIAMAAVLIVTAFATIAFFVFNKKKAATTQSDAPVVSAPDLNNNNELLQKLVELTTNLKNSDENLKSFQTQTDLKNQKINDTIINVVNEINKAIAQQNETVANKIFKQSETLIKTLDENKNETHKILSNQNQNFNQSVQNQNKHLNKEIQSLSENVNQKVTNSYKELKEEFNNYSKTLKDEMSKKINEEISKFGEKVNLISNDVNQLASLRNDLSEIRKIFEDNKTRGIFGEKLLENYLNDTMPNGYKSQFQLSNKKQDKVDIAIPINVSDNNQIYIPIDSKFNLESYRSLLNYIDANKNELDFPEQQKEINSLWKNIKAEIMANAKSISEKYIIEGITTNVAFMFIPSESIYLELVKYEKGSLVDEIRKKYNIELISPSLVMVLVSIIKDL…	1 out of 5	Predicted	['GO:0005524']
Q6MSK2	Q6MSK2_MYCMS	MNDYLITSKTTDFKLDNNYKLASLWKVFFARLFDLLICSIPLIIMSIFFKTKTGDIISLITKYLVSFLWTFFYFVILSFLLKGNSLSKKLFKIELKSLKTNKINFFQILIRETWFIFIPLFIGFIFTLIFAFLLPVSFTKTQSWRISLSLIVYQIGLVIVLFWFLGLMISIRLQTNHQSFIDIKLGLIVIEKQKIIKQEPIVSNQILTRNDKHISLDEQPGNFDLEFIDELKQELSNQNQDNKQDTNNKNK	1 out of 5	Predicted	['GO:0005524', 'GO:0042626', 'GO:0003677']
Q6MS57	Q6MS57_MYCMS	MNKNKKTLINISIAFAILPFLVLPSLFFINKKTNNLNLVRPPGFDVYDNLNNDKEAKTVKLLQSLVDNVFKDSKLDQQKFIKSQKEKNDQLISKAKELNLEYLKNSNEDNLKKLKNFYSENWLFVFQNLSKFEMKFIDFWKLKANNGSELHSKQFLDDIKKREKPKDNYYFSNNNIDLIKIGKENEDLPDLTVYYLRKDRFIIRTLLTNNDKKMTIDKFILFNDSIISRINIDTISDAIHLGVFHNQKDAFTSTFEKHIIKEYGYPWDGILLWKGK	1 out of 5	Predicted	['GO:0005524']
Q6MTS5	Q6MTS5_MYCMS	MDKKKKIIIGFSLFLAAIQIIILPVALFYSIKGNPNELLLKIPTGFEVSGVDYNSKAEKTKSIINNIKNLVFGNNKNEELIFVESQKKEKELLEEVKKLSDKYLHDMSFDNYSNLKEFFNKNWLFTISNIEKFNLNFHKYWYFEKDKKTEAEHTRNFLDKVQNKKPSKTNFSIENKYFDNFQIGEESNHSDNNFLYIRQSKIIFRIIVSKLRQEKQKYEVKFDKIIFFPDSNTERISVQTISDTIHVALYHHNEEGYKKFERDIVGEYGLAWDSILTLKEEKKNEK	1 out of 5	Predicted	['GO:0005524', 'GO:0009036', 'GO:0003677']
Q7NAF0	Q7NAF0_MYCGA	MISSKKRKIIKLIALSTGSVTLGVASTLGIVYSTQQKESQASLFQRSNKVSLNTNASNANDSQNSNRDFNLENAPEKPESKPVVVVNPPEKKPEPTPPEPKKPTIEDMLPQSSEGFVDINNLPDLDFSTLKPKENPGGKLTKEQTETIKTAVSTLVNLTKDLPKQFTDEQIRQINDAIYEIRKLGAATKNEGKKDWTVLLQNLYNNDGRTTSEKSKAIGFQLSMMLTIYLKNLKICELILKEI	1 out of 5	Predicted	['GO:0005524', 'GO:0003677', 'GO:0003735']
Q6MS61	Q6MS61_MYCMS	MKLNFFKYSQFAFYTILKKKSSIILPIFTLISSLIIGLILKFVVNNKYVELLSFLYVFILITLTVVFSCIKALNIFKDLEQEGLEIISLSKPLTRESLIIGKLLCLTFFGLIWSLTLLISSFLSLYAVYSFLYLFLTSLLLGFVGLITYLLFSLFTVLLSYKLAQKISMIIPFVLFIPLSLTGMILSINVKSNVDQASFYINKEYKNHHSGNEANVEPYYLNNHKDELFLIPNGVNNKEFSVEQVKYLEDVVNYSNSSSNIWQIYSWLSIPYQLVDVFNFKNKNLFASLSDKSNSNLDKYIYYNNLDDISYKYKLDKKPNLKKYKTSANNTYKYIVPGILKSHSIHSQKNDNTSGHEEIVDFDIIYAAEGADNKDKEFLEDKNQLHTDNKTNLVGRLRW…	1 out of 5	Predicted	['GO:0005524', 'GO:0042626']
Q6MTM7	Q6MTM7_MYCMS	MLFFLTNGAAICVIILLFAIAYMMDPKFLKTITTIKLTMMAMQVALIVLLTNFLGYSGVFGARLMFGNFVLFLSGMLFGPMGGALVGALSYTAGMINPNIFIHFSFMAAYMIYAMLGSLVFIKKQKSRLSFMISVFVLLFIASFTLTFISHPIAMLAIGKNAYVYVTLVKKFIVFPIDAVIEPILIISTFEVSILVLKRVPNTWNQLWCTRFDSLEFLNKQEKKSKKDLKITQNKPIITGQPSN	1 out of 5	Predicted	['GO:0005524']
Q6MT75	Q6MT75_MYCMS	MENKINHKTYKTLKYLLTISSVILAICLLLVFVQFTKAKPLFISLTPFISLLVILLILSFTCLLVYIIYRVKILKTSNYKYIKKEIIYLYTSFSLYIFSFILTVIYLIIALLIKNSESIRIMFYVVISIFFICIILSSVFETLSRLKEQILLYKQEYQSQQELKLNKEIDKKEQINKEVINNNNNQSKNPFIED	1 out of 5	Predicted	['GO:0005524', 'GO:0003677']
C5J6H1	C5J6H1_MYCCR	MKKAKILFVGDIFGQPGINFFEKELARLKKEHNFDLVIVQAENITGRKGLNKSDYQYLQKVGVDVFTIGNHVWFNPEINLFINNKDIVRPLNIAQHYQGHGTTVIEKNGKTFRVTSLLGITFNKLNKPWQEEEADNFFDAIDKVVYQDESDFHIVDFHAETTSEKNILGIYLNGKVSAVVGTHTHVQTSDARVMSHGTLFITDVGMTGPSNDAIGVKFLDVYKKMRYAKNSKFTTSKNKCQFNAVILELSNPMSQQKITPIYSYEE	1 out of 5	Predicted	['GO:0046872']
Q6MS36	Q6MS36_MYCMS	MKELYLKLLNLSLNILKIDKLKYFILKNEEFKLKYLNLINDILTLETNHNQSLDDKVFAKILAKAFILITKPTTKQRFEVNDEITIEQIENNYKQLVSYIVKEFKVVKSKLVSENEQISEEIINQNAILTDQAISKIESRLSKQEQLKEQKTSENSQKTATIISEEPVLKNQTNVQNQSNQQADFLNSFNPNMFANLNNADLPVLPSQDPRFYPYKGKPKFMPYLKIALCVLAVISTILLASSLLYLSYTTIDISSNTYASIIEQNKSWDQLIKNGDKEILKSWPLGISQITLMFKRAFGLPILIYMIPAILICTYTKKTLSNPREKYRIPLFPIIFFIMFFIGLTINLYEFTSIEKFKASRKVFLMGLTNKNDLDINKFFDELLKEHALKFKLASALV…	1 out of 5	Predicted	['GO:0005524', 'GO:0003677']
Q6MTG0	Q6MTG0_MYCMS	METSTILMIVLLVFVVGFVIWSTITGKKANKKEKEKRYNQVRSKIKEYILKNEHKKNLRIEFEKVYARKGAEYKYRDVFDVIVQLIEPKTQKIIETRAYEVEGLTTKINKSQYNTEWIVNSQIDLEETKRRIAIGEKTIKLTKAEKQKLKEVEKMQAKKLAQQEKEQLKKAKEKQKSQKGSLDIYQERKLNISNKKFVPSRAKSN	1 out of 5	Predicted	['GO:0019843', 'GO:0003735']
B3PMS6	B3PMS6_MYCA5	MRELKKKTKIALGIGGAILSASAFVSFGLFTVQRPSNTDMNLNINGRGIDSKIEDGIPQGDEFNSNRDLNLPKKKLEEKKEEIIPKKDELHTESKPEPKPETSPVPKPKNPPINSDPESSDVEWQNFTIGGANVRVKVKKRKPREEWEEDKRKGLTNLSKYINQPVDKILEVEVTEELRKNALKNALEGANKVDNAFLEHGFQDDSKDAFKYYNNQPPLKNLLEKIIYRYERLINSGNFKKFLKEGKEKEYEELLAKGEWNGEYGEQRRKLWIVKNLDPNKFTKLSSQTEKYLKEGLTPSADNMYINENGELESHSYSPHPSFNGTVARITRDNNQKRVFGYNSSEHRYSGSILEGSYPGWDKKDVTNDYKSGYGLEDGDGINFSKLTRKEKIEGKLNE…	1 out of 5	Predicted	['GO:0046872', 'GO:0003677']
Q6MSL4	Q6MSL4_MYCMS	MKTSFKNNRPKRHYIYNDIFKKANLIIQILSAIFMLLATIGFMFGIVGITLGTVVNTTNIKLNTISGISLLVISSYVFLMCAISLCLSVISNYHKTTIYLEILAIFSIVSIVCMIGGFLIIFSSNKYKDEQEKNTDNQLENQIDNKQKTESKEQDQIKNQTNNQSKDQFISNINQTDNPKQQIVADHYHANISRINSNQINNQKLEQAKRNEKYQQVKRTYQLVKEHKLSEDKLQSIFNSDPEFKQMYDELKK	1 out of 5	Predicted	['GO:0005524', 'GO:0051082']
Q6MU52	Q6MU52_MYCMS	MRSKAMFPERLREVKFYIWKSLTLLDTLYISFCIALGFVLYKTLTIIPLWNYRLVPGIFVPLILLVFILPVNFKKPEIRVYHQAKWLILFIITPKRFKKETESKITNHLKVFKITSNKKNNLLKANLVNDDLIKETEQLTQMIKEQIKNIKRK	1 out of 5	Predicted	['GO:0005524', 'GO:0003677']
Q6MTP0	Q6MTP0_MYCMS	MKKVLYNLNMENKKSNYFSDIEILLTYDYDSCVLFLLNKYGQVQGDYIKYSYSRFVKTIEENLDIKKSLYGLEIHHIDEDKIPNLSSKENRTKYIEYQRADRLVYCNLIEHLLLHIKIYEKNKNNLSKNGIRLIIRKINDYYSYHQFDDDRNKLFYQSIKDKKLDYFNCLAYINNHKILTGNKWYARSLLEDEHNNLYQLSVLYDEIDLYLKARVLPSKVDDSINRPKTFKLEKLDDLDYYVEQRKRKMQQQKQSRIRISNNTNKPSESNKSSYKWSVIILTFLALLIVIFIFFVFLR	1 out of 5	Predicted	['GO:0005524', 'GO:0003677', 'GO:0003916']
Q6MTJ8	Q6MTJ8_MYCMS	MSKDYTSRNQLFSKEIDLVNQQIKKAKNLGDYSKFINNSLNVLNKLDNKYFNKVFNNIYDEFDKGGFYLAKTRINQTINQELLDNIHKQISLLKKISTNELVDLKKYSDFIVLDEQKFHFSNLLKMTKDINSYKKATSEKFEKLDVINNDFTNLTKLIINQNDLNSIKEINEIKQVQITDLIKKTKKENLKKIAELERKKQMYQIKKNWFLIWISIFISVMIFSLLLFIVL	1 out of 5	Predicted	['GO:0005524', 'GO:0046933', 'GO:0003677']
Q6MSV0	Q6MSV0_MYCMS	MKLKKTVWIPLVCTPVLLTAIIVPPVVIYKNKQKVSKATDNKKSESTNNPTTNRSKELEPVKPTPQSTPTTKPTFIVNPSIETLKVQLENISQILTSTLSNKKYKTLQNLESEIRQTIRDNNNSFNRISSKLTDTKSIPEHIWNTTINVNLKIDDSNKNPVLSSTSINNVSIGVYDIDEIITRKNIWIDIDELKKLVHNSNSEQQKEKLFHYLKKNNPTIADESVFNKDSYNYDFSNTEVKEVVTSTESGPITIAGHSTIYHYYFSGMEYKESWYQTKLKITKNNSTKDFVDWNNKKTIELTFYAFISAPTKNKYETSNTLFYENRGDFNGGYILIIDKDGNEKRVDKETLKKIRNVKWGYEDYDYEKWKKQGWKIEEIITWNDFRSKYDDWPYTIKRF…	1 out of 5	Predicted	['GO:0046872', 'GO:0003677']
Q6MTW6	Q6MTW6_MYCMS	MCLGKANMWFELMLIITKLSETKAINIVFLTIFLLAFFCSLFTIFKLYVYRNTLKKLHFTFLNIEKTLKHPLANRLVRMQFIVTNSNNQNLSKALEIWKIKYNQIYNVELDILIKQTKEHFDLNSYSKKILFRVLSIKNFYRTRKLYKTSKVIYQKINLMYSETQQVTNIEFLLRDYRIILQKHINDLFDIVFKEQENNQLNIDKKIINNYQESIFKKMIVCEYYIKIGNFKEAFSKLNLLSNNVIEYIKFLDDHYKITKFLEFNGILDSKLQEIKNKVQLAIDQKNNQLIKYKINLLEQQFIDQKQAVEKLLFQGKNNQAFLIIETLIKNIQNLDVILKYDQQILSLVKTNVKNIRTILLSFNTELLKTEELINFNNNLNNDISDIKIQFDQLKTSFN…	1 out of 5	Predicted	['GO:0005524', 'GO:0003677']
Q6MUC1	Q6MUC1_MYCMS	MQNKSGLILLKEVFINNYSNKIDFLKTIFSDKQINELESITNTKELLINLKGLLNNQILIHQNKIKEYQLELKKTNKKILNKLWLWWLLPIIGMFVFFIIYNTRLQNPYYANQLVDIKVKITDLDIKNIYIDKLLEEINSSIKLEF	1 out of 5	Predicted	['GO:0005524']
Q6MUI0	Q6MUI0_MYCMS	MCECQIIMKKLFNILGINFLLVLSIITAIYLKNNNNTSIILKNESTNETNKKRLEELEKELLETKDLLDKEYTFSSKLLEENKKLQGILNDYLKIKAELEEFKELLDNEYTLNNELLKEKEKFKIKISDLEKEIENLQNQLIQSNKNVTQLENIIQEIKKTRTNKESENKKINKQLEEKNLN	1 out of 5	Predicted	['GO:0046933', 'GO:0003677']
Q6MTW3	Q6MTW3_MYCMS	MKKALKVFSIYSLDPVYKLKQINKKIDNKKLSFKKILKIVSSLGLVLFSTTFLVVLNFDKLNFSNNKNLEQQLESYKTELNNKISSLKISYNDQIDQIKEFKKNHNLLKTISLKELEDKVSNLDDQNKKALKQIEHNDKLLKANQDKLNYLTNLKNQYSKQITTLEQNKNENLKQINQINLQTKSLETKIINLNQQIKQTNELLINKTNQNNQLKTQITTSSNQIIDNNALIRNTNQLISDIQAEKNKLLEQLDQLVNKLNEAKNSTKQKSQ	1 out of 5	Predicted	[]
J3T990	J3T990_MYCGL	MIRYFYIISKYFMEYFKSSLYKKTNPLILTLFLLFFVVGYYVVIWVLFGEFNLLKLNWLLGEGVIITQDQMINQRNFNPLILAFIFPPLGVYFLLILLIRYLFKQTAYDLIPLTYSFSIALITIILSGLFKFANQGLIIFGRIVLVIVVFSISFFLLVFIINKLMIRLDLKHDYVYLNDLLEENQNKNKRSEQIKQLKKPESSTITISDKNK	1 out of 5	Predicted	['GO:0005524', 'GO:0003677']
B3PN95	B3PN95_MYCA5	MANYKKYKNRKINLEKIEQDSVKQKEPLKTSWKIALTSLFLIAIPSFLLFLLLGKDGWIFSQTKSLHRWAVEFPIALAFSIFQIGIVSLLIWKFKVLPVGAFAFLMPLSLAMNSFLVSSGVTNWILRVLPAVGLGFVAIPIIAINKKIRENLSKKKQKIISEEEKQTKSLLD	1 out of 5	Predicted	['GO:0005524', 'GO:0003677']
Q7NAS0	Q7NAS0_MYCGA	MLINMSIDLNTTLDNIKYKLNTIFNSEKFAHELKNKAFRDVLFKQIAAYKYLATKAENSSQNLEYVDVALERLNHHSSDKRTADELATYTEIDDAMDDIRYLDIFILNTFNLSFDEIVKDDKTPDKNTDSKSSVENKVEAATPTVSDIEEDEIKPNRSIPFNGGINSPINLKDNLEKIFTTIGQPDYRQFASIVVKSELDIGKIFLYKEKLKLMPLLNYFAFVISLLFALLGASLMIWYFVLFQRQAIPTFVSQFDKNSYPIFATPNFISAAVLIAVSVVTSISYINSATGKTPPKRAQNAVALISTYMNKEVKVPQINDNLKYSFKIRPLVLFILFLLVYSFSPFLTPFAGGSLLQGIISLYSVPARIDFVTNATITPEIVSKITEVIWISLMTLPLA…	1 out of 5	Predicted	['GO:0003887', 'GO:0003677']
Q7NAX9	Q7NAX9_MYCGA	MVNDNSTVILAKLSNYLSNLNNAKVKEHCSLIKKQNSFATSSFAFLFLSAFLGLLLTVNVFVIIWTSYHQKIDYDDQEAVKLLLTQFETNWLISKVLVSLLLISLVILISLICFGYYFNNYKQLDTPIKEIKKPVNFINRISLVCACFAIFLVSFGYFTFFIYSNDYHNAIKRKQAFDYMLKPDSIVNTKTLISAILGISFCLALILLIASFLVYSVFSVQYNYFSSLDKLRRAIIKLNAQTKLEEKVQVSTKINVEAEPIKEEVKVEPTQTTKINQEADLNDLFKKFNKQPFNKSATQTQSVEPNIRTNQVDDSTVKAQQTTEYVWNTQQANPTQETQVNNNQNPTSSLKDIFKKMNSYTKTETVNNQTGPVEQEVNQTSSTSTTNVSPADLYKNIFK…	1 out of 5	Predicted	['GO:0005524']
C5J6E7	C5J6E7_MYCCR	MKVLKISKRKQIILGLSTIVVVVPVATSLGINNNFVSLGVNQIIYSTQAPSTIEKNAQDANDKSFVSPVANAKPQPKNEVLENTNKSDIIVDQPEEKPTPVAPVETPKSEQIASNPPTNSKAETTTKGDGLSALISRALNNIQSAVNSEIKKTEERIAQLQSQVDEINRYYTDEHFNDPQYNPAKLSKIDWDNLKITLLRTKLCSNCGAEYDLEREKAQLNVLKQQQANPKTTLTAEELKSLRQGLLPSATNPYAWEYLDESKNPTINQLKRADNARVLNTSSYFARDSKSISTLQYNGWDRRDLSNQFSGTGVNGTSVKIYEYAPNKDNQDAANRGRFKVIVLDADDNNAFEDFQNILARAIKQDSKIEGVVIQNIGAKNSFQNVDKILQAIPSSIIK…	1 out of 5	Predicted	['GO:0005524', 'GO:0046872']
B3PMW6	B3PMW6_MYCA5	MKLSLTAIRAVAQFASAFNISSVTEQRLVDEINNINEEDIIIAKMISEELESQKELTFYLNLSDQRWRKLNRDDIKRYQWKLWLFLDSLERKIIEKFPSKFPNIKDILNEENIRKVYKLNRKAFNETKNKIKNGLKQAKQSDKKYFKQFKTEAGNVNIVENEINSKFIEYELKKVLELWNVLKNEISPLQKEINDALNLEKRLYWAAVGMGTIAAGLWIGSLFFQPLAVPALIVSGITAILDNLSNSIGKTINDNVKKLNKIYETIRNLGGKDVKDLNLSELSNIFSNLGFFEGVAIGKTIETIGSALKNPAIEALATKLSVATEVLSIMNNLNKAIQALERCNQMYKEIISTEGRIKSIGKKYQDLNKVDWVVLDETKQNGHYNEGGTGGKNLIFKNR…	1 out of 5	Predicted	['GO:0005524', 'GO:0003677']
Q7NB29	Q7NB29_MYCGA	MEYFKSSLYKKTNPLILTLFLLFFVVGYYVVIWVLFGEFNLLKLNWLLGEGVIITQDQMINQRNFNPLILAFIFPPLGVYFLLILLIRYLFKQTAYDLIPLTYSFSIALITIILSGLFKFANQGLIIFGRIVLVIVVFSISFFLLVFIINKLMIRLDLKHDYVYLNDLLEENQNKNKRSEQIKQLKKPESSTITISDKNK	1 out of 5	Predicted	['GO:0005524', 'GO:0009378', 'GO:0003677']
Q7NBP8	Q7NBP8_MYCGA	MTPYQKEIFDYDDEGFVDSIFHDDETDRFDEDQQDHFGFDSRTNRIKKNVNYDQHDLQTLDVSRNKNRFFDKLVRSTKTYNFIAIWLNLIFLITFVLAIVFFYLNKFSFQQSESTYVSVNLFLTIALAAVSYFISVILYGFVKMHNKQIKYSLTEKSLDYYSIFKKLYVSYFLLGWIPLLGVIISVGSHIALQNLDDSDVSDNNLWYQESISDLLIDMNGYENSYRELESKKVYLDQELQRLNYEKQKLNAKKNELAVVSSNALPNFKNSKQLLNYVSNSGFLSASLVEQVKSAITQLREERRKLRRENRKLRALLSKANNIDEQPLLLTSSNNLFNDGEQESLFNLTDQPSRKNEGLNLENFKDRIDWISENLNNDRAIVEIGQIKKETAQNLRSRAP…	1 out of 5	Predicted	['GO:0005524', 'GO:0003677']
Q6MTW4	Q6MTW4_MYCMS	MKLVTKLSAISLGAFSIFAPIAVINNLTTENNLLISKRFLSSSNSDFELKAYDYVNLIDNKYINTKINLHNHNGVAYIGVKEFLKALDGLISFSKIIVKPTHNSTFFKEKEITYKFNKDKVTLNSVTKYSNNNKTTNYQLEIDSKNKTITVSDNDFFTDIFTFYRRGEEDLNIDFLDTKILNKNKHIVFDLNKYGIEILNDQNDLYLPLVLINQLFLNQSNIQLYFNGERINLFAYSKTLRRVDFLKQLKHSYLNNQNHIPVGLKDFQHKYLGFLFDHFYGIKLDKNASYKDLFKKYEKYIKADNTTHYLTSRYLIGQLDDLHSSYLLTGYYNKDLETINKAVLKTTTPRSDRFKDIARRLSAYYGKLNYKNVYTPDRKTSVISFKNFEPNSAFKIEES…	1 out of 5	Predicted	['GO:0005524']
J3VHB7	J3VHB7_MYCGL	MVNDNSTVILAKLSNYLSNLNNAKVKEHCSLIKKQNSFATSSFAFLFLSAFLGLLLTVNVFVIIWTSYHQKIDYDDQEAVKLLLTQFETNWLISKVLVSLLLISLVILISLICFGYYFNNYKQLDTPIKEIKKPVNFINRISLVCACFAIFLVSFGYFTFFIYSNDYHNAIKRKQAFDYMLKPDSIVNTKTLISAILGISFCLALILLIASFLVYSVFSVQYNYFSSLDKLRRAIIKLNAQTKLEEKVQVSTKTNVEAEPIKEEVKVEPTQTTKINQEADLNDLFKKFNKQPFNKSATQTQSVEPNTRTNQVDNSTVKAQQTTEYVWNTQQANPTQETQVNNNQNPTSSLKDIFKKMKSYTKTQTVNNQTGPVEQKVNQTSSTSTTNVSPADLYKNIFK…	1 out of 5	Predicted	['GO:0005524']
J3TRE8	J3TRE8_MYCGL	MLINMSIDLNTTLDNIKYKLNTIFNSEKFAHELKNKAFRDVLFKQIAAYKYLATKAENSSQNLEYVDVALERLNHHSSDKRTADELATYTEIDDAMDDIRYLDIFILNTFNLSFDEIVKDDKTPDKNTDSKSSVENKVQAATPTVSDIEEDEIKPNRSIPFNGGINSPINLKDNLEKIFTTIGQPDYRQFASIVVKSELDIGKIFLYKEKLKLMPLLNYFAFVISLLFALLGASLMIWYFVLFQRQAVPTFVSQFDKNSYPIFATPNFISAAVLIAVSVVTSISYINSATGKTPPKRAQNAVALISTYMNKEVKVPQINDNLKYSFKIRPLVLFILFLLVYSFSPFLTPFAGGSLLQGIISLYSVPARIDFVTNATITPEIVSKITEVIWISLMTLPLA…	1 out of 5	Predicted	['GO:0003887', 'GO:0003677']
Q6MU96	Q6MU96_MYCMS	MIYMFCGLIALTVILLIFTVKEDKSEKEENTSFNIKDVFGILKNVKIWLVSLVVMGVYMYQMGLSILVSYLEVSLQVAAVAMFVSGLLRTYLFRFIFSAPAGKIADKTGKYIKFLMTGILIGTFLVTTVLLLPGFRVGWIIEKAPKWYLWTVRVIVYTFFLCLGALCWGLVTNRWATLFEIGIDRKHYASAVGIVSVVAFTPDAWFQQLQAVLIAKYKVADPLIKGGYNNQFAYQILMIIIVVISLVGFAAGALLIYLNNKDKKMAQIQTQVQQIKK	1 out of 5	Predicted	['GO:0005524', 'GO:0005471']
Q6MSK5	Q6MSK5_MYCMS	MIKKFSIKDTNVDQIYPFDFKFYKPKIEGMIILLSLVILPLTAVIFLNVFKKELNITSDRIGLIFQISSLVFTIIGGLIFWSRNPVSFWKSGVGILFGFPIFLELFVIFFILLASVFNVLKNGGVWTQIYDLLIRTVAEILIIIFAFNKISNLKNKVKQTLKENKKLLIPISIGFALVAFIVGNTLYSLIISQLNLNLGESENQKSLVSPFQNDGIGKYIYMIIFIVLTIFIAPLCEEIIARQALFTGVSNKVLSIITSSLYFGVLHIASGDVYNIFPYVIGGFFCSLAFSLSKGNLTYSWFSHSIYNTISVVLIIASLYIK	1 out of 5	Predicted	['GO:0005524', 'GO:0005471']
Q6MT60	Q6MT60_MYCMS	MNKTNKKNILLLQSIIISVVIFFIFLKTNQNINITYVNKMITNTSNNTNLSKENRSYYSLRDDYILFNQYQYNTGLCWDFSATKSLETSLMINNNEMYDLSEASISINQKDLVGGGAWFFDYDQLIKENGISFESDFKFGDLYYVPNKGEYKTWLQNIYNSKNIKSFRNQVKDVSFNRYDLLNIKKHIVNNGSLFVPIKNYATKENQNYKHISIKTNNKTKVHELIHTNKINTHAVSIIGWDDQYLASDNSKGAFIVLNSDGYYSNNDGINFLPYNSKTIINDLNGYEYIGDKLLISKSNNNFNNEFSNYYNTKNYGQKNYNSKAKNTNIFNTTQDVKIEYQINNNLAKLYNINAYVYLNDLDVSDLFKINSDQNKITIQSKDKLKSGSYTVKLIYQYS…	1 out of 5	Predicted	['GO:0008320', 'GO:0004222', 'GO:0090729', 'GO:0008270']
Q6MTU6	Q6MTU6_MYCMS	MNDEKKMSLKEFIWMGFNYTVGVGFIGNLAIFSNIVDSKGNINVQSTGLHIFWIFGLLGFIASICALAFAKLSTIHKSDNNGGTYLYARTAFGRFTGLMVAFIQYVMLPFIIASQIWELLKTFLLTNLSGLDWGFDKIPNLGNWSSLVLDVLGIIIYFAFALVIFGGMKWFKKMANYSSAVKWATSFVLILAGIVIAFMNGTSNYQMWNNNYNESIHNLSFNAFSKAFVSCFFFFSGFESFATAGKNIKDPEKNLAKGIMIIMLVSSIFYIVIMAIFFAAVNPKQGFSQNMTTRLWNIHPISQIKWLSVLGVVIMFISQIALRANTSVQNALYGGTMLQPMAVEGFISEKYNKLNKDNIPVKASLLNIYVILLVSFIWLIIPDIIYGFQKPGTKLIFNV…	1 out of 5	Predicted	['GO:0005524', 'GO:0005471']
Q6MTJ9	Q6MTJ9_MYCMS	MKKNESLKEQLNDVVCNVDNDLDMHKELDSKDHKKIDHYHGKHHFDKFGNHDDIQNYNFELRTVFLFSRKKLLFKIVLTGIFLALTASVSAIDILLESIKIPVSDQVWIQSRFLDILVVCISIATLGPIFASLLGFLAPILHNFIHGMEHGWIQPPIEAITNVFIVWIVFLVFNVIFNNSPIHHDTNKNVARFKRWTPLPIMIVLVSFVSTLGFILALYIDSNTNSNHLLSNQISFYHAGHDHDHIHDEHMLSFTNINTFIIIAIFGWNILRYGIALLLFILVEWKMRPINHRYK	1 out of 5	Predicted	[]
B3PLT2	B3PLT2_MYCA5	MESKIPGGIKHYLRWARSQTSLSYRKWNSKKIAFVGVLIAISVVFFLISVRILPISALPSFKFSFIGLPIKITGFIFGPIVGMITGILADLISFALVPTYYHFLYTLAVAVSGFVPGICAYYFFNLNEILFSRRYRIYKYRQTTEFFKNQYDEAISKSNPEDIQYFSEKIAFYEVKIILLENKTKPLAMLNFAFISTIVTLALIVLIIFAVFSSLDPIFFVNNRFIKNKVFYIILTCSGFVLMMVCVSLYRIFLKKNYQTFIEVMAIVTLCALLEFINVILLAWADTVSLKTDFWVNLTTHTITSPIKIFFNLAVILTTYKIVAPLVKSKEGDRF	1 out of 5	Predicted	['GO:0005524', 'GO:0005471']
Q7NAS1	Q7NAS1_MYCGA	MQKLRLQKQLGVTKKSIDRSAIIKFFLPFWPLKLRYNIYLISFLALFIALKIVLGIFVVRIGPTISLGISWVGLALIGWIFGPVVAIPIGFLTDTLSFFLGGGGIWYWLYAVQEPLIIFTAALFGSIYRIRKNYASNFWDFVFQQILIVGFCISGFIFLSLYNNADTDRFLVRNNSFGTTLSMVFMALFFVFAELISWLLYLKHRKTKESIKLFLYVSTMMITLSILYSLVLGTISINEFLINVVHQKPKTRDFILSAYLIPRVIKETLRLPILIICAIALIKISEPYLQNFFNLSRLRW	1 out of 5	Predicted	['GO:0005524', 'GO:0005471']
C5J5X1	C5J5X1_MYCCR	MKKPLYILVLPAILFLLIFLFFIIKITVAINWDHRIFIAIETSLFVLFSIFFVWSLIILRSKVLKKNHFYFQNFNSIMQANNTGIITLSSTYQITSYSEYISDIYKEKLIGKTIFQLFPQYKKIESIPNEFKIKKGHKSYLIVFDRFNYWISIRDITLFESLLTGYKNNSLVVAEIEIDNLNSSTFKNSNQDISNIKIFVNTFLENLSKKHHFLYKEYENGKFFLVLRYETFLLWQKSHFGVFGEDKTRIDDNSTVWLSVGFGLGSDNLIELRSLAQDAISFSKIRGGNQVSIYEYGKKLFSYGSYSENVIDSSLVALKNISRLLLDKLENAENIIVYGHLNSDLDALGAAFGLGTFLKQYASEVYKKNINFYIQNKTFDSTASRFLAQSDFVTKDYFI…	1 out of 5	Predicted	['GO:0005524']
B3PN29	B3PN29_MYCA5	MLAISVNLKKIVANKSKILVKILLLFIYNVLSIWNEVTNFFLFFRSIYLNLKHKKYRLTVFEIAIYGILLAIYLVASMFEKYVFTGPLNVNITYAVFIIFGLILGPWRGAFLCILCDTLNQVIFGISTWMLEYAIVPVLIAFLSGALMNLMTSGKNKTWIVGFIFLAVLTIFLFAFFFNYHDKIVWKRVKKQEQYVSSMIIWVVSSICLGIFWIAGFISLVIFLKTKNFAKKYRAQTFFAVLITILIIVILMRWLWGPFAYITYFNRFRNGSWKYSERYFTIMVPIIFKSLIAMPIYSFAVFAIMPIISKLKAQILFHTKKIATY	1 out of 5	Predicted	['GO:0005524', 'GO:0005471']
D3VPZ8	D3VPZ8_MYCAA	MSFNVKKGQFHGFVGNNGSGKTTTIRSILGFYPGMFGKIFINGLEFTNSSAKKKIGYIPEVTIFPKNLSATEYLYSLALMSGVDKKVIKDRINYIMDNYGFHVPDMSKSPAYMSSGQKKSIMLIQALINDPEILILDEPAANLDPSSRIKLFNTLKQLHLEGKTIFISSHILDELEKYIDSFTLLSEGKLLYSGSINDLEKDNNHFNTKIKVNNHLLLKPYLESNNIDFYIENDILYCNLKTNEDKNNLVKEILKLNLELISITKNTQPLISRFFEKSEN	1 out of 5	Predicted	['GO:0005524', 'GO:0016887']
E0TLA7	E0TLA7_MYCHH	MILIIAVVKPRIKKITNTYLYSLSAGLLLIVATAGLLREAYENAEKFTFQQAIQTGKLFWAENSQFWVALLVGSGAILGVFTIFIVRFFFVKKFNNETHSNHKEHNHDDHIINFKDIDNPKAAWLAIILLLSHRTIDGFILGSIVSKISIGQKLNYGLIITFVAHILIEILIIYYRQIQYGEKVWKAVVYNLLTTVLLIPIITIGAFINRFLEQAGWILPIVNASGGAILSFVVVVELVPEFIHLRSGAKKQWYFTLIWFVCGIIIASILLSFHAHSTDLPNSDFNAPIQLPT	1 out of 5	Predicted	['GO:0005524', 'GO:0046933']
B3PMV9	B3PMV9_MYCA5	MNKKILLSALMPLAFVPAALLSTSSPISKKLAGPESNKNLASQNQSTRQNSKLKYAITIDNKEMTFDSKEDIYKYLLNKVQVNGYIGKKEYKNYDGQIDMDPNKLNLVDYSKMKKAYRDIHGNYSDDLDSVIRSYLPEFAIVKRYYDHRNQPYKEMEDAKNSIIKNSTDDIVDNLFYKLNYSSNGQIIEKHYNPYNEYDIKELMQDIHDRKVLSNSTKTIEALKLEADDGSERFLTYKGFTDNFFSTLFTNAIKEFTDQAVKNRYKVTLKLPRMDNMNYPDYGKAYFNSFSSEGYNEWQYANSDRTEIYKYVDEDWIKTHFKALELLKNGQLAKEFVDKNFNRYYSEKLWKKVKNPRYNLKGPRGSSFKYTTVSYWNHYADLKGKFLDFKSLNLVAKNN…	1 out of 5	Predicted	['GO:0005524']
L0RUY6	L0RUY6_MYCC1	MNNNDLFDRRRIYINYSSQISSKSGNEWIFIYKLILILFFAIGSLVLFIKLGDSLFPEKALVFLGGKPFQNFISFVTVNQQQINATLLIRFSILYFVFLFATFKNFSNINEQKERIKQYIVFYILYLSLSIIAFVLFFAFIGKNIPIKIKEGNVEKIVMVFVQHKYINLVYLLIPLTLVNISFEIYKFILKRKSDPIIYKSLLPIIIQTFSQLMLLGFVLFNVLLWDSYSKNGSLFDGENQKYWNFVERLFNEKNSKNLLIIVSIFTFIIFMIIGSNAMKLHKISEKNIYQVQEKDRYILGIIFIIVAIIWLGTLLGGETVKYAIFGKETKYDLIHGLVIIIASITTFLYFAFSFISKTNTKNPIALSVRFAIAQLLIWVPLVYSVITYDNSNINLINL…	1 out of 5	Predicted	['GO:0005524', 'GO:0005471']
Q7NAS6	Q7NAS6_MYCGA	MLRVWWLQSHTLIQQQVKSLLYLIAQAQQIHLNQEYSRFAKIKITKTTRCHKEVNWQISDHQVFLPFWPLKLRYNIYLISFLALFIALKIVLGIFVVRIGPTISLGISWVGLALIGWIFGPVVAIPIGFLTDTLSFFLGGGGVWYWLYGVQEPLIIFTAALFGSIYRIRKNYASNFWDFVFQQILIVGFCISGFIFLSLYNNADTDRFLVRNNSFGTTLSMVFMALFFVFAELISWLLYLKHRKTKESIKLFLYVSTMMITLSILYSLVLGTISINEFLINVVHQKPKTRDFILSAYLIPRVIKETLRLAILIICVIALIKISEPYLQNFFNLSRLRW	1 out of 5	Predicted	['GO:0005524', 'GO:0005471', 'GO:0042626']
C5J6E5	C5J6E5_MYCCR	MKFHLSKRRKVLIGIVASSLVAATSLVASQNPYSNGLGNILHVSYISSAPSSILKNQPNEQDFNSPVTNSEFVPEPPKPLEPEKVVKVDQIIRESKPLEPKKVVKSDPTVRQPKPEVKAKVVTQVKPEVKPEVKEIEAPKSSEQIQVAKVEPSSESDLNVDLKAPAASSTSVPTTLVPVPLQEITAFTTVEPNLSRARNSSGDAKVQQALTNYAIAVANKINEIQKRINYLEQEVREIQRSYNEDFDKPHINIRKVGLEFWKEIYQRSVDLPKYNLEREKNYLKVLQELQANPKTSLTAEELKSLRQGLLPTLTDPNVWGYEDESKNPVLNHLKGNNKKRLLNIPSWYSRSPHGIATLQYDGWDRSNISGNFSSEINSSGVSGDSIQVFEYKPNAQNED…	1 out of 5	Predicted	['GO:0005524', 'GO:0046872']
C5J6R3	C5J6R3_MYCCR	MRISKKITKKTKIIFLLGSSVVLFSTTAVFANGNNFSFATFNIPKTEFSSSLPSSINKDTSNINSFYSPVTNIEKQEQPIVKKEEPLQPIKTETPPVVQEDKPPVPIKKEESVQLETTPIVKQEIPKPVEKPIEKPTPKPIERPATSSSKLITGAELERRIAIGLQNYKQALLNDIKDYENRIKTAEAYIKDQLNVAVYGELAVRRTQEDIEFIYIKNTLERDKAYLKYLKSLPAKTSFTAEEIKSLQRGLVPSTDTISAWDFLNKEDNQVVQNQIQANKRRFFANSSEWQRTDINSLNYPGWTRSNVSSQFSSINSNLIGVGKPIEFLSYSPSDSEFKSKGDSIIAVLDANSEQAFQEFSSIISQATQQNVKIKGVVLKNVGSKNSLQNVEQILQKLP…	1 out of 5	Predicted	['GO:0005524', 'GO:0046872']
J3YTD3	J3YTD3_MYCGL	MQKLRLQKHLGVAKKSIDRSAIIKFFLPFWPLKLRYNIYLISFLALFIALKIVLGIFVVRIGPTISLGISWVGLALIGWIFGPVVAIPIGFLTDTLSFFLGGGGVWYWLYAVQEPMIIFTAALFGSIYRIRKNYASNFWDFVFQQILIVGFCISGFIFLSLYNNADTDRFLVRNNSFGTTLSMIFMALFFVFVELISWLLYLKHRKTKESIKLFLYVSTMMITLSILYSLVLGTISINEFLINVVHQKPKTRDFILSAYLIPRVIKETLRLPILIICAIALIKISEPYLQNFFNLSRLRW	1 out of 5	Predicted	['GO:0005524', 'GO:0005471']
L0RUG6	L0RUG6_MYCC1	MILYRWFYCFYNCNNYCDNLNGLWEKLIMTKVVYKKFKSFNKYETITFTIGIILFILYICTIFWKWYDQSYNIWNIYNKNPKIIEQIKEIANNTANEIEKREVYSNLLPNATTALWGGSSYFYTFISNIFLAACITFFPFFKNGKLAQRLYFSSIVFIISVMLGFWTGIVFDPKLIGRLEEDNDFSRTIIWHAIGPVLGIVTIFWERKSIRISNKAIWCLMIYPLIYSFFMISIYLFGYKFLNLHKQQFSPDFTNLFYDESNPVPREFNSEINRGIVFYSVVSLIKPLGYEGPNNYVRAVLIIIMLSFIVLTCPIIGFIIRRFLRIKQPNQKTLPKLIFLHKDSKLWIWLYNRRINKNKSKPNE	1 out of 5	Predicted	['GO:0005524', 'GO:0046872']
Q9RFW9	Q9RFW9_MYCMI	AFLKLVFLCLFEKQVKHKFKFLKEIKLKNLFKNEIELISKKLGIDQLLYKNVNQLSGGQKQRVAFAKGIIKKTNLVLLDEPFSALDAKIKESTIDWLIKIKKEFNLSMIIVTHDQQDALKISDQIILLDKGKIQQFSSGEQMYNDPNNLFVAKFIGSPEINFIKKENDKSYYIRHNKIKVKPNLNGKYQIIDKKSFGDKVHYLINFNKDIKWNLVLNDNSLQVNDLIDLKYNQSDVLVFNKNGNRIYE	1 out of 5	Predicted	['GO:0005524']
J3YTC9	J3YTC9_MYCGL	MLWVWWLQSHTLIQQQVKSLLYLIAQAQQIHLNQEYSRFAKIKITKTTRCHKEVNWQISDHQVFLPFWPLKLRYNIYLISFLALFIALKIVLGIFVVRIGPTISLGISWVGLALIGWIFGPVVAIPIEFLTDTLSLFLGGGGVWYWLYAVQEPMIIFTAALFGSIYRIRKNYASNFWDFVFQQILIVGFCISGFIFLSLYNNADTDRFLVRNNSFGTTLSMIFMALFFVFAELISWLLYLKHRKTKESIKLFLYVSTMMITLSILYSLVLGTISINEFLINVVHQKPKTRDFILSAYLIPRVIKETLRLAILIICVIALIKISEPYLQNFFNLSRLRW	1 out of 5	Predicted	['GO:0005524', 'GO:0005471']
B3PMJ6	B3PMJ6_MYCA5	MVITRKKRILMISLTSATVLAAGLGTISVFVYNKNKQTRYENMINNNYNMAESYSYQLSEFEKEIDNLENAPMNKWEEFFEEINKKLAAAQEFIKLSHSIENEDRLKVVYEKLKYKIIEIKARIVKANSKVNDFKRDFDKRYLVLYDEFQKFAKQLSRRDITTKELISALESSREFLDNLAKEWEIAQSKEYRFSEVNKLKSNVQKIVDNVHEFNNKTWKFIPEVEKKMGVINKIRFAQKWDFNKNLKIKTFETYLTNLQIRIDDLSNFYDANKVEKGLEIEETLKKVENFLKTINDEKTQLKRDFETAKATFLQGLEASLKQMQNDYKDIASGFSEIKKHKDSPNDSSWSEISRLKELIYSLNKSVEAALEHAKVHDYYDKDKILSQIKSNLTAISQE…	1 out of 5	Predicted	['GO:0003677']
Q84IB1	Q84IB1_MYCAT	MSHAKKKKIAIIVLASTAALLAAGTVSGVLYAHQSATKRSKNNDKKPEIQDISELEKKIDAIRDSHKQNLKNEAWKILEALKITIRNAKKANNVRDLSQVISDFERLIPLGEGYLAELKKLPEVKTLASELETTINLAKEALEEAKTKLKELQEKEAKLKESAQKLLAEINQALSEVPDAKLPLVPITIQMSGLTRDAKMLIGFAKYGIVTFKSNHPVGLPW	1 out of 5	Predicted	['GO:0046933', 'GO:0003735']
Q8EVT1	Q8EVT1_MYCPE	MMSERLKKAKQLLKDDGIIFISIDDNEQAYLKVLMDDIFGEDNFISNIVWDKRNAQNDNKYIEKNHEYILAYSKNWKNFKINQVFEINKKKGQLIQMTIGANEDGLLVNRKNMGWTLYFNPATNEKIPLMDYDPKKVERDSTIENLYKDDKEIIDKGFVPIRPPIKNGVLLRWSWSFDKAIERIEKIIPKMTKNGYSLFYADEKEYKQVSHKSIVRFNINQSIIDNISSSKGSNTLRKLGIEFPNPKPVELIKFLINKHSNENAIILDFFAGSGTTGHAVMELNSDPKTKGNRKFILCTNEERTKQDINKTIAKDICFERLYCLIKNIKTSGESFNNLSVDELKKYQDVSLKTFNINYADVSINSNIDKLLEEIKKSMRLIHRDFDINNESIIKQLYSL…	1 out of 5	Predicted	['GO:0005524', 'GO:0009036', 'GO:0003677']
C5J729	C5J729_MYCCR	MNKKKIVFLDLDGTLLDIGYGVTANMSNINKKAVQKISQNYTIVISTGRKLSEKIKKIGQQINAKYYICQNGANIFDKNFNLLRKYEITDIIANDVIKLAFDNKSTVAFDEKYIYGDGLWKTIFSFFAEFKPRPISLIEVKQIQKILIISAYKSRIRIIKNILKQRYQEQLQVSISGKGFALEITNSQASKGKAAKFIAELEGVDLKNTFHIGDSMNDASCSGIIGNLIAMKSGSKNLQKIADNVGFAKYGGVAKAIEKFIDKNISVAVVGQYGSGKTTFLKEVEKFGYQVLYTDDFFASCYQNGNPCYFVVKSINEDFVTTDYVKKDKIRDFMLEKKENKDFLEKKLYKILSNHLKSRRYDFVEIPNLYTKNANFTEFFQKIVLVSTNPEQRQKNILN…	1 out of 5	Predicted	['GO:0005524']
Q8EVT0	Q8EVT0_MYCPE	MELTSVQNKAVKKIVNYYIENKEKFIYFNAPTGSGKTFMIANVISEILNFNLAKNKKSIFIVFTLSQAELPVQFDNKLKDYQKNLSTKFESIYQDSPSNTNIKSPDNEFDIKYEGYDVLVFGTSSFGKNRKFSELGKFKALIEELKNKGFEIIYIRDEAHIGDKRKNTNDGLDEQKLVIDEASFVIKMTATPDFNNNGANVFIKEKDLNNDDNNCYLLKTNHHWNINFESDIIDDDIILDTAIKTFKDIKNKYNIKSKESGKIINPAMLIQISSKNQFNEEIKESDKRID	1 out of 5	Predicted	['GO:0003677']
Q6MTZ1	Q6MTZ1_MYCMS	MKNKINHYYIYSGIVFIILISLFIIGSVYDFKIASFKRSENLNLAVFISNLGVIIPSIPLTIALIYLIKSLKLKNKLKINNIIETLIYFIIPLGFIIFNFLYEKQSIVYSIISNLLCLIIISSLIYYFHINKEIISNPDLSIYKAVIVLITIISLLIVINILKLTFNRPRPTNLELYRNWWNIKWTSWKHNSFPSGHTYSATTLLFVLLLFNKINKKAYLWISFTWILIIIIAMSRIVLNKHFLTDVVFSVLLSFTISTIILIINHKKGKLFI	1 out of 5	Predicted	['GO:0005524', 'GO:0005471']
Q6MSY0	Q6MSY0_MYCMS	MVYFFKKKKNKILMYALLASLATSLSFGSVIYYSISDANISFETSSNGITDAELTPINNATNDAVVSNRDNKLKPNPEKIIKESEKQEPNKLIIPKKEEKEIKEAANPEIKPEINKPQSRTIRHTTSRSKTKISINGVEVEAEIEGSAGFHVHDQDRTRRITNPTKPYQNHTVGKIISIEVTEELKKSVLNNALVAPDGHEDKGAGLFNNTLMQVFDSELNGAFDVIKALETLEEIGKVNSDFFKNNIERYQKLLDSPKVVDFLKENAKKKYPELKTKFKTKTQEYIWLIHNLDKSKFTTIASRSEKYLKEGLTISPRNAFINENGEIDSHSWGPPAQFNTVTSRMQRDNSEYRIFDYDAWQTRTPGDIDAGNFPGWKKENVTSQFTSKFNFSENDGIT…	1 out of 5	Predicted	['GO:0005524', 'GO:0046872', 'GO:0003677']
Q6MSZ2	Q6MSZ2_MYCMS	MISLKVEQQKFYDDGSNLILETKKNKIVSIYKTIILSFFFVSMALLLFLSNYSIFNKNIENSYQFLFNFSQPVFEQYNWVVLFRICLLGFLYFYGLKKAYINIEPNKPYLKQYTIWFILYLITSISAFILFFTYSPLEAQNIINLIYSLIGLLLIDISYVLFKYKTRKKLNPLVYQNKWSLIVDLISRTILVSLVLAIFLVWINQGGEAYEMLANNKFYEYVLNLFGIKNFLNFLIIITSFIFIGLLFIGLNIYTILKIVYKQFSFEIIRDKLNFYLTGVIVVFIWLISLVFLKIPSTHEVFVKNDNLEYLYLLFSLLNIIITIVYLWFKQFKNRLNSPLIKISYLTIFHFIIWTVFMVASFLTTNTTVSMINLLITIVLVAISYYWHIKSSRFNNYYN…	1 out of 5	Predicted	['GO:0005524', 'GO:0005471']
Q6MUB6	Q6MUB6_MYCMS	MILSLYVWLQIRKKLKRKVSYQESLDFEYQIANENGYNFDHLDLSGFNKEYKTINTRFGKLKIFKHGTGDTVIIYCHGILSNNRNAIKFLDYCFSRNITLISYDNFGWGESDKFGKCTLGIKEADLLKDVIDFIKKDLKPKKLVIYGESMGGGTVYSFISKYNNKIADKFIVDAGYNSFLDIAIQSGFKKVWYFIYLSYLFLPILFKLSHYPVKRFIKKQDFKNLDNVLHIQSTGDALVDYKHFKKHLKYLKNKHIYSKPIRHCMGIDYLRDEHYSVLDDWIEIKK	1 out of 5	Predicted	['GO:0005524']
Q6MT85	Q6MT85_MYCMS	MSKMFLNAKEFNSKIFNKVDNVTDMSQMFLNATAFDQDLSSWKVNNVKNMNSMFLGATKFNQNLNEWNVENVTDMSWMFKDTTSFNNELSKWKPKKAIDMSHMFEGAIKFDQDISKWNVSSAKNMKDMFKNASTFNQDLKDWDITSVSNMEGMFELATKFNGDISSWDTRNVESMSGMFKGATSFNKDISNWDTSKVKDMSYMFSDAINFNQNINTKDNSNKKTWDVSKVTDMEGMFSGATKFNSELSKWNTSNVNNMRKMFKNAKVFNNNISNFDIKNVKYFNNMFENASTFNQDLSKWSFKHLGNNKNIDTESYDLNATSWKAEWKPDSSSNTPAQPAPVEPTPTPNPVQPTPVPQPQSVPTPHKPVDPVKPDKPDQPIKPDESLKPVDPKPTDSTK…	1 out of 5	Predicted	[]
Q6MTN0	Q6MTN0_MYCMS	MLLTTTFSSGALAAMLIGVIIAAIIIGLILGFVITRYMVKKQLKDNPPITEKQIRAMYMSMGRKPSEADIKKTMNAIKRAK	1 out of 5	Predicted	['GO:0003735']
Q6MTF1	Q6MTF1_MYCMS	MKRITSFLLLLKQGLKGVFKFKIQFIIILLLSFLASFILSTSLTLTSRINKTYNNIVNNVNKFDYSSTNEIRTYRIDRNNSTTDRSVIPLLDLVNNSNSYYNQSSNNKNTSYLNFILNKKNLTSNFDNKTILTELFENKEFIELFTTINGKDTNWIWKNIWLWQLSLYFNKFVYHSYNQFLKNNKDYSYLKNTVIGKYLSNSFKDKNEFLNDAKVLKDLKFEKIKNNFNVKEFKQTFNKQIQNKELFSYIYISGMSLFQHIYRNIYLPYFSDFKIENNNKIGNSFYTFLTGNKLDNISDNQVDKWIINDKNKSYLTEFELNKTTINLNDNNVLTLKPDSKDDIKKLVLEKGFKGNTDLVLSTIDSNNKVQSISPIINDSSFFKLSFFNGNGTSLTNVVT…	1 out of 5	Predicted	['GO:0008320', 'GO:0004222', 'GO:0090729', 'GO:0008270']
Q6MTM0	Q6MTM0_MYCMS	MVDKLFSWDLYIINPLLIVIWLVVASYLFYKNSISKQKGLFYLEISSFWIVINFLIQIITNYIDSPILKSFSSSTLTILLFLSSYFLYATILNPLALWLTLKLQSRRIWIWISLFSCFLSIMIAFLSNVNITSIIFISLFLAVGISAQIIYFLFFNEQFNERLFPVFSSIKAWFVVSFATFISYEIYSLLNLNLIFNHNSYTNWIIFSLSLVCLIICLVVSIFVKERKIKVIKYKEDIVEQLQRYDYKVLIGLIVMSFLITSVNVIIKSDIFELFLVSKLKQQSYTNLNVWNYLQSFRLSFVLGQLLLGYLFYKLVIKVIGIVKSISILTSLTMFGVILITFIHNIYLLTIMMWVFGLFFFVMFYLWFGIALMWDYRSTKVSVLSTFLTVTFLTLSVWY…	1 out of 5	Predicted	['GO:0005524', 'GO:0005471']
Q6MTS6	Q6MTS6_MYCMS	MKNKKYILVLIIFTVFLISFLMILLPYLKIKQTTQISNNQILLKQDKSESKWDTFTKFEYIDYILNAIYPNKNDTDAKKKYIEEQKELDKNNYFNTAKEALFYANNIFSNHFRDAASDPQKKPYAWKYHKQEVIKDLFSKNWLWTLFNIDRFIYVMYNENDQIQNNITGDQTQKNSLEFGAFRKLKSNKFSQYRIQEDSNNEIVVHLLSSNNIIFKVNINKGTKTVDVYNYIYIYPKLAKNTTESKSFDFDKYIEASIITYKDNLKSDKAKFDELYGGKPLSLTVVDIE	1 out of 5	Predicted	['GO:0005524', 'GO:0009036', 'GO:0003677']
Q6MS79	Q6MS79_MYCMS	MFLKNENHFNINYKMKMEMKTQKTEQPHKYKEGDRTEIVQIGFYKRGNEITIKQIPYYVKKVPDKLPDEIQSLYRAFAHRYKDQNHPTVTGFEKWDTSKIKNMSYVFYDNQLIDADLSEWKTSNVTNMDGMFKNAIKFNNKEKPLKWNTEKVESMESMFDGAESFKQNLKDWKVDKVTKNKNFSRASGIFEHIDKKPSWKITEHNDPIIKKPESTEPKVIIHPSPSRPKQTIPLTKLINPIIKSTPNSNQNLGIPKTNLSTTPQQSKKLSTPAIVGIVVGSQVVLTSLAAGIPYLIKRFKK	1 out of 5	Predicted	[]
Q6MS24	Q6MS24_MYCMS	MDKFRHLLLDGHNLAITSLCITLSAILIYSIFRLARARFKNYGSGFYISNKVKFSTRKITYLAMMVGVSVATTTVISLTLPITVLPPIRVAFEGVMIKITGMIFGPFVGLVVGLVTELLTLMFVPSYIHVAYLVVAFSFGFWSGMTSYAFKLKKNWPTLVFVTVFLLIAAGIMFWLIQGMKQINPETSLFGIKIPADIYPFLFLIMISITLIFIYGLVLVLHIKKRDKWLNVVLPIILLCVISEILVTVLVAAWGDYQMFGLRNSSGSENPFITMVVVRIIQIPIKIFFNTAILTTVYIVLRSLIKVK	1 out of 5	Predicted	['GO:0005524', 'GO:0005471']
Q6MUA1	Q6MUA1_MYCMS	MKIKLLILTIAKLSLLSFSSILFLKNENHFNINYKMKMEMKTQKTEQPHKYKEGDRTEIVQIGFYKRGNEITIKQIPYYVKKVPDKLPDEIQSLYRAFAHRYKDQNHPTVTGFEKWDTSKIKNMSYVFYDNQLIDADLSEWKTSNVTNMDGMFKNAIKFNNKEKPLKWNTEKVESMESMFDGAESFKQNLKDWKVDKVTKNKNFSRASGIFEHIDKKPSWKITEHNDPIIKKPESTEPKVIIHPSPSRPKQTIPLTKLINPIIKSTPNSNQNLGIPKTNLSTTPQQSKKLSTPAIVGIVVGSQVVLTSLAAGIPYLIKRFKK	1 out of 5	Predicted	['GO:0005524']
Q6MS78	Q6MS78_MYCMS	MKKILKLIPYSIITSLSIPLSFTFWKNQETISLFFQDTRKVNPNHEYNEDKTEIKKIGYYKHPNTNKVTIRPIPYYVKKVATELPTEIESLYRAFAYRYSHHDPITGFENWDTKNVKDMSYVFFENHIINTDLSAWKTDNVTNMTGMFKNATKFDNGGKSLSWTTNNVESMESMFDGAESFKQNLMSWNVEKVTKNKNFSRASGIFSDENKKPKWKNLKENDPVIKKEENITPKVIIHPTPTPKPKVTLPLAKIINRTNETKPTLKPNSGQELPKSNITTSKQENKKLSTPAIVGIVVGSQVVLTSLAAGIPYLIKRFKK	1 out of 5	Predicted	['GO:0005524', 'GO:0046872']
Q6MS63	Q6MS63_MYCMS	MHIKVENTEMNNFNSNIKKKKRLKMLSSFSILLLIMLVLMLVSWILYWSKTKTDLVKTISFNDWKYDPILSPIYNAWTSKYPNTSAGNSQTWIDFMNSNSFLGWVYNSHGWIKDSYTIQHSEDAIFNGLAPIQPIGIIDVIYAPIKGFVLKSNIIIFTISIGAFLYILVSTKALEGLSQAIIAKLKGKEAFAIIPLMLFFSIFGTVEGFAEETLGFYMIFIPIMLMAGFDVFTGVLILMVGAGTGVIGSTVNPFAIPIAVSAINSGIDASSAKLTIGDGLVWRIICWLILTSFSTTFTLLYALKVKKNPSKSVTFSTLEGDKEFFLTHISKTIKLDWKKKVSLVAFAISFLVMIFYLVGWDSIFNNTKMADQAIWIKKNIPYLTALIPGWGNGDLDNVA…	1 out of 5	Predicted	['GO:0005524', 'GO:0005471']
Q7NAU5	Q7NAU5_MYCGA	MNNQNILEKNKPNIRRISITIVSFIVLLIAVLTFIFLKNISFKKIFDILRDPSDTRQKVFIFLIFACMVYGFLWQFLTLYIIARRYKVKTRWYDWLIYALVSTLINNVTPFAAGAEPYKVYWLVKNKVKLSDAITVVGATAIYWSIVQITVTWPSFIYISTNYNLLIESKSGIIAYWFSFFGMLVDFGIFTTFATAVFSVKFHLFVYKVVNKIRKLLKLKDLTEDKRLEYVNQKKAFIKEFKHYWVVIFMFLFTASLVIFQYSSVYMSLVILDSKLTDLYNFIKVFNFSNVAITANNFIPIPGGEGTIQVTLELYFQSLVNPSLLSREFIRYFDSKAFNTDINNTIFLWRFALFYLPTMIGIIPSLYEIIVYFKSLHKPKNSTVIIT	1 out of 5	Predicted	['GO:0005524', 'GO:0005471']
Q7NC36	Q7NC36_MYCGA	MQLGTILMIIVSLWLLLIIATSKFFIRFENNYWFWFFIGGFMFFYMIIGRQIQFLIPGWNAADYNSPFAVSIRHSRLLLLDICPFFAIFAGFGLMVTKNKLIIRSAAPIALFGGLINLYGELFRLANQYTGKLEAYRFIFIGIGNDQLYFILHVMTTTVALMLICWTTKWTPRDILNQYLFIAIYACYVLSSIQLDRKITNNANGILIADWYIGGEYQSVSKILRVPFPTVIPVGVVITMVSITLIWAMRYGVQELNARIIYPSLAKKQTKFDLKYMWKNLKYNYLKRRNKSR	1 out of 5	Predicted	['GO:0005524']
C5J5L3	C5J5L3_MYCCR	MANLYDNSEYKDPQGFEPAVDNKIIFAQASTAAKIVFWFFGTLLLFAAPIFYIAKRNSLLRQQVEINQASSTIDTQLAKRADTLIKLVDQVKSYKNFEKDILVDVTKLRSNVFNGGNRTINNSVEIDQLNTSIMSRLIATFENYPELKAIEGYNELMQQSVYLEREVSAARRLYNSKVTQFNSEIITFPTNIVSSTMKISTKPLFQASTTQRQDVSMKDL	1 out of 5	Predicted	['GO:0005524', 'GO:0003677']
Q6MRU6	Q6MRU6_MYCMS	MRTKNTKYISIYLDESGSGNSPFFIVGGFFLFNFDRKQIYIQEVNISKNIEYIESQIKKNNKKTIDLKKEMKFINLTFKNKKLLFNNIKNNNQVNISMLYDLVKFKNVNQKPILIDYLYNIMVFLILQNILFDLLKQDFINLKDEISIKVNIDQRRNYKNSLTKSNSFKELKMYLNTRMYEKSKFINMNKIEVLQFNSKLEPNIRYADYYVGLLSSVRRILKNQAKSYDFKSDKLLCLLNNRIKHIEYKNTFS	1 out of 5	Predicted	['GO:0005524', 'GO:0003677']
Q6MUB7	Q6MUB7_MYCMS	MELQKQKNKSLITLIIFWILVGITTTLVYKLEWFIQKVIIFNGSLQADLNMGTAIIDKNLTIVFSEHNIKKIDDFYIKLNDVIDKENHIITKYYNININSAFKKEGLLFSAAALIASFISGPILVYAITKKKTYKFFILPILLGLSIMMFFIMPVISSVLLLATVFTPLFGMLYSYRTALDSWATSVARKTNVKISFVRGFYEVGAGLGSIGLTQLLLHLNYYKRTISWADATPYYVVGAFYVILTIFLWLFMPDNIFDKLHVKEERVSQKKYEEVKQANKLNQELTLKQIILNKNFIIGLIFFLIVIGTVQAFGSIWVNTVENFTSTTKSFNSPQHIGYQKAFSIPVQLLLSYLILQVVTKIKLKQFLLWAAILASISWFGIGTIVYIVKPKNPIIIS…	1 out of 5	Predicted	['GO:0005524', 'GO:0005471']
Q6MSW5	Q6MSW5_MYCMS	MARQLTVNDYKDMFVIRPMYFISFLGVLETIALKYKDLKLNKLQREIMFKEKQDILDEFEEFKNNLLDNALKHIDTKFNEINKSAENVKKEANKILEATELVINKHLNTVKNKINNFKIEKVLES	1 out of 5	Predicted	['GO:0046933', 'GO:0003677']
Q6MTG7	Q6MTG7_MYCMS	MFWQLSKYHFKPIEVFGIAIPFRIFILVFAIIAILSLLIFILTYFIQKKKNINQTKQQDIQEIIDQEINLIIKKEKEKQQN	1 out of 5	Predicted	['GO:0046933', 'GO:0003677', 'GO:0003735']
Q6MUG8	Q6MUG8_MYCMS	MSNIKTIINWISYFKSIKYIILTAILSSLLTVIALTTSMIQIAGTGLFQVADGLFLSLTFFIPGPMMLVVGCVYAMIFDLVSGAAFYVPISIIIHILMFVSIKLLMYKLPFYLNIMISEFFIFLYVLYAYVINYYSNSSDTSQANVKALISLITDFIQYLVSVISAIVLYNVFNTQSFLNLFKKLDIDIYKNK	1 out of 5	Predicted	['GO:0005524']
Q6MUA2	Q6MUA2_MYCMS	MKKILKLIPYSIITSLSIPLSFTFWKNQETISLFSQDTRKVNPNHEYNEDKTEIKKIGYYKHPNTNKVTIRPIPYYVKKVATELPTEIESLYRAFAYRYSHHDPITGFENWDTKNVKDMSYVFFENHIINTDLSAWKTDNVTNMTGMFKNATKFDNGGKSLSWTTNNVESMESMFDGAESFKQNLMSWNVEKVTKNKNFSRASGIFSDENKKPKWKNLKENDPVIKKEENITPKVIIHPTPTPKPKVTLPLAKIINRTNETKPTLKPNSGQELPKSNITTSKQENKKLSTPAIVGIVVGSQVVLTSLAAGIPYLIKRFKK	1 out of 5	Predicted	['GO:0005524', 'GO:0046872']
Q6MTS9	Q6MTS9_MYCMS	MKKSIKKAKPWLISLIVMFAFISGFLFFIRSYVDSSKQNYLNKIQSYIDASSYLTKSKILKSVEDLNEDYVNKKLSEQYLEQEFGKDFIWKPDKIDANLKNKVSDIYRTYFGKSIDVIEKDLKLQYRDNNKNLVDITDLKNGEFIPKNIDKITALTRSSEDFLNGFSPSLASLGLSFFQSQALENEDDLNKIKNNNILKSVVDFINNNQSLIKLLSKIFSTKNVDKSFYKDLTIKQVFNKNINLITSSFTKKTYSDNNNDYFADDISDLVISDVKNIVLQEWNKDKKNIEILDKFKTIFNKVKDYFLKFDYLKILDNLFRYVQSELYFSMYYVINEQYSNPSQLLNQKIEDKRFDPLINNKLDFSLLINGFSKVLEDKKYTTRLLDFLFKRTDKTKIYF…	1 out of 5	Predicted	['GO:0005524', 'GO:0008409', 'GO:0016817']
Q7NAL3	Q7NAL3_MYCGA	MSLKNSKDKLAKFSKSLNEITVTRTKLRTSLLIFVGLYGPKKMWIRIALIAVISVIQGAISLFFIRNSGLYNLGVSSITQGLARTLFVFLPAHLPKTLIFDLTFWILYIVINIPLIIFAYFKVGKRFSILTTVYVVMANVVGFLIGLIPGVQNIGLFTINTTENSTIIYEVTRFKDSDPQIYNLFFTPDGKFTDLAQKIAYIPLIWENNSEVNKIISLFLYASIAGALSSLVYTVLFVIGASTGGMDFISQYVAKTKRRSIASIIFYTNIITLLVSVTIGSYVPASVVLNEIPQEIMIPNSNIHFKDLSWNVSLLFSPNFIGSIVSAIVVSAFLDALFPRYKMAKVEIYSTDCEKIRQTLLSDHHSHTMSISKITGGFKRTEREMITTTTLFVEIPRII…	1 out of 5	Predicted	['GO:0005524', 'GO:0005471']
B3PNG6	B3PNG6_MYCA5	MTKINKKANFWIRLLATLIDVIFFLAFAIGLSFGTFNYQKGTYYHLALYYFWLICLIAYLILFFIVIPIVWKGKTLGMAICKIKVIKQNEKDKFSKVIFDRQRLFSFLWVFVFLSFICFVSPETFLQAANIKQLAKLNKVQKAFLAIPTALSALAAFSEIFLIITNARESRVGLNDKLSSSFTVWKNKYEEVKEKTIKDATKIQPKIRKLPKITIDKQ	1 out of 5	Predicted	['GO:0005524', 'GO:0003677']
B3PMT4	B3PMT4_MYCA5	MDRAIEIFGILGAIITISLGLPQLIKQAKSKETGKISFTSFWVFYIGIVLWTAYGLFSGFGYWQVFSANFICGLIYTGTMILLYKYKKDISKRAFVAGMVGIAIVLLIFLSLLVLFVFSAIGYFTNRKYIPTLTEGQIGILAAIAPSLTTFAFLPQLVICIKQKSFHGITIWMAIVYLMNNGVWVTYFILKGVHSSAWREVIPAIVWQIVSITIYGLQFGLTLKYNRLAKNNAESKQILQSL	1 out of 5	Predicted	['GO:0005524', 'GO:0005471']
Q6KHK1	Q6KHK1_MYCMO	MTNNANIFNFRKKTLSYTYTKNSNKLLSFTLMWFGLAISLVLLFALSVTFNEGLRNIFINFISSSDIGITSFWIIGSLLQFVLVFLINYLVNKNKSLFSIVFAFLIFVLIESFIVSFIFLIYSGNSIEFGRNILLALLIPFGILIFMGILGYFKIFNFSKLVPILTFGTFTLIIIGVLFWWIFSDILVSIYSVLGILIFSGWIGFDLYVIRKTNDHMVNTDNYSNLDFLKISIIFALKLFIDFINLVLFALRFFRR	1 out of 5	Predicted	['GO:0005524']
Q6MT31	Q6MT31_MYCMS	MKIMTNSSTSDKKTLENFFIKNFKYKLLKSKVNSSVSYLYSSNEKHQVIILNFDNSISFEKEKEYIIKKVEKQIKKPVSVFHIVIDNDNQLTTKSNLIVLHSSIQTLATDLEPYFKNTNLLVFNHTIDNELKEDKQPSEETNNKLFTSFLENVKNNKITFSWAVLLILILIPSMLQIVGYFILETNLNSKNVLILAFGGTNWNLTIVGKQWWRIFTYGIAPIKQNGLIVDILSLLILGTSFFSISKITEIQLANTKKLILATILSYLILGLFSSSVLPTIYTGGLISTMGIFIGVLLIDVSGSTTPMAKFSQAKTVVYILILIGFSFFLGDGWTGLLITGTAVILGSAFWEIFKVNIKEWAWIQYVHIFLILAILAISLTFIFLPHLTPALDQHILITL…	1 out of 5	Predicted	['GO:0005524', 'GO:0005471']
Q6MT76	Q6MT76_MYCMS	MKFNWQTKLKNSRFCNWKWYLQLFVMLLSGITLINAFFNGILKEQWYFESNNLYQPTRLINYDILLSFFSVQVSIITTIYLLIVVINYKNPNSNINTQRTRNIVLNWNLLDFMIFWIGIIGFKNTIAGQLPYLTKTQIFSTVITHFIVPLLLLFIYLFESGNNKYEIKKFYKNIKELFWVYSYPFFYTLFVLMRAQIYLKDKNIDNFIYPYEFLDFTTPYIGNSKIGYLILIWIIFVIWLTLNHLIILLINNLIFKIKNKKKEKIVTSN	1 out of 5	Predicted	['GO:0005524']
Q6MS70	Q6MS70_MYCMS	MITCKEKKDNNLELQKDKKIKRVQSLRQYFLLSTNKIALLATLLALQILLTLFSKYVMGALVIFPSAPYLKLEINYWVSTVVLTATNLFWSLIFTIASVWMKLLLGSEPIGLLSLMLVDSSAIIGFATVFYIVKKMFIESNKSEAFAKFEILFVIFASAIATLFGGLVAYISNATFIFDLYKVPKPFGPILAVTFMFTIIKLVVNHAIFCIIYKRVKVLIKKIIRS	1 out of 5	Predicted	['GO:0005524', 'GO:0005471', 'GO:0046933', 'GO:0003677']
Q6MS55	Q6MS55_MYCMS	MTKGYMKISIFEYSQFAFFTIIDKKLESIYEKQLYLATSLMNYIYFNYQNSVLLQALFKDVNKKDSWHLDSQIKIKIFDHDYYIGGYHKYEKIIYEDKKEKETKIKIRYKLTDSKTNFLFNSSPSLFAITRDKQIFNKNILFGIWIIVVSLLFYLVFYMYVRKDYK	1 out of 5	Predicted	['GO:0003677']
Q6MT09	Q6MT09_MYCMS	MISFNTEYFGVISGLLIAFILVINLMFNFYLFKFIKKQALITKYNKFYFIVFYIISFISLVLAIISLVLFNLKDKIFSQTSSESQKLYPTIVLNAISFVFLISKIILLFIFLPRFAIKITENEILYLGEKIEFQTITKIIEDTNTQALYINYKPTKRTYKRIRYPKACPFNQVIKNSTTNTNLEISNQDANEYFKKIKEVS	1 out of 5	Predicted	['GO:0005524', 'GO:0003677']
Q6MTU7	Q6MTU7_MYCMS	MKKIKKDQNFKSKMFLIYKTDFKKTKIIAILMLVLLIISMFRLTLVGQFLDDLLFSFLFGWFKYLLYFWLFFINFCLFKKLLISVKWKQFLKTSFFIMILASFLTLNFLIIQFVNNQTKTNNFNIYALWQNDILLQVIKFYDYHWYQNSIFLIDFKNWLNYFFNTNTYFNLYLFGGFISYLVCGIIWYTTLPAAYLTLVILLIINLVWLKTNDPFYLFKNKKNSVKTTTNLNNKIITNNQTNDEKLVIFENKLDDDLKQPVYKNEENILLTNLENVFLDTNFIDKMLFLKLEQTNFNKDEIFENKNKTNITDQFKQNHKSGILTDSEISPFKRNKPVKKISDNDFFNELFDEK	1 out of 5	Predicted	['GO:0005524']
Q6MU87	Q6MU87_MYCMS	MYKNKNFKIKIINNKFSMRIKDIDPKIEQKNFSIYLKAILGLVVFLITLLPFYAYLHLIFKHESLSFYFANYSIISKYVDLPSKSQIWGLAISALVFMAIVITMFISFKALVNMSNNKRYKQVIIALIIIFGILTILFQGISQYFYGYFQDFFNYQVISGLDNKISDFKKITTQFIEFEKNTSSIYNWIDVNNIWWIIFVQIFLMFVTSISLQNITFFEYEKNSEDKYINYFVQKNKVIYQNRIKLFVNNLFSFTDKTLSNWLIILALMICFPILIYIVAISTRGSEKSLIYWTHQLPNLLKDYQNWNTIFDQYKNQLNLTKSSPLLILSSPIIFLGITLSTVLFLLTISIRDEKSSQLVLRTKFILLSILISLLILSIFISQLELHKLLIAWNTSNNE…	1 out of 5	Predicted	['GO:0005524', 'GO:0005471', 'GO:0042626']
Q6MTD8	Q6MTD8_MYCMS	MQIPIIKPKKGPPLTIEEISEIKQHSSYEKSYLKTFNKYKKKVEHRIYFKTSFWWDIFIIALAALANTITTDYFILATGDTGLFPGGTATIARFLSIVLDKHITSISTSSSFFIFLFIVNLPFFVFGFIKVGIKFTLTSLLYILLSIGWDQIITRLPIINPNEWSLIINYELISSLPTEWSSKLWLFVFSIFGGFFLGTTYSLTYRVGSSTAGTDFISSYVSKKYNKQIGSINMKINFTLLLFLLF	1 out of 5	Predicted	['GO:0005524', 'GO:0046872']
Q6MSU3	Q6MSU3_MYCMS	MPIFQDLTPNIKINDPVYDAALDEAFQKKEIRNIALTGPYSSGKTSTWLSYSRNRKLGKIITVSLGKYNNIKITSNKNKKNYYDNRIERQIINQISSQIHPLKIPLSKYSFIKNKNLFSIIMNIFLSCCFIFSIIGWVHRILLSDSLVFKESLNWLLLILFFVPLVIWIYKFLKNNKLYISRIKFDKMEANLEEKHLPKTTVFDKDIREIIYLLYSPNTNVVVFEDLDRFHNPKIFIKLKEINFILNSYIEAKIFKRKPVKFIYIINNGLFSPHIRTKFFDFIIPIVPVVNYSNSESKFSEFIELIGESDSLDKDIIWKISLYVNDIRLIKNIVNEFFVYNSAIRSENNQINKNKLFALITLKNLMPKEFDLLQMNKGYVFNVFEKIQKCQKNNSEIIQ…	1 out of 5	Predicted	['GO:0003690', 'GO:0008408', 'GO:0004003', 'GO:0005524', 'GO:0003677']
Q6MSR1	Q6MSR1_MYCMS	MKKTVKLTIILLVVAVIYFGYSAWLDGVAIYAIRGVKNDGKDSFFSLMTSTSAWVNNWKTILIEKLGESSEWGKKVAAFNGSTSWTDWVNAINQSGYKLTGFMAPDSLLYTLLSPFKLILVGGVFAMFIPLLKQLLFNTIIRIKSYLKNRDMNVLFNYSKTIEFVENLKTKISEGDFEGVKTAYSSYSSLAFKPVFLTNLMNEIYKTLIKFGDVTVFKNGCISVLESIQEMYLKEKRRAMNNGRGDEMFYDIKRGFEYSSYSSRYFVKYYEAMSKDFKKLGWKIFSIEISRFSLFLLFALLPSILLSGIISGILLKLITENSSNITALVTIGSFIMLWVIFAIIFHGFYIFFKKDYKINKHILIKPAITYYSLLLLAFMTLTAGCVGIAQVGNIAQPFT…	1 out of 5	Predicted	['GO:0005524', 'GO:0005471']
Q6MSJ5	Q6MSJ5_MYCMS	MIQKNTPGEALRTFFNPTVFGFEILAVFLLVFLVLVFRLIAILLKKQHNKLFLSTSFTIATALAFFLPYGFASIGTKTSIAPFLNPLVVFFKAVFIGFGKSGQESNQLVGFILTNGIWYILFAQFIGVILSVLVFYLFFNSIKKVNNKKIEYQFLKTLTLREFFKSSSDLSILSFSIKEFVFITLLIIVLPFISAIDTAIYKFDQFGIILMELLFIWTILFISSFFEFFTFHLAFPFIDIIFKTIDFILLKKQNQISVKSYLFDLLKFVLVLVFSIIIPIIIGFISIAIKMKTGVVISVA	1 out of 5	Predicted	['GO:0005524']
Q6MSK7	Q6MSK7_MYCMS	MQVNVESTTANMPINDSKKTTSSKSGVFSALLGVVGSITNMIIQFLLIYWVLQSFGTEISGFIRISMSLSIIGGTAEGALALSTVLMLTEPLSKKDWITVNEIFSTAKRNYNNKIVSGFILVFLLSILYPLQIAISPLITSGESIKWGIDFTTPLSKTTSTLKFWELSAIFLILGTKQTLSAGLFGVHENIMQADQKNASKKLVVLFCDVLFYGIFFVLLNSYIYWNDRHTPVLLFLPFLFYPVIRGLLITSYVKKKYPAIKFYNDFNNLNLIRRSTKIYWSSIGQSILVNSDLIIIFLALGSIGLKVSSLISLYMVVAINLRIIMTSLVTSFKEYFSSVIIKKGRLDWETYSNYEFYSYIVGVFSFLITSIMTPYIVTGLFSKIILKDVDTTGLTEKT…	1 out of 5	Predicted	['GO:0005524', 'GO:0005471']
Q6MU62	Q6MU62_MYCMS	MKKSKVFKELKDIDKFTKEQHEKQVNQTIESVYDSDDFKMNFYDYQQAKKLRWIGWLIVFLIFIIGSLIGALVGYLTLNVSSLDNWKGINYFNVLYTTILFFIGFVIGVIKNRQATNFFNDRRRRYQKTLELSEAKLIRLKKIFYLSGLLMLVLTIILFLVFKI	1 out of 5	Predicted	['GO:0005524', 'GO:0003677']
Q7NAX7	Q7NAX7_MYCGA	MMKWKKWRNHYITFLANLFVFIGFSINAILLREINPIDNSRVALSPEIMIITALIGGLLGIAFIGFDIKFFIKDFFYQKFHYDKKYTRMYIGGISVYLFNIILGMLFVVLSVYFYRQADLTSANSLVTNFTITRNLIYISIGITSAITIVNFVIIRLARLFIEQALDKRKNNTDENPKPVNSDDKSVIISFDQNNNLVKEQPVGPKADQKPSGGLNEL	1 out of 5	Predicted	['GO:0005524', 'GO:0003677']
Q6MSH4	Q6MSH4_MYCMS	MTNQPGNALRTFFNSTVFSFEILSVATLIFLVFLWKLFAVILKKQDNKIFLSSGYTIATLLAFYLPWAFSSIASQTSVYPFLNPLSVFYLSVLKGLANSGQVLNSSNTLIGSLLWKGIPYILTGQLIGGFLGFSLFVGLFFLIKKINQTDLENNINHLKISMIVSFDDKLSLKWYTIKEIAFIMMLMLLLPLIRWQIQHFIKLMIFK	1 out of 5	Predicted	['GO:0005524']
Q6MSA6	Q6MSA6_MYCMS	MLLMLVVKTELIVNLGVLGFGILFILLGLFLFWKQKNKNRYSFENQNRESKNAWEFVKKNFYLLVLTIGFLFIITAIITLITK	1 out of 5	Predicted	['GO:0046933', 'GO:0003735']
Q6MS96	Q6MS96_MYCMS	MIFIKLYKNILTNKEKAMRDYNSSNNQNDRYYQNDNKNNNYHNQYYDNRYDQNQYSDYDDDRYYDQDYRYDQNYQDQNYEQQEYNLQQVEYNNSNSDQQVKFIPDKKIKKIVRFNSIKSFISIFILVGLIGYFTVFLINHYYQFLYDPNNIKQYYKTLQGWLFTMNGFKVWHLSVIIAILSVCCIIYIVVASTLFSNYNKYLKDMQHRTEEYQAQKLCIPYPKKPEQGIPPLLIKKMYEKQIKKPYYANWFCLAAYIYLIVAAIIYTMYVIFKWGSAKLQDHETAVRITLKQYFIQPGQLTPYYILLGIFLAIVLIHIIVLLSVKYVKNALEEYWQAPILSDGKIKDLEKKANRRSLIIFIILIVIAFFILAFFFIFFKVERRKGSIFPTFPSLSIKQE…	1 out of 5	Predicted	['GO:0005524']
Q6MUG6	Q6MUG6_MYCMS	MKKYFCNLKTSISQNKKQYLIRLGCLLIGLYLFSLSIALYVPTAVGASQVDFTNFSILALFKDWAKVGDKTVEGLVAATNYKLALMSLYGFLLLVSVVFPVLSIIREYKVTKDKKLWLQLIPLIVLDVIINVGLSYVIDGQIEMLKVIGYLDWLFNQSTNYQFRTIFFTIAFVLYIVGLTFWIHSGWLLGSYNSINTNFMRLTKLPFNVSRVLMDVLIIIPGVIMLLVNPISWDIKAKFLLNYVNIGTIGFLFLAGPMLGKTLGLLNKITKIYQ	1 out of 5	Predicted	['GO:0005524', 'GO:0005471']
Q6MUE4	Q6MUE4_MYCMS	MLWLEVKKMQKRTIKSDTIFYSVILFLNLLTNFIYWITHAFNVVYVDEPTNLDIVLALDSASIAIWGLWISTFYAGICLYYSFIKKQLYQAYLLQLFIISMLISTGLIFIGISIINKTANINNWSALLRVVNVHFLLPTSMLLYLIFFRTNMIISKKSKLVGMWRILTVGLSYISWITYRTIPNVQVNLINKPFLYTSLQPSNIG	1 out of 5	Predicted	['GO:0005524', 'GO:0005471']
Q6MTK3	Q6MTK3_MYCMS	MWDELGLINHEKIIINEKNLKLFSKPFGNSKVPSSWNRNDLLDLKLILKNTFITNNQLKELIKKTTDKNKKNILLDFLNFSIEINNYFENSLQVNNYELLYDFLFLDNLKNSNYLTKSNDLKSVKYELNNKDIRNIYEYELLGDAGDGFKFSNSKSLVNKLNFNLMYVARILENYFIKYSSNYIILSTSRVLTDQLDWSSYIKTRNKMKYFSYLNLYNGLWVFYTSNLGFYYKDIWFTPTSDSFIELENQKNLFLGYLEYDLKLLENNSISKNTTSNYTKPQIYLITLIVINVLSFLITFYKF	1 out of 5	Predicted	['GO:0005524', 'GO:0003677']
Q6MS87	Q6MS87_MYCMS	MLKQTFLDKQLKKALIFNTIWWLILIIIFIVFSVIKTLNWINLISLVIAYFCSYIAIFLLFLTKLLIIKYQNPYLIYLMFLLRIGIYVIPLFIALLLSDENIFSYLGILIGYSSNLVIPFFIHKRL	1 out of 5	Predicted	['GO:0005524', 'GO:0046933']
Q6MSL7	Q6MSL7_MYCMS	MATNVFGVAFGFIAGGVLLIIGANNISSSAVISTTNTATQIIKNNEQINKEIINPKIEEKNIHIKKSEQNLNLLKITQKQFKYKKLILAGLILSLIGAVIGISINAFYTFENWTQLHIYIRRREIYRYLELLIIETSFSTFNSIGLFTLLIMSIVGLSALKKNKDILLIFIVAIAIPLFNPIFINSFGGILILVGVIIKKIIEQKEEIIQKITK	1 out of 5	Predicted	['GO:0005524']
Q6MSU7	Q6MSU7_MYCMS	MKNNNLSFFSSPRTQIKVFQWVGTIFAVIGMLISLYFLNKINVKALDQSKQVLLALGYAIMGYMFWKTIISAIIILRFVKKSTDEELVANRYILASLSLNLGGFLTPWVLTSLPNVTTQSTIKPKWFLSRSFAIITTIGSAIFLGILFWQLKTIEPNTNWFDQTKEWYWILVGFIIGNGVLLVVGLLAFVLFFNKNSKERFKGNTFTSFLMKTIAVFYLVIVTVELILLMIYSILRLIGNILNTARRVLQADNMFIGVLYLLFGLLSTFFQIYYVIFLTIMISQTIKGIWRKDGVITIKVYDKIQDNKNKYDLR	1 out of 5	Predicted	['GO:0005524', 'GO:0005471']
Q6MU84	Q6MU84_MYCMS	MKRKIIKKNLALVKKKRLFLDFLKNNQLEDVYLKNTDFNKKSNILLNNFIIILKINNLNYKNYWANISFINFCIYYLYHKFYKSLSDQKLNQINLTIKKIATNRKYNSLDINYEKQLIEIVKQYDIKFSTDFLKTYFNNHQIYHYISNSFSLMFDKDKKIFAYSYCYWLILFIYIKKYLSLQLNYKYSYSLFNLEMICNENYIKNIKQLTPIFFNLLIMKNNKWISKLDIKRKKK	1 out of 5	Predicted	['GO:0005524', 'GO:0003677']
Q6MUE5	Q6MUE5_MYCMS	MINMEVVMLKRFNQFRQKRSFKLELIISSILLFFAISCLVLYFITKSVGLYNKKTLSADVIFLQDITFLSEWYAVFVMIFCSFKISRMLTSKQVYLYKYTEYSFTSWSIFIFLLYIAGFIMGQAIINDDKDFPTLYRALAIHVFIPITWIIYFSLFPLNDQKSKKQLWLGCLQTFTILCFYSLWLLLRLLPGISLDDKIWINKIPYSFISPYNIGVIKYIFVNIGIFSVFIGGYILTYYSNKFIYKKNNY	1 out of 5	Predicted	['GO:0005524', 'GO:0005471', 'GO:0003677']
Q6MS73	Q6MS73_MYCMS	MKMSKKPSSKGHLLVARMFLGLFFVSFVIIFILKLVNVSKTNGKIGLDFMTALTGFGVTLAKPIKWGEGLDEFCNIAFITWIPLILIVSLIFYILYYKNLVKTIQVEDSTTKVDITIKTEGDVIVESETEEQPMKKEEIMVVEQLPMSEPEPQPEPIVEAEPMMSEPELVIEPAPMISEPEPKPDPVVIPAPMMSEPEPKPAKKRKKKKTYPQVTKGMLLDELYEDPEFIEMTKVSIKTIFDKTFIVASKNLVAGDHVVLAKFVNLKQLKKKLKWRWILQHKNKSKFLHIKLLNLNYQNLLKKKWMNKDKNGKYAIAIFYLFYFWYMIIIVLKGIYV	1 out of 5	Predicted	['GO:0005524']
Q6MTA2	Q6MTA2_MYCMS	MIKQNKKLDDTYKAGLILIIIGCSFTLLWALIGFFSIIAGSLAASFITSSYPTDPNIDIVKTSITTAIIGVNIIVIIASIPALITLLFAIKSLKYQTYKYKLVCGIMGILFGFLLGIIGGICLLVTNNKDEEEIIIKNKNDDDQITLK	1 out of 5	Predicted	['GO:0000287']
Q6MUG9	Q6MUG9_MYCMS	MKHMFRKIFKILISLVLAIIVILIGIIVLGFSQSQIDANFLQRATKVLKDTSTIDLLKLNVATLGQKIGVLLVIYIGPLIFITGFIWNFFKLLFSVFKK	1 out of 5	Predicted	[]
Q6MTL9	Q6MTL9_MYCMS	MTEYELITTKLNELIKMSRKKELSQDQLFDICIYLTNVIDDVLLKKNLKDDLINQNDQFYYLLYLLKTLLAILFTRNAFFNFDIFNKLNPVLLFYIKQSLDHQFYDDPKKNYLLENSELHSLTSMYLYIFSIFNKLIKKINYLNLKYNLKPNIEEYKRSSFINDFTNLSYAFLKTRGTQYRSEQFFLLLKHSWIFNHLLEIKTNLDNSDYLVNLVFELECLFIIICRIFIQITLDFKTNYEINKLLEINSTNL	1 out of 5	Predicted	['GO:0003677']
Q6MSC0	Q6MSC0_MYCMS	MIIFTQQSHIPTWAVYLILVLGFFGLIISLYGASTAFKYNKNLKNKNNYKKVLNLLSTRQAYSWTQIDNIDQQGYFLIGITLKDSDDNKNKPLITLLKITDLKTDISKFKSNINDYKNIINYLKQYNLTTKNLVFIIIEKVENLDELDKLLIEWNSLISA	1 out of 5	Predicted	['GO:0005524', 'GO:0003677']
Q6MTT2	Q6MTT2_MYCMS	MIFSSCFYSDWFKISLNCVFLMLLVEIHIAMKNENKTIIKQANKDHHCTDIGIEILLITSSLFNNIIGRKILLIVKIITNILKIFVIPKTYQIVCLYDPYFLT	1 out of 5	Predicted	[]
Q6MTL4	Q6MTL4_MYCMS	MNFSLVNFVLLIVNLLMIFLILLIYLITTRSYLNHQVPFINSSNLVINSTDINKAIRQFQIMFNLSDYQIIYADTDNMIKVFKNINKNKKQIIISKRIFESVGYELDYLISRLWISAKQVKKDSLLKAYRLTLLTIPTLLITLLSLSMLINFFLFVYNVITDNFQINNLTNNQNNMNINFLYKLWKYMIFNYLSFSLIICLFVNYYISIIIKNKIELHYNDEVSKLVSSALEMYEYDFKAARIYALGIKWTYIPVFKINNFWTNHYKWTGPFTIV	1 out of 5	Predicted	['GO:0005524', 'GO:0003677']
Q6MTV3	Q6MTV3_MYCMS	MSSKLIAIIIFIVIYLIFLLITFILTYFYQIKNKDFIEFNKKYLNEWNKYKFDNKNSTLNQIDFKYQLPENEIGLFQKELLISGINQKIKDYKDYFDDDYLVLKKSLSLYQTTSYDFKQVKLYLTNLHLVIDDNNQFYKYKISEIKSCSICVIRDKNLLQKGCVLKTNDQNLTILGDVFLLVLSIKKLKKEF	1 out of 5	Predicted	['GO:0005524', 'GO:0003677']
Q6MTV4	Q6MTV4_MYCMS	MKVDYSASIVLSFTVFILTLILFLINFYWLSKVKKIYNQIKDQNLEFNFNKNRYSNIKLINIFNCIFWLCILVIFTILKFKNLLNESFLYELIIMGSIICKFFIFIILTYLISNLIFVKTEKYLVIVNRLIDLRSVFKIEISERFIKVIYINAFHTKSRLWFYNTNNLDQWFETHFKELIRKDSQW	1 out of 5	Predicted	['GO:0005524', 'GO:0003677']
Q6MTQ1	Q6MTQ1_MYCMS	MENQNKEQLLDNIKFNNTRTPFWINLLVQLFTTIGLFLIILFFIGADLQNYSWNHFNKLGKLTYLYLFLICLTYLIILFLINLLLVLFKVVKSDSFTYSFGLAFVGILIILTGNLFYYWNTTLVIKTILRFVLVIISMVLGVLFGTFISIIFKNKEYQKEEENLAILNAYLNNQIVPTKKQLKQIKKQEYKLSKQKEYEELLKFKENLYKKKTD	1 out of 5	Predicted	['GO:0005524']
Q6MS62	Q6MS62_MYCMS	MGNVGTIFPLLAKSLVDSKTNQLQAYASSGSIMAFTFAIGLVNLITPTSGVVMGACSLSRMSYAKYLKAMLPIISYLFILCFILLLIGGALPDSIS	1 out of 5	Predicted	['GO:0003677']
Q6MT57	Q6MT57_MYCMS	MMKKYLFNLLTIIYMFMIVIIANESFGYGHNAQLHLLGRVNPAYGLAVSGIVLSSLLLVIPFLLIFVKQTRKVEKILFITNFVIFVINIVLLFLASIFFIVNKIGTIGSHIGIIVLYLTVVGIVCQNYSNIFKIKLNKKNKLNTDK	1 out of 5	Predicted	['GO:0005524']
Q7NC31	Q7NC31_MYCGA	MNNIFITPQAVGDNTNLAIFINLLIYVAFLLTVPTLLIFCLMFIKPKLKQNQMFNLYAFSSALLLSIGTLGLLFEATDGATWFVNNTLSSYTEVNQTLIKIAIIVGGAILGLTLVISFRFLYIHFTKQDHCNHTHDHSLHIMNEGEDVQHKMKEHKPNVKAAWLVIILLLSHRAIDGFILGGTVSLLTLNPTKINLGFIITFNLHILVEVVIIHYRQIQYGEKRFKAALHNFYTTLLIIPIMIVGAYLNRFLRNVGWIIPLVNASGGVIITFLAVIELVPEFIHNRSMKTADWYKMLISFAFGLVFAILILSVHNLSHTEHDHGGMMDHDHDHGPIAHLISQTKNLLLYKFK	1 out of 5	Predicted	[]
Q7NBS5	Q7NBS5_MYCGA	MKVSFDYLLKSFIISVLLVLSIVGITFGSIKTAELTPKGRFYNGDINTTIYFSPYELKTDENQNNGVQLNQTFDFSQPRNAEQTELIPQQAWTNLANSYSQKLFALGFSEINVAFNDNIPLPANNQVDRSWLNSNNTLPALVISVNKTLEKTPNERERIFDERLKRTIQTTLNNQYNLTLETTDGYVLLDNNEIIKDSIRVIQPSASSTNSGLSFEVKLKNNQKFSSNSDNSNQVLDYFVNLIPKSSDYFTSNGQGSVEDIRNRLFVSNNTTDVLGNRNLVLWNDKLGALNYVRNIFNVVQNSNQWFALNNTEQALWNFLHATGGYEPSANVKNLVAPFKSAQDIQLNDLYYIYAEPKAYVAAAADAKDKPEEITTPQGSRNPRSSTPTDFSGLFSPFI…	1 out of 5	Predicted	[]
Q7NBS3	Q7NBS3_MYCGA	MLNRQFIPNSFLQQEVSFVKKAFLKSHLYAGIAFLLSFFAALIITTIAQRTGLTNSLGFLIASSVSLTVGFLIVIISSFWLNVYRSMRTLVSIYLFSWVFLTFGLSGVLLSVDNYNIRELEGIDLTQINTALLIVGLVYIVTSLLGYKMSNKVGFRLAKFLFVLFIVSTIIILVVNIVFIFGINEGVFSLYFLLITIFSLVFSVLSLILSSFMTRKVAESIQLSDNEQLINNFIAYTSFILFFRLFILFIDILRIMSYRR	1 out of 5	Predicted	['GO:0005524']
Q7NC13	Q7NC13_MYCGA	MKKYFKIINVTRRQLALFLVYLATIFLASAGIISLMTNAIVSPGGNNFVIYSENLYTISLILPLVFFVIFAITGLAILLTGKESYKYDNKLIQQTYKFKTLLAFIEFVQLIAWLFFLIILIAYFYPINKTIAQIYQEQIATADFTNRSIQTGLLSFISINNNFFADLKLSVLKYAATLPYFFNKDVFSLSNIIYFALYIALFIPFLKLSLFKPKQRTLVLIPFSGLVLSYLRPTRFNHEGLITDNNENLKWYQKILLSNKTVFQIKLTSTVVYLSFFFLVGVLTFTALASYFILTDGYGYTLIPSDTYVAAYSIDFLNYSMLEKEILLSLFWWAAAIIMLIIFIVFSMGIILDDNPFVFPKAIRKNKYTLSLTLVVIEIAQWAFLLLVWIFFLSNASWR…	1 out of 5	Predicted	['GO:0005524', 'GO:0005471']
Q7NB70	Q7NB70_MYCGA	MMRSLNILTKTWDYGTAITEFGANFVLAFLIMFVFVIIRSKKIENKLVISSFFVFVVFISIISTWAWARVLMDSFPIVYLNPINVIFDAIVQMVNLQNSSNSHLTDSLKGLGYILPMQLVGILSGFVCFYIFYILITKSKQTYIKTVAFNQILFKTDNQKTVYFAFKDFIFILIYTAVIPMISLINPVASGLRRIDYLIVSMIVLFVIIYLSSFFEFYTFDILLSFAFAIFSTFFLLIDQNSDKQTIKTELKNTWLHFLISLIITLVIAIVLAIIVYQIFIQGQHRVTI	1 out of 5	Predicted	['GO:0005524', 'GO:0005471']
J3YHA1	J3YHA1_MYCGL	MMKWKKWRNHYITFLANLFVFIGFSINAILLREINPIDNSRVALSPEIMIITALIGGLLGIAFIGFDIKFFIKDFFYQKFHYDKKYTRMYIGGISVYLFNIILGMLFVVLSVYFYRQADLTSANSLVTNFTITRNLIYISIGITSAITIVNFVIIRLARLFIEQALDKRKNNTDENPKPVNSDDKSVIISFDQNNNLVKEQPVGPKADQKPSGGLNEL	1 out of 5	Predicted	['GO:0005524', 'GO:0003677']
B3PMH8	B3PMH8_MYCA5	MFLKALAGIGKYLLIVIGSIISVIFFGGAIAMARFENQVVSLYKSYVNDGTGTTPIIKLIKDNIDKIDPEKISNENSYLYPIYRYNEQFENVLKGLEELKGKKGDIPENILKEIEEYEGIVRKIKNQVINKVTKPGGEVYEQLKAFVNQGNAILNNLEPLLAKTKNPEDFQKIYRIVWISTIVVISSIWLLTLIFSITHLGVYTKRDGIELKRSNYELNLGNYIIKLLNENPDIKKYVYAKIESNTTSVK	1 out of 5	Predicted	['GO:0005524', 'GO:0009378', 'GO:0003677']
B3PMI9	B3PMI9_MYCA5	MKRFWINKGLGTQNFRDFKKINNIWNLIFVAFLCALCLFIAITNPNNLLFWFAFIVIVFINLFNPKFHLCWTLMALTMMASYLLFWAIVTSLNNIEIDQSFKIIRRYRNSFIVNYNGINIIVKNSNTLYQVNDIIQLKGKLKMISNISNFNLSNNTFLELIDYDIKRIFNDSSWLENYLASRYEPANKFLLLLLLSRRVDLTASLLESAKELNIAHLFVISGLHFGLFYLTFLWILKKCKVNVDIANLISVVILFAYLFLLDFQISALRAFTFIVAKLINDKLLDKKFNSLDILVFVALLFMIVNPNIIYNYSFILSFTITFVILLIVQATNKFKSEWIKNVLVLLGAYLSSLLISLTFNQKIVTLGFIYQIFFSPIIIFSYFFSMLFFWTSYLLPFYF…	1 out of 5	Predicted	['GO:0005524', 'GO:0005471']
B3PLV1	B3PLV1_MYCA5	MKDIVNKRFWVIFFTLNLVTSLIYLAFSFKWYSLLLGHIAGVISFLIFISLTYLAIKLVVLKKPNNKLTKTRALAIFLMFLVLVVNSLIILAFIMINRLVVTHYAKSSVQIGLWPINMFTFSTPYLLVIFVGLVDSLAKNKQTKRKDENG	1 out of 5	Predicted	['GO:0005524', 'GO:0003677']
B3PLX5	B3PLX5_MYCA5	MFFNTSTFNNNVELTILVNLLIYIAILLGIPMLFLSFLSLFKLHPTNKKTIYLYAFSTGMFLMIGAAGFIKEGWVLLEQWFHKKDGGLLLTKGIVALEQSFIAMIVGYSAMIGLAIVIIGRYVFIRTAKVDFHKKHSDHGHSEHITSFRDIDNPKAAWSAILMLLSHRIIDGLVLGITIYQVTINGVNKANIPLIVTFNIHILLEIIIVYYRQMQYGEKRTKAILFNFITLLLIIPIMFFGAFLGKFLDRIGWLIPSLEIMGGTIVIFMSIIELVPEFIHYRNEKVKTIYGTLATIALAMVFTLVLLSFHTHTSPPKIEFG	1 out of 5	Predicted	['GO:0005524']
Q6KID4	Q6KID4_MYCMO	MNKWTNKKISFISVLIATSVAFTIIGAGALAITSLPNIKLSFAGLPVKITGYLFGPLIGFITGFLADLLSFLFIPSFYNPLYSFGLALTGAIPGIVAWFYFKFGKNLFSKETKIQRYTNKIIFYKNFIWFNENKEEIKTIEKYNFLINKYEKKIILLQKAEYSNSILNFNWISSFIIISILLIAIVTLITNLPDRFFDSPIFFRTRPSFYLFSILGLAIMIVFISYMRFNSKPKTFLNIVPIIIFSALIEFSTIAVIAYADSITLGIDFQISLIGTLLLSPIKIWGNLIIILITYNIIAPLIKNKQSNGWV	1 out of 5	Predicted	['GO:0005524', 'GO:0005471']
Q6MRU0	Q6MRU0_MYCMS	MFILGLMALIFSTPYKNDFKFSQFFEKITDYELGKWWARGTELIGDTQVLIYYLALFMIAIECFFAYKKQNKSMFFIKHYYLVKIIYILILLITISTAIFYVYKVYNFDNGLKVWWFSISRYYNLSTSINYTYSYLSSYHLKFVFLYNTF	1 out of 5	Predicted	['GO:0003677']
Q6MSR4	Q6MSR4_MYCMS	MFNFQLWKNSFKNTLIVWLFCIPFFSFISIILLVSIKSDSKSINITAYQTILKILFDQYGVLIISTFLISGTISLMTRPIEKGHLTYILSSNLSRTNIVLSRFLYFLFSITVYVFVVFLINAVFMKINHINTEELNLKLNLTMFFILNNSMCNWINLFYV	1 out of 5	Predicted	['GO:0005524']
Q6MTT1	Q6MTT1_MYCMS	MFSPYSNNLKTNYQILGLDKTQNSFKIDDQLKNKVFLSNSDIQNIYQIINSPYQKQGDDLISSSTNQILYSRKTNTSNVPTILNQTLNNHFLNNQNILDNISSYNSQLMYKTKSNDFKILPKQAWLYDDTDYLNTKYVTKHAKWMDQPIQSINDQNNYSSYGYKIVENNNKKHYYLNPYNLDVNKFTQRQVIDLWSDKNENNKDLSIEKQVDNIVENSPIFGDFVINKNGEIIKSFLRPYYQLRNLKLFIPISDEISWEDFAKYALGWGNNQEPNDDWKANLEKQDEHTREYIQPALKKLKIDQVPLSVKNAWDSVLTNKNITDYIEVRPYDFSIEQERRIDRRHIYFQFTPGYINIKGVLKSAPTTSLDNLILNGSALFYRRTLGKRKNIAPILKLEN…	1 out of 5	Predicted	['GO:0005524', 'GO:0004222']
Q6MTZ3	Q6MTZ3_MYCMS	MSNFTKKQKLIFNILLIVFSIVGLIGFIFYLTKFINLAIIFLSISGIGFILLMIIWFVFEKTNKKGK	1 out of 5	Predicted	['GO:0046933']
Q6MUF7	Q6MUF7_MYCMS	MKTIKLFLIDFYNFLILKHYFLLFLLLSICMSASFILSLDINYLILAIFFLSLTIILNHKNTLKIVLIFISINLIFIIYMFWFKHSNLSYLNNKTIISKVIDKKTNYAILQHKNIKFYINDFNNKFLLDQIIEISGVFNKLESNTSFYQFDFFNYLNKQFIDFEMINYKVEKISNGIRSNFILTNYFYTNKLASMFLFESIDKSTKFGELIKDLNLSFLIVISSYNIHFFTKFFYKLNTKFKWTTIITYLFYLIVFLLSYLTNFSYASLRIVIFFVISLYFKKFNKNTKLVFKRFLTLLICFVLTPSFLTSNSAVFIIVSFMFYYEKIFRNKFLDLCLKSLLFTFYFIPLQIFYFYSFSVVIQSLLIILRPLFSFLYFSIFIWIWFDHNFLTNILIKLF…	1 out of 5	Predicted	['GO:0005524']
Q6MU54	Q6MU54_MYCMS	MFQAIKNFINTAGRIFKNLPNFLLWSLLLPLLAIPAGLAVIVDFFGRNLIKLLIFGGDDFDVSKLPQAFKTIAIIAAAIAIISFIFFFVFLIAKEDSRRHIKQTIKGIVIATLFVSTMPIAFFLLQYVVSIFFDLIKLAFGLENQSASQTVIENILKTGLKVPKLKHDFFSISLNMKIEMFLDWVEDVNPVFPLITTVLVIWTYIQFSIAIMQKSMELFTLFITSPIYGITGVFDAQKIFKKYIREKIIGKSFAVLGLMFIWNVSFLFLNYFTNRLLDPIVAAITSSGKARHISNFGESIIKSLVTLVGIVSSATFVSKGANLLGDLTGESISVSSPAAVLKLAGKVTTAGIGAGLSKFKNKKITHHLIQLIHLKLQVLQQQTIILLQ	1 out of 5	Predicted	['GO:0005524', 'GO:0005471']
Q6MU37	Q6MU37_MYCMS	MQAIKAYIAYSNAEDVTKKRHELKRMIGLIVGIVLVASAWPIIQAALKTVDTNQKFVLNAINFLPIVLPSLHLK	1 out of 5	Predicted	['GO:0019843', 'GO:0003735']
Q6MSL9	Q6MSL9_MYCMS	MNEFNLAKDKTMISKIFKKIPWFYHLIFFLIGLVVGLLFQFLRVKTFAFPYFFILFFAVLLTYCVLFIIISPMIKQNWFIKRVKNEK	1 out of 5	Predicted	[]
Q6MSB2	Q6MSB2_MYCMS	MGIINGSSEKQFLKDSINGAYRLLNVCLIIAVAVGIGWILKESPYPRIICWISF	1 out of 5	Predicted	['GO:0003677']
Q6MU95	Q6MU95_MYCMS	MTKTTKPNPFTNFINKTFKTFDKKTLFVIMLLAVSDTLVFIFPSYLRNVMSSEVISLYLGVKTEHLSQASAIYGYISLAIYFFGSILGDKLSVKWLTIIGLATFGVSGAWYGSIGLTAGGL	1 out of 5	Predicted	['GO:0005524']
Q6MTM5	Q6MTM5_MYCMS	MLLEWVVVDDLSSDIISNDQLNNNTSSQNVSVLNNNSNDISNNKEDKNQILEKISNITQKQQYKKTNTFWIVISLLIGLSIITLTGLLIWIMKRNKIKKIKN	1 out of 5	Predicted	[]
Q7NC11	Q7NC11_MYCGA	MNQNFRTIHVTKRQLTLFIVYLLIALSASIGMLVLMSQAVSNDLLSYSFYDQVKFNISLFLPSIFFILLVGITLPILLTGKEKYQFSAKVINSPKKIHTVITFIEIVQLILWVFFLLILITYFFPINQSVDQIYQTKTTTVDFANDQIYSGLLAFIKIDNNFFVDLKRSIIDYAAILPYFYNKNAFIFYNVVYLVFYLGLFLSYIKLALFKSKQRVLALIPFVGSVISLKSANNLNEQALDNDSQVNLKWYQKILESNKSVFEIKLTKQLFKLLIFYIFWIVVFTISAASITFLNQGEYKLNWSLENNKRYVIDLRSEVSIDQETLATIQGTILFLIPIPVFIGSIIFLVLNKNPYVFSAKLTKNKLNLSLVLIIMEIIQLLFIVAYPYLIAATPNLAT…	1 out of 5	Predicted	['GO:0005524', 'GO:0005471']
Q7NBU7	Q7NBU7_MYCGA	MKKYLKIINVTRRQLSLFIAYLLTTIFASIGILTLMNQSVLNNGYWYIIYDQTKFNISLILPLVFFILFFAITLVILLTGKERYWFEEKLLNKPKRVKAIFSLAETIQLILWAFFLIILITYFYPINQSTDQIYQTKISTADFNNDQIHSGLLSFVKINNNFFADLKVSIINYAVIVPYFYNKSALIFWNVVYLVSYLSLFLVYLKLSVFKQKQRVLALIPFIGLFSYLRSNLRSTNKLIQQPLFNQEEANLKWYQKILQSNETVFQIKLTSTITYLSLVYLFSILGFAIFAISTAFIDANGYQLRSTNDNNAYVIDLSSTASANEESWVRIIGTSLLLIPIVTLIGFTIGILLDKSPYLLSQKVRRNKLILSLTLIIIEITQLLSLIVLLYFFIFIPN…	1 out of 5	Predicted	['GO:0005524', 'GO:0005471']
Q7NBZ8	Q7NBZ8_MYCGA	MKNYLKIINITRRQLALFLVFLGTVIFASAGIISLMTYALSDQGFYFVIYDQMKFNISLILPLIFFVIFAVAGLTILLIGKESYQFSNKLIKNPNWLKIVILFVEIIQLIIWALFIIILMTYFYPINKSIDEIYQAQTSTVDFNNNTIYSGLLSFVQINNNFFADLKISILNYASILPYFYNKDSFTFWNIVYLTLYLSFFLAYVKLSLFKQKQKLFSLIPFAGLISYLKTPNKLEQNVFLEPDTTGLKWYQKILASNQTVFKIKLTKTVLYLSLFYLIFVIGFVSYFITITFIYGIGFKLKRSVDVNNAYVYDFNRWNRQFNDSELRVVSDYRTALPLFFIITFFVMSLGIIFDKNPYTFGVKVRKNQARLSLTLLAIDIIQALFITLLILFLSANAY…	1 out of 5	Predicted	['GO:0005524', 'GO:0005471', 'GO:0042626']
B3PMA4	B3PMA4_MYCA5	MDYQNSRSDNIKLFDNSFSSLKSSRENKISRIFKIILLSIFIVATFFLLAFFNETFFATKMFSDWGIADFLNFETLRNQQRNTMIIIRFSILAFVFFYSLARNFMNTYHQKEAIKKYWPWFTLYLALTIASFGLLFGFHDANPQSLLMLSFILIPLLLVNLGSSIYSYFLKRKTDPLLYKTSLIISQLSQIILIVSVISMLGIWINASTSTNLEELLFSNNSFYDFFANNVFGSSTFSSLIIIFTMTASLILLIIGANASKIAFMTFKANKQEYFKHRLVWLVSFLITIVLVIFRVVLIKIDNTGVLGYSLSRSIFLIEILFASIIFGLYVVFYFLRKTKTNSFVLNTIIYAFAQMMLWISLFITTLLSRQNPHINFINVVVVTIYSTIMLIFYYRRNS…	1 out of 5	Predicted	['GO:0005524', 'GO:0005471']
B3PMT0	B3PMT0_MYCA5	MITKILSATTPQPKTSTNNTAWLIGLTLLFLGLAYFAIKFAFGWKRSLNKTKNVLGKELVKPYVQGFSPKSSSFFTYMLINVFTVVLLVSTTIVLVKLINRGESTTSSFAVSYYALLATTFIVSLAFNLFMLISYLATFKEPQYAHSKNLPDELRSLKNQKTLTNSFPEEIKLDLNKITIDNPLAPRVLAKFIKQYNDLNKVGEANSLKAKYYTYLDQKFKILYFNELNNQIEVEKENEGRMLGIVGSEGKQVQATNKIEEEIIWMDKADAKAKLLMETKDLVKNDDPKERNSNYEDYLYNIRANDPIYANVKRNTFVTYRDIDIEDLFYNPSTNITYSLDGGKTTLEKPLHEFLNVYHGYLVEKFYGSL	1 out of 5	Predicted	['GO:0005524']
B3PMG4	B3PMG4_MYCA5	MKPGENNTTAQIIIYVILGLLGAFIITFIVWKAIKGKLLKKKAAKAEAIKQQKDLEIFNEYVMSFAEIIFYTEEQLKSFVVSIGDIKMNSIKNGATKLIKKLIERDDFVYTFVNNAQYKTFLDHCETLSITNCNLWNKKIPNTITYFKTQYAAIPQTQRKQEYVELVKKSIRRQFYEEAEKK	1 out of 5	Predicted	['GO:0005524', 'GO:0003677']
B3PML1	B3PML1_MYCA5	MTRKQRFIAYLKNGWNKVTITYFFSSLILYLIMFFIFRYATKLRWIDALTIVIVTCATINFFILIFRWGFAKGIINRIKEYFAERTIRRKARKSFSSDMTEHQKAQILIKERQKAQQAWIEKEKKSQNTTNNLTFYLLLLLDLVALVAMIPFLIK	1 out of 5	Predicted	['GO:0003677']
B3PMU4	B3PMU4_MYCA5	MKRINAEKQKDKRTLTYDPDSDNISRLINEFQHYRKNAKFYKEYSEMEVFEIFKEIRWMKTMDEANGDGLEESRKRQRRIRIKYESYIDYERWSDSPYAQTTRPFSTTKKLIIIWSTIVLFALMLVIVVGLNKWW	1 out of 5	Predicted	['GO:0003677']
Q6MRT5	Q6MRT5_MYCMS	MKKLIVLLTAISVFSAAGISYVGYKNLSNDTTINNQEHEFKQLEEKLRALQNEILNSEAKIKDLDTKDAEIIKNSNEKIKTLKQQEKSIKDKINNENKKIDYLNNELNFFSSEIKTKKEQKNKLEFELNKLKKEKQKNDEHEVFFKNEIKKL	1 out of 5	Predicted	['GO:0019843', 'GO:0046933', 'GO:0003735']
Q6MSH5	Q6MSH5_MYCMS	MKLSKQLKQQSAYYKDLIKFFIVVILTIIIPMILAFFAILIKMASGVYISVS	1 out of 5	Predicted	['GO:0003677', 'GO:0003735']
Q6MTK4	Q6MTK4_MYCMS	MFCILNFSNILISFLIGVLLAFVKTGQNRVIIFNFYILFFTCCLLFVLILKMIQFFFNKNLEDKTTYIVLTNQVSRNKFFISQYFLIILILAINVLVSFLLINLAYSVFNRFKYDIFILKMTLVYLLYNLFASFCLINFISMLMFLFSLQTTTIICTLLLSLCFVANIPMSFVRANEKSYSIKVLTQIITMKILS	1 out of 5	Predicted	['GO:0005524']
Q6MT65	Q6MT65_MYCMS	MSDFLYGNPEKLIAGYRIVRNLIRIDFLISLSDFILLYMAEIIKK	1 out of 5	Predicted	['GO:0003677']
Q6MT95	Q6MT95_MYCMS	MGAVTWAVVTIRWSPIGTDLRIANEKYAAAVNVVSVIAFTPDAFFKQIRSAIEAKHQMTIIINGRESIVADRLGNQLILLVVLGFGLLGLVSGIILHFVLQSRNKWEALESRLQVIESKIKN	1 out of 5	Predicted	['GO:0005524', 'GO:0003677']
Q6MT74	Q6MT74_MYCMS	MSSSYSYVLIKADSFNKAENQEQYDRSWFASNNQFQTLNHEFGHVLDSFLALNSFQTQLNKNTFSSLSFWADHQQANLYHGNIVISKNRNWSLYSIFIFGVIGINLVLLILYIGYDKIFKPKNKKTIVIK	1 out of 5	Predicted	[]
Q6MSR3	Q6MSR3_MYCMS	MFSCIFNKGAWVLIFNGAIFTIFVASDVISQVGKALNRQFLIDFKNFTILSLIDFNRLSIKTISEFYISYAILIGIIVLSSSIGIISFTKKDLTW	1 out of 5	Predicted	['GO:0046933', 'GO:0003677']
Q6MTD7	Q6MTD7_MYCMS	MPIYKIDPTAKLSVLNTLTDEQFTEIYNKAKDSGKFILDSNSHHHFYLPSDWSVSDQQLWTRQQIAQIIASNTNFTNYDNLTTIIKLKFVFGPSLFASFICFVIQGVVIDKIYPKNKLFTVLISTTKPREVKNYLFESGYRNNIHFLENQTVKKENGYIAQSVIMIHIGLMDWKPLQAGANNIDPDMMISFIRTKQVKGPWSYSLDTQKRELSLYKKVITDRRLMARIEKESILLTKQRITNDKKLKNKSKTF	1 out of 5	Predicted	['GO:0009036', 'GO:0003677']
Q6MSW2	Q6MSW2_MYCMS	MLNHFFNWLICCSNCSFCLFNKILYWFSNCNLINFSCWFNFSFNNLIFDSNSNFWLINCSNSFLLFSNFSISVLLVAFKSEISIVVDSNFLLYSLIKSFSNFYYSLIFNNSQFCFSCFNFSK	1 out of 5	Predicted	[]
Q6MT94	Q6MT94_MYCMS	MFWVPGLAVMLIGLMRTYAMRFMIAGWFGKYADKKNLIFH	1 out of 5	Predicted	['GO:0003677']
Q6MTD6	Q6MTD6_MYCMS	MKNRLASFKKVLRFIIVLILILALLTGIGFSSYKISNNISYGAKFVGGYQALVGVYDKTKNQEEEIPNGDAFKGAQSLEKKLSPFSDNTIETQQSGLSRVFIKASKKAYANNQDDFKNAIERTGGLLILDKNYQDIFFNENLMKIIGIDKVYDSSSDKRVAKKLTLEEFLGEAKAESLQPANFSNKNSPFVSFNLKNEYLKNLIDPKKNKDNNALTMITSVGHIIENLRTYYKKANSTNNQVVEQYLNTYFNQIIKPIQDYISSKASSDQLGVKILKDLFTIEYSVPTTEGSQKNLSIQRNSLVDSNIVKWWNSNTKGKIDNTKNLKYVLFGTDNLNNKKSDHIFRFTNSANKYIYDANASEKDFIKDDKGNVGKYYNKLKISSDNSTSQDIELDYIDK…	1 out of 5	Predicted	['GO:0005524']
Q6MSL8	Q6MSL8_MYCMS	MDQNKTNNLILAGAIISIIGSVISVFLIGYMFYINILFGYYFQFLVLFLKSFLIS	1 out of 5	Predicted	['GO:0008289', 'GO:0046933']
Q6MS45	Q6MS45_MYCMS	MSIYSGENQIINNISLENGNVVLLSPIFFYESIALLLGWFVIMFIIPNVWKLFVKPIDKNNNVYKINHKFSFYQFFNPWLKSTETKLSSKDAWKKALNENIYDNASQTYINLTNNIDSKDYLEKKLIKNYVLNKLNNKNNYPITKAGVQMFSYFLVWNIVRYALEAQRPNDHLFIMQYKNFSLFVIGLSAIVGLIGMILSQHLLPSVFRKPGWLYEVEYFKIRKIN	1 out of 5	Predicted	['GO:0005524', 'GO:0003677']
Q7NBN8	Q7NBN8_MYCGA	MKKYFKIINVTRRQLALFLVYLATLFFASSGIITIMTYGIAFPGGNNFVIYNENFFKTSLILPLVFFVIFAISGLVILLTGKETYKFDHKLIYQTYKFKLILSVIEIIQAIAWVFFLGVLIVYFYPIDKTISQVYQDQIASVDFANANIKSDLISFIKINNNFFADLKLSVLNYAATLPYFFNKDSFAFWNIIYFAFYIALFIPYLKLSLFKRNQRFLALVPFASLFLNLRTFNNFSQQDELIIPNETGLRWYQKILLSNKIAFQIKLTATVIYLSIFYLLGVLVFAIFAAFSIIKDGPGYTLIASTTYLNAYSIDFLRNTSSEVVLLRTLRSVSSHIMMITFIVFSMGIILDDNPYVFSKAIRKSKLRLSLTLIAIELAQWSFLILVYLFYSRNGALI…	1 out of 5	Predicted	['GO:0005524', 'GO:0005471']
Q7NAR8	Q7NAR8_MYCGA	MDMEQTSKESIKQNYGLALLFCLISIWLLGYVFIRQQLILVLVLSAVFCGIHLFLFSYKISIPIILVFSLFVVYYFVYGYFQLEGISFKNLLDKIPKQYDLRMVIIDYLNTNPNKQSRGLLLLTLFNIKNNDNRLLYNHILNLSIAHLLVISGLHLSLINLLILRIFKNYKITGNFVSFSCLLFYSYLLNFSYGVLRVLLCLVLNLIFKRFFKNKNYKLISIASSGIILLFLNPYAFNNYSYILSYLSILVIYAIFQIKKLNNFVKSILASVVINFVLSGLIINGYGRINLLTIFWSIILSPIIIGMYFINLFLFPFSVLWPFLALIHEGFIRVIKVFQINVFLINFKQLATWIPYYYLLIYYLFISYMWIKRFN	1 out of 5	Predicted	['GO:0005524']
Q7NB64	Q7NB64_MYCGA	MRIKDIYKIVNVTRRKLAILLLFLGTIIFASLSILILMNQTTANGQNNYIIYDKNKFKIPLFLPLIFFILVSVIALFILVSGKESYQFGDKLLSRKF	1 out of 5	Predicted	['GO:0019843', 'GO:0003735']
Q7NBZ7	Q7NBZ7_MYCGA	MKFNISLILPLIFFVIFAVAGLIILLTGKESYQFSNKLIKNPKQLKILISFVEIIQLIIWALFIIILMTYFYPINKSIDEIYQAQTSTVDFNNNTIYSGLLSFVQINNNFFADLKISILNYASVLPYFYNKDSFVFWNIVYLTLYLSFFLAYVKLSLFKQKQKLFSLIPFAGLISYVTTPNNLEQNVFLKLDTTGLKWYQKILASNQTVFKIKLTKTTLSLSLFYLASVLGFVIYAIAITFMYGIGFKLKPSVDVNNAYVYDFNRWNREFNESELRLMTDFSTALMAFFIIIFVVMSLGIILDKNPYTFGAVVGKNQVRLSLTLLAIDITQSLFYTLIFYFYVANAYDSLYPLAVPLDLDLRGDTDRNNAGWLYGSQDLFITTSLVFVLTYLSWFLAYA…	1 out of 5	Predicted	['GO:0005524']
Q6KHM8	Q6KHM8_MYCMO	MNINQVVLTSWNLGTAISEMIGSTTLIFLVLMTRYFVAHFFSKKYSFILFSLGFTISFFIAIIMAWVIGGFINGLGQAAGIVTPLAVILISFIKNTFVSIPYVVGFQLIGALLGSLLFIAVFYAFYNFIGDKINSNFKIEIRKIIETEHLSFGKHTIKEIIFQFFFVVSLGFIGYLDVITYGLEVIDKVLITLTIIFILLLISSKFNFYLFALTVSVAFLILQGIFNVFKWQNLAKTLIAFWIQFLTIYLVSLSLNAIVLASGRFFEL	1 out of 5	Predicted	['GO:0005524']
E0TK79	E0TK79_MYCHH	MLFLLKGYNEILFTLCFSFLLFSWFWINKTSIKSFSIHSEVSISNKNALGVIFKFNGYNIFLKDKNLNIYDKIFISGTVTKITNKSTNFNIENYLKSFHTFFEIKTLNSFKIITRDEGWRNNIFKFLSSGNFNYSKIFPVALLGENFILDNDFIANLKQLNIYHIFVISGFHLGFLRLFIFKILKFLKINNLFSNIIFVILLSLINYILNFPISFLRATLFFVLSLVNKVFLKNKFKNFEILSFVAIIFILWNPLVIYSFSYIFTFLITLVLLYCLYLKIENKLIKNFISTVIVHIFASILLLFFNEKYNIFSYLNSLIFLPFAIFIYVIGWLFIWEKNLLDFIAQHLLWIIEKIANFQIYIQLIKLNFTTIFICYIIFSICFLSMELTHISRRKKLNK…	1 out of 5	Predicted	['GO:0005524', 'GO:0005471']
J3TRH5	J3TRH5_MYCGL	MSLKNSKDKLAKFSKSLNEITVTRTKLRTSLLIFVGLYGPKKMWIRIALIAVISVIQGAISLFFIRNSGLYNLGVSSITQGLARTLFVFLPAHLPKTLIFDLTFWILYIVINIPLIIFAYFKVGKRFSILTTVYVVMANVVGFLIGLIPGVQNIGLFTINTTENSTIIYEVTRFKDSDPQIYNLFFTPDGKFTDLAQKIAYIPLIWENNSEVNKIISLFLYASIAGALSSLVYTVLFVIGASTGGMDFISQYVAKTKRRSIASIIFYTNIITLLVSVTIGSYVPASVVLNEIPQEIMIPNSNIHFKDLSWNVSLLFSPNFIGSIISAIVVSAFLDALFPRYKMAKVEIYSTDCEKIRQTLLSDHHSHTMSISKITGGFKRTEREMITTTTLFVEIPRII…	1 out of 5	Predicted	['GO:0005524', 'GO:0005471']
J3T8X2	J3T8X2_MYCGL	MQLGTILMIIVSLWLLLIIATSKFFIRFENNYWFWFFIGGFMFFYMIIGRQIQFLIPGWNAADDNSPFAVSIRHSRLLLLDICPFFAIFAGFGLMVTKNKLIIRSAAPIALFGGLINLYGELFRLANQYTGKLEAYRFIFIGIGNDQLYFILHVMTTTVALMLICWTTKWTPRDILNQYLFIAIYACYVLSSIQLDRKITNNANGILIADWYIGGEYQSVSKILRVPFPTVIPVGVVITMVSITLIWAMRYGVQELNARIIYPSLAKKQTKFDLKYMWKNLKYNYLKRRNKSR	1 out of 5	Predicted	['GO:0005524', 'GO:0008963', 'GO:0016757', 'GO:0036380', 'GO:0046872']
J3TRD5	J3TRD5_MYCGL	MNKQNILEKNKPNIRRISITIVSFIVLLIAVLTFIFLKNISFKKIFDILRDPSDTRQKVFIFLIFACMVYGFLWQFLTLYIIARRYKVKTRWYDWLIYALVSTLINNVTPFAAGAEPYKVYWLVKNKVKLSDAITVVGATAIYWSIVQITVTWPSFIYISTNYNLLIESKSGIIAYWFSFFGMLVDFGIFTTFATAVFSVKFHLFVYKVVNKIRKLLKLKDLTEDKRLEYVNQKKAFIKEFKHYWVVIFMFLFTASLVIFQYSSVYMSLVILDSKLTDLYNFIKVFNFSNVAITANNFIPIPGGEGTIQVTLELYFQSLVNPSLLSREFIRYFDSKAFNTDINNTIFLWRFALFYLPTMIGIIPSLYEIIVYFKSLHKPKNSAVTII	1 out of 5	Predicted	['GO:0005524', 'GO:0005471', 'GO:0003677']
B3PND0	B3PND0_MYCA5	MDENNNDNVVKEPKSSKKAKKITNSILMFGGLLVSLVAVIAIPLALNSNKDIKRDRYLDDGVDLNIQTKKEIKEIVKDKEYDFDFNQEEKDIKNNVFNDDFRILKTSNSFIQKLPIIDHETTPSFNKNDNFKKFYEKWKIQNNGKGRKSVSTTSETIVNSFDFLKFLKDYYKEKNALTEEKISNMLKASHLLDLELIKNNFTYVIEREKQYLYKDLKAKIIAVNIREFIKKCIDGLREFGAKNNINNILNKAIIKQATFSTKMTIDPITHEIKHFTFNSKINISLKNE	1 out of 5	Predicted	['GO:0005524', 'GO:0005525', 'GO:0003677']
B3PMT1	B3PMT1_MYCA5	MQPELFKTPEPECNSIKELFDKNNRSKYLPWFIFFALFLTIVFVLQFGGFLHLVINRTTYFDHWADILRTSGKNLNGTQIAAIVSRSYVQRVSFASISTILHLVILVYFIVETVRTNLKKDYSLFSRILGHLITLLGFFITINLIFNFIFTFSGFASWDINGILSFAATLTFVFAFIFIYMMRVRRIIYKFAYETFLINQKNSSQTNDVFSQLNNIFNANGNTSNNNESSENVILGAATTSSTTNHEYRAKLQALERDQLINMANKLNIYGADEFSNEQLIDKIATIFEEKQKPATSGTPSQRTSEIMNPSENNPSKDDSENNN	1 out of 5	Predicted	[]
B3PNJ3	B3PNJ3_MYCA5	MAKNKSSNLKINFLNVVAFLIILCILGIGVILILAGASLLGPINKGGAIACYVIGGIFVLIFVFIIAKIIAIVVSENTYKKNALDVKELFKNLSPSETQIDLDNEFNETAEAQDIEALNIYYTFIREFEQKSFKEEKIELVDYRIKIAIQNLIMRVKKTFGYFDTYLAIDFTKASTRKIGPLRRDIRKFREYFTNIREVINVADIIAKEEILKIRQAKVKE	1 out of 5	Predicted	['GO:0005524']
F0V2P4	F0V2P4_MYCS3	MSSFNTSYSSADKLASIDTRKLTFKTTGGLSFQYFWSLKDQKTKILLVLMLSVFSGCLSFFFVEKVGIYSPGMFSIWQSIARLAKSQMGEEQSKVVYLLFFWVFNSIMNIVLAICTCKAIGKDMTKLSVLFIVGSTITGLILTNLPQGWGLKDFFLFSNPFGNYKGCQQQPQQENGKVAQFLQWEAIAGGTEKSNGTPNSNGVIVLFIYAIVYSILNSLMTSLLYALGGCGGGVDWIIFYLFKKKSYFANKLIFYTGLFLSFSSYTIGSYLPWALSGNGNNGGFSSFITNFFSPLFFALLSSIFVKKFIFTVFYPRFKFINVKIFTTMWLDIRKELIERKFPHSFTIVPSYGSYSLRSQTQLEFVCLLIELQELIQIIRKIDKNCFICSLPIKSLNARI…	1 out of 5	Predicted	['GO:0005524']
Q6MRZ6	Q6MRZ6_MYCMS	MINQHLNIAVSVFFYITLVIGIIFMLLLSSDWLFFMFAYTKNKKKLAKHKPKKIDHLQLLFQHTMSQWLLAN	1 out of 5	Predicted	['GO:0003677']
Q6MSA8	Q6MSA8_MYCMS	MYVIFKWGSAKLQDHETVVRITLKQYFIQPGQLTPYYILLGIFLAIVLIHIIVLLSVKYVKNALEEYWQAPILSDGKIKDLEKKANRRSLIIFIILIVIAFFILAFFFIFFKVERRKGSIFPTFPSLSIKQENILM	1 out of 5	Predicted	['GO:0003677']
Q6MTQ8	Q6MTQ8_MYCMS	MYYFLFCLLFLIIKNADIKTINTIIDEDTKPIINLVLLLVFICFWSLLITEKLIITLSSGLFSK	1 out of 5	Predicted	[]
Q6MTW2	Q6MTW2_MYCMS	MVSCKFMFFKFLICSFKLLIWDSKFSFSELKLVICSFKLVSFLLSSFSFSINFSFYCLVELIKLSNSLFWIVKLAILFWFSELVLISNFNLLSFSELLLINVCNKLVCFSNCFVLLSNSSCFDLISSDNLINSDKTFWFFLFNSFKLFVSKELLWVICLIEFWLFNKTLVSLSIESLLFWLSLVSLAIVLIVWLFLVFRSSNFWLLSLICFSKLLIYWDFCLVEFLASLSLFTNWSNCSNNLFFSAWISEINWFVFLIKALLSMIWFDEVVIWVFNWLFWLVLLIKSSLVCLICWFKFMILVSKLFVCRLIWLICFKFSFLFCSKVVICLEYWFFKLVK	1 out of 5	Predicted	[]
Q6MSV1	Q6MSV1_MYCMS	MFKAIKEFINTIGRIFENLPNFLLWCLLLPLLAIPAGLAVIVDFFGRDLIKLLIFGGDDFDVNKLPQAFKTIAIIAAAIAIISFIFFFVFLIAKEDSRKHIKQTIKGIVIATLFVSTMPIAFFLLQYVVSIFFDLIKLAFGLENQSASQTVIENILKTGLTRPWDTKMDVQSLSLNMKIGIFLNWVEYVNPVFPLITTVLVTWTYIQFSIAIMQKSMELFSLFITSPIYGITAVFDGQKIFKKYIREKIIGKSFAVLGLMFIWNVSFLFSYVSQFKHKTRKHTYVNFWSHKLCFL	1 out of 5	Predicted	['GO:0005524', 'GO:0005471']
Q6MT40	Q6MT40_MYCMS	MANNALSWEQKNKPIPKSDKKSVKVQARVKEIWNKELKDKIVVAEGENVKKTEILEKTKEVLKKHTSDLEISDIKLFDDEKDKYITRDIENKLNQIIKIKINDRIGFVLDIGYTIQEAIYIDSVAPTTNAGAFDAYDKDKVIEAFILKNPQLRGLTKDNFEVVGQATNNSVTVKVKNSDKFQGQITINFTIRTQINTQNNKKIIIASSAGVGGVGILGSIVALFRRRKKK	1 out of 5	Predicted	['GO:0019843', 'GO:0003735']
Q6MSI3	Q6MSI3_MYCMS	MINYLSILNSIGISSFKTCLKIYSPTPPWSAVKLVISSAAFLTISSFVFFIATPVPANLIASKSFSPSPKNKISSGFIFNSFATYSKP	1 out of 5	Predicted	['GO:0003677']
Q6MSV7	Q6MSV7_MYCMS	MAKKKTNIKIASKNKKEQNDKKKKKKYLIVLAGLLLGTSLITRTTVGILKK	1 out of 5	Predicted	['GO:0019843', 'GO:0003735']
Q6MSN7	Q6MSN7_MYCMS	MYLISNLDFILIYFLSYLAVLIWVLDFLAIRTFLPLIISNPTFVTWSLFFGSCNATFDIWSFAGISLIPPSLSSLVGLTCFLTVIPWTETHCLSFVIEVIGPICPLCEPAITLTTSPFKILDFAINWFLL	1 out of 5	Predicted	['GO:0005524']
Q6MSA9	Q6MSA9_MYCMS	MIFIKLYKNILTNKEKAMRDYNSSNNQNDRYYQNDNKNNNYHNQYYDNRYDQNQYSDYDDDRYYDQDYRYDQNYQDQNYEQQEYNLQQVEYNNSNSDQQVKFIPDKKIKKIVRFNSIKSFISIFILVGLIGYFTVFLINHYYQFLYDPNNIKQYYKTLQGWLFTMNGFKVWHLSVIIAILSVCCIIYIVVASTLFSNYNKYLKDMQHRTEEYQAQKLCIPYPKKPEQGIPPLLIKKMYEKQIKKPYYAN	1 out of 5	Predicted	[]
Q6MS34	Q6MS34_MYCMS	MFQLFILAISSVILIIYLYKKKKRQNNQLVLKNSKKHSFWLLYLIFIIGLTSFLSAILLMFLGISNL	1 out of 5	Predicted	['GO:0046933']
F6FJC2	F6FJC2_MYCHI	MFRDNTSPNTFRDSFLNLNPKKRVTTHLSIGATRLQFLFDIERFSCKLGIIVLVAIFSGICNFFLLERTGLYSLGINSFFQATARCVSYFLKKNSIPHEAVYTFLFWGTVLLFNIFLAVFGYRNIGPNFTLLSIAFISVSTITSIILSSLPSSLGLKDFYIFSDPRTFNTCLTEKKINILQWKYLFVPNQHSTSSTNNYLLNDSANVVLIFFYGLVFGLLNTLTSLIIYSLGGSSGGVDWIIFYFSKKRMNSTTNIFLYFGLTITFVSYIIGTYIPYADHLRTHQQCNNASSNLNPSTSKLLAANFVGPIFVSTMIAAFTKKILFGIFYPHLKLINVRIFTNKFLQFREALLSSDFPHSFTIHTATGGYFLRKQMIFEVTCFALELKTLKEFAKRIDSN…	1 out of 5	Predicted	['GO:0005524']
J3T9D0	J3T9D0_MYCGL	MDMEQTSKESIKQNYGLALLFCLISIWLLGYVFIRQQLILVLVLSAVFCGIHLFLFSYKISMPIILVFLLFVVYYFVYGYFQLKEISFKNLLDKIPKQYDLRMVIIDYLNTNPNKQSRGLLLLTLFNIKNNDNRLLYNYILNLSIAHLLVISGLHLSLINLLILRIFKNYKITGNFVSFSCLLFYSYFLNFSYGVLRVLLCLVLNLIFKRFFKNKNYKLISIASSGIILLLLNPYAFNNYSYILSYLSILVIYAIFQIKKLNNFVKSILASVVINFVLGGLIINGYGRINLLTIFWSIILSPIIIGMYFINLFLFPFSVLWPFLALIHEGFISVVKVFQINVFLINFKQLATWIPYYYLLIYYLFISYMWIKRFN	1 out of 5	Predicted	['GO:0005524']
B3PNA2	B3PNA2_MYCA5	MKSNTIILEEEKILRKKDKVISRFRRRMGDYMRVMLIPLALLLFFLIVEGIFKAVLEEVTLNTNVKLNLQKVVDIFQILIALIPFFITLTIASTFSTNRALGAALAVLGWTFFIGAQSFFISLTPTGQVSLFNSKILTSSRVIDIISQKSGILFVSPNIFVGLFMGIQIAKVVSKLNKTSKKTNTFKGCILLTFILVIFVAIFNALLHISFILSLVYGLESGVKNIENLANDSVNIKNLLYSLILSVALPFENANSFMAISTQQSYLAATLSIFVAPLISFIFFCFTIKGDMKKYAVPFFLFGMMASLFFGRYEVILLTLLIASPFMFFINVTIFGSLISWISSLAGANVGATNLIEFVKDFSVSDKSYLFLGVGLGISVLVIIVTALYVKFTKVGLPG…	1 out of 5	Predicted	['GO:0005524']
B3PMS4	B3PMS4_MYCA5	MENKTIQELSLQNFEEQKIYKKQVEKIKIYKWTLISISSLLILLVLIFFERTLLGFSLVNNDARLLFNFTSPPLKERNFMIIVRMLLLSSFLVGALIKNYINLFSVKERINKYWPFFTLYILYAIAIFLIMYFYNGTTLIKKDQYAAAFTSLIWISLLFIPLYLINAVYEVLQFNYLKKTNPILTYRSKKIIAISLIIKAISYLLITLFLTLIYVFAPDKTYIFVNNKFYDFVNNYLGSRTVLNILITFLVVVVSITLIAFANLTFIIKVINFKIFSGYFMAIAEFMLVILFPVLVVAFSFIFRYQSANIFGTKNPLDWVFTLYALVPSLVAITYPLLLRFQKIRKDNVLVNDVIFYSSLLLISSTLLLFDLLNTNATVSLVNLLVASLAILVISITKI…	1 out of 5	Predicted	['GO:0005524', 'GO:0005471']
B3PMW3	B3PMW3_MYCA5	MIFNKILAKNYDVSKFDSDRFSTYSIKNVIEKKKWNATSQYFAYDLNTKPLVSYNNGELLALLKREIYDKSDITQELIEKVRNTINKLEWNKAVLPEQESNLIELLSGKNNIIIRYIKRDWKYILANNSQLQNLIINTFGLAFWNLLNDFYNVYSFNTYLNVDIKGANFYFEKIISTNSEYDLASKIDDIDKEYLKNHFVQFSGDKVFFNNYKSSRFSINLTDFQKVFKSISSQKEWANFIDENAFSLQKINDILDNIYSFNNELHNIEKIRLLSNSSITKYYKDVLIPTLISDSSLNFIYTFLVLLMITISIPFTTFKAIKGEI	1 out of 5	Predicted	['GO:0009036', 'GO:0003677']
B3PMQ2	B3PMQ2_MYCA5	MKAFKKMSLNQIKKYEGGFAITTLISTIFSGISLGVGALATLMGAIKSVQSPKGEIKTKSGNSVKWESSSSSNSNKSLGAIYYVI	1 out of 5	Predicted	['GO:0003677', 'GO:0003735']
Q6MT44	Q6MT44_MYCMS	MSFFGESIFSSDFSSFLESSVFSIFSFLLFSSFFWVLLVGFVILMSIYFDVLQAITKKLVVIIIAVVPNIFST	1 out of 5	Predicted	['GO:0003677']
Q6MT34	Q6MT34_MYCMS	MLSDCFSAIPIAYFFSWEIEIKIFCNSLFWITGFWLTYSISILFILIAWSKVLIIASLTAQRPARNSFFCFLVLVLNVWISFVDNTLIINSFFSLILLFSTISIPTLLIIILPIIYLFSFFKIKSRSSTNTN	1 out of 5	Predicted	['GO:0005524', 'GO:0003677']
Q6MRY2	Q6MRY2_MYCMS	MWNVANASSCFFTIAFMTSEFFLSFSGFIGFDSFFLIFFIIFIFFFSFFFSFFSRFSIWSFLRSFITTSNYCSTSCCN	1 out of 5	Predicted	['GO:0003677']
Q6MTG3	Q6MTG3_MYCMS	MKYLKFLKNWKIFSLLFCFTSNKKVSSVFLLFSSVDFSLIFKLLLKLRVISFLIDSKSNSSKIFWIFYLYSIVLVLISLELIVKFSKTRFLEKSFIFSSSLFSIKLTTCFLKSLVAESIFSIFAFCSLVNLKAIS	1 out of 5	Predicted	['GO:0003677']
Q6MU77	Q6MU77_MYCMS	MSKFYKRYWLKSSFKKIELFKILVKTTNIKKGFVKFYLLILEIQYLLFFVFLLNFSKNLKNQCNELNLKIIYKKNNNLVIKKSINKYFSNYQTFNQILITYLTNLMIIKLDKIIVRMIKIIKIFLKRILWYLLIITWFLIRLI	1 out of 5	Predicted	['GO:0005524', 'GO:0003677']
Q7NBV5	Q7NBV5_MYCGA	MNCLFTWLIGRFFASLYSFFDQILIQKLVPEVWKLNDVYNGQHFSNISVYQRVFNEIFINDSIVKIPNIYFFDNHYYQASVSQPVPIGYFNPDFIKIFGEQIWSETIITLDRNFLSNSINNYQILDNIVLLFKNVYNAQMSGLSDNTSQLSNVSIIARQAVNSLQNVLLIGNAAIYLVPIGAGVYYTKAISYKYEKTGRDIWVMSFWSTLILCLIASLVCFIIVGAEFQRHLIGTTNLSPNIISLLRTNNTQQIVSNINNVDNQSLNGINFTIYPKVILAYDNAMADISAHWADQHSWIYASGFFIIGLFSLLSFMIRSETRNIFVTVASIVANLTNVLLDFIFIKYFSLRLIGGAAASVISWVVNLLLYVGFLMYFNKKQSTWLSFADLFKVKFNIKI…	1 out of 5	Predicted	['GO:0005524', 'GO:0005471']
J3VGP5	J3VGP5_MYCGL	MEKYLKIINITRRQLALFLVFLGTVIFASAGIISLMTYALSDQGFYFVIYDQMKFNISLILPLIFFVIFAVAGLIILLTGKESYQFSNKLIKNSNWLKIVILFVEIIQLIIWALFIIILMTYFYPVNKSIDEIYQAQTLTVDFNNNTIYSGLLSFIQINNNFFADLKISILNYASILPYFFNKDSFTFWNIVYLALYLSFFLAYVKLSLFKQKQKLFSLIPFAGLISYVTTPNNLEQNVLSEPDTTGLKWYQKILASNQTVFKIKLTKTTLSLSLFYLASVLGFVIYAIAITFMYGIGFKLKPSVDVNNAYVYDFNRWNSQFNESELRLMTDFSTALMAFFIITFVVMSLGIILDKKPYTFGAVVGKNEVRLSLTLLAIDITQSLFYTLIFYFYVANAY…	1 out of 5	Predicted	['GO:0005524', 'GO:0005471', 'GO:0042626']
J3YGQ9	J3YGQ9_MYCGL	MKVSFDYLLKSFIIFVLLVLSIVGITFGSIKTAELTPKGRFYNGDINTTIYFSPYELKTDENQNNAVQLNQTFDFSQPRNAEQTELIPQQAWTNLANSYSQKLFALGFSEINVAFNDNIPLPANNQVDRSWLNSNNTLPALVISVNKTLEKTPNERERIFDERLKRTIQTTLNNQYNLTLETTDGYVLLDNNEIIKDSIRVIQPSASSTNSGLSFEVKLKNNQKFSSNSDNSNQVLDYFVNLIPKSSDYFTSNGQGSVEDIRNRLFVSNNTTDVLGNRNLVLWNDKLGALNYVRNIFNVVQNSNQWFALNNTEQALWNFLHATGGYEPSANVKNLVAPFKSAQDIQLNDLYYIYAEPKAYVAAAADAKDKPEEITTPQGSRNPRSSTPTDFSGLFSPFI…	1 out of 5	Predicted	[]
J3YSP8	J3YSP8_MYCGL	MENYLKIINITRRQLALFLVFLGTVIFASAGIISLMTYALSDQGFYFVIYDQMKFNISLILPLIFFVIFAVADLIILLTGKESYQFSNKLIKNSNWLKIVILFVEIIQLIIWALFIIILMTYFYPINKSIDEIYQAQTSTVDFNNNTIYSGLLSFVQINNNFFADLKISILNYASILPYFYNKDSFTFWNIVYLTLYLSFFLAYVKLSLFKQKQKLFSLIPFAGLIYYVTTPNNLEQNVLSEPDTTGLKWYQKILASNQTVFKIKLTKTTLSLSLFYLASVLGFVIYAIAITFMYGIGFKLKPSVDVNNAYVYDFNRWNREFNESELRVVSDYRTALSLFFIITFFVMSLGIIFDKNPYTLGVKIRKNQARLSLTLLAIDITQALFITLLILFLSANAY…	1 out of 5	Predicted	['GO:0005524', 'GO:0005471', 'GO:0042626']
J3YHI7	J3YHI7_MYCGL	MKNKSKLKRLIYWQFGFMVPAVFASALSGVITHHKNSNNEYQLVNQAGEGLDPSTPTQPNDPNAPVANNNNGRADQAQKQPRQPANLATLKTDIDDKMSDAIGEFIQTIFLGKDNLIDQRIAAIQNQSDLSFEEKFNKTLYYSQIKAFFAKNQNEIKTNPSKFGLDIVYPYVLSANAEFNKGKIVFNNKTYENKIWGNTDTTNYKKEVTGEGNSITPNADPQKAKVQNTTSDEEGKNVLKTYFNALKQSATSIFLNDSDLPGVGKDYDINGRVTDTNDAGVFSNPPKNFNSWDDYIISKIRPRFIDFDLEQNKDPAEQDQQNQKNNQSVENLLPPTVPVEGKQVPTDPKELIENIPRFVPKVRSLYSTLSSSALLNRFGTYNEANKSDVFFYFENPINT…	1 out of 5	Predicted	['GO:0005524']
J3YSU4	J3YSU4_MYCGL	MKKYFKIINVTRRQLALFLVYLATLLFASSGIITIMTYGIAFPGGNNFVIYNENFFKTSLILPLVFFVIFAISGLVILLTGKETYKFDHKLIYQTYKFKLILSVIEIIQAIAWVFFLGVLIVYFYPIDKTISQVYQDQIASVDFANANIKSDLISFIKINNNFFADLKLSVLNYAATLPYFFNKDSFAFWNIIYFAFYIALFIPYLKLSLFKRNQRFLALVPFASLFLNLRTFNNFSQQDELIIPNETGLRWYQKILLSNKIAFQIKLTATVIYLSIFYLLGVLVFAIFAAFSIIKDGPGYTLIASTTYLNAYSIDFLRNTSSEVVLLRTLRSVSSHIMMITFIVFSMGIILDDNPYVFSKVIRKSKLRLSLTLIAIELAQWSFLILVYLFYSRNGALI…	1 out of 5	Predicted	['GO:0005524', 'GO:0005471']
J3YSP4	J3YSP4_MYCGL	MKKYFKIINVTRRQLALFLVYLSTIFLASAGIISLMTNAIVSPGGNNFVIYSENLYTISLILPLVFFVIFAISGLAILLTGKESYKFDNKLIQQTYKFKTLLAFIEFVQLIAWLFFLIILIAYFYPINKTIAQIYQEQIATADFTNRSIQTGLLSFISINNNFFADLKLSVLKYAATLPYFFNKDVFSLSNIIYFALYIALFIPFLKLSLFKPKQRALALIPFSGLVLSYLKSTRFNHEGLITENNENLKWYQKILLSNKTVFQIKLTSTVVYLSFFFLVGVLTFTAFASYFILTDGYGYTLIPSDTYVAAYSIDFLNYSISEKEILLSLFWWAAAIIMLIVFIVFSMGIILDDNPFVFPKAIRKNKYTLSLTLVVIEIAQWAFLLLVWIFFLSNASWR…	1 out of 5	Predicted	['GO:0005524', 'GO:0005471']
J3TQY3	J3TQY3_MYCGL	MLNRQFIPNSFLQQEVSFVKKAFLKSHLYAGIAFLLSFFAALIITTIAQRTGLTNSLGFLIASSVSLTVGFLIVIISSFWLNVYRSMRTLVSIYLFSWVFLTFGLSGVLLSVDNYNIRELEGIDLTQINTALLIVGLVYIVTSLLGYKMSNKVGFRLAKFLFVLFIVSTIIILVVNIVFIFGINEGVFSLYFLLITIFSLVFSVLALILSSFMTRKVAESIQLSDNEQLINNFIAYTSFILFFRLFILFIDILRIMSYRR	1 out of 5	Predicted	['GO:0005524']
J3VGN2	J3VGN2_MYCGL	MNNIFITPQAVGDNTNLAIFINLLIYVAFLLTVPTLLIFCLMFIKPKLKQNQMFNLYAFSSALLLSIGTLGLLFEASDGATWFVNNTLSSYTEVNQTLIKIAIIVGGAILGLTLVISFRFLYIHFTKQDHCNHTHDHSLHIMNEGEDVQHKMKEHKPNVKAAWLVIILLLSHRAIDGFILGGTVSLLTLNPTKINLGFIITFNLHILVEVVIIHYRQIQYGEKRFKAALHNFYTTLLIIPIMIVGAYLNRFLRNVGWIIPLVNASGGVIITFLAVIELVPEFIHNRSMKTADWYKMLISFAFGLVFAILILSVHNLSHNEHDHDGMMAHDHDHDHGPIAHLISQTKNLLLYQFK	1 out of 5	Predicted	[]
B3PML7	B3PML7_MYCA5	MNEFKRLNQASFNNFIIAADAIFSTWTIININDKEDMDKMFIDNCEMSNNYLHPYYQGEVNNETLISL	1 out of 5	Predicted	['GO:0003677']
B3PMY4	B3PMY4_MYCA5	MNDPEFVKNNMKEFLDKTVENIINQKRETNFWTKNFNLEAKKQIEILKSKNYYINDDKSNTSKLIYAEILQIQEMLGEYHEKIKPLFDEIGQLTKVLKGFNIAQITIGVLIAGLAISNFFLAGTLTPLIAALGALSTILGTIQVWLATTRDYLLETKEKVKIVMKGLKTFAKDRAIEAALKKLTDILMRKMAATGVKNVSSSISNLIGAGIIIGVNTKELLDKQIKNVEMKVFEKTKYLNKRVELLRKNSKFVVVSETPQYGDYNEGGYGGKNLIFRNLTEEKDYTLEDLLAMDEKYLWMFNLIKVYDKNKGWYVKTRPNKMIEDNLG	1 out of 5	Predicted	['GO:0005524', 'GO:0003677']
B3PMW9	B3PMW9_MYCA5	MKNHFKLKMRTIRNTKGTYIIGAVLLIIFAIFLAITSGVNSLIDDKKSVSSLDVLAIVIAISISLAIITTSIYFTNLSFYEDKRNGINYLLISKPTSKKALFFSTYFSILIPTLIIAAALNLLSLIFLFATISVNKILILYVAIGMFLSSILLCFLMCAFSLFLATIVSSRIFVFLPFLPLIASLVAFGSTPLAFRSDFTEGNFGSMIARKNIDHWMLMPTKQKNGVLDLDLYKAHYDYSNKLKNIETIREQYAYNDQRDQFFQTKPYEAKQTHKFSYFSWMSLIDHVRWVNNLFLKERLDSNQYSLFYRREYAINENYKMDEINKNDLEKYINFRAPNLNNQVKDYIVAQKRVSDAKSFHLRLRSKKQQIINALDKTQDTANRDKLLHSLNWLNKITN…	1 out of 5	Predicted	['GO:0005524', 'GO:0000287']
B3PNF0	B3PNF0_MYCA5	MNTDILNSPITSFKLLCKIAKNSEKKKPIGVLIFLSLMFATLLSFVFMDLFATTSHHEEHIIHKYRFLIKLLFLLTLSLIYAFIIKPSVAKVIKNYLEDLEKNKDNYNFKNCETDYIFYSLVNNKSINGYLRSGWIINWVYLLGYILLGVFIAYKINLAVFIIIYMYCITMLIKFVIIDFAFSKLIYRNVFKNKEKKFNTDVANSVNYITANLATIMFLLLFLPWANLTGIGPKILAYPGIFINSEISTGIILFTIIPLFYLVKVIALLVLYAKEKNNYKYLAIFLPAFYSVRI	1 out of 5	Predicted	['GO:0005524', 'GO:0005471']
B3PNC0	B3PNC0_MYCA5	MNMTNKDLAIWVIVSNCLALTLFGWPIALVFNILAIIRSFKKNNSLYGGLLIGAIFIPVIGIVVGVLMLQDEKNKQNQKAK	1 out of 5	Predicted	['GO:0003677', 'GO:0003735']
B3PN17	B3PN17_MYCA5	MEAAAKALNTPATWFSAKAPEYYGDKLFNKNLNSGTIFSASFAIISLILMIVAALVLLIGFIRMLVNVTSLKDDGINRKKLGGKIFARALIVFFVLGALGVIFPLVTFFLAK	1 out of 5	Predicted	['GO:0046933']
B3PMX3	B3PMX3_MYCA5	MSPIILGFGFQIIFIQEEKIVNSDYQLLKNSIEQKAILSAKQAKKNKALLYDRLNFEYDSDKTKIENIASVVEQLNNKKISPYFSWMLPTKHIRYLTGLLLPYQYSKIGGDENKYLTYRNISSLPTLEDDELTATNSISEQAKYSLLQLGISDSKLLRLKIKQSIANLEKETKDLDLTSAINNANENDKAKLKFEVSKRKLAIDYLSKIIGYKQIFESQYYQKLINSSYDKINSLLPFNERQWNILLTYQAILEKVLGGLYANDNENAILNKVLISKESLALSLTFTYYLKNKQLNNFMDLAPLKKLKGLEIANLNEWNDYSSAFRERFSNSIINYELIDKSYSHFKEYIVREYYWPSLSVILPFVFSLILFLRSYRSYLKKDFNNE	1 out of 5	Predicted	['GO:0005524', 'GO:0003677']
B3PN63	B3PN63_MYCA5	MKKNKKDSSENPIEKKELDPFEEAEKYGQRVNEISEEEIDGYNYKKIANKAKRKKIANIVFISLASVAVTTALVASLAVRKTKSNILFWNPNVKFIERNEYSNYLEIDSNGKIKGKDVNEVVNELTANPKFENPLLSSYKLKLKSSKYDTYQMHNVIVDGVSNSKVLFDLQLINSKDPNDYVVLRRIELKNLKGDPNLTNRLAKSQTDNLIKDLEFSYSGKVADLKDIVKRINSENDIFRKAELFSQVFKDNKSFLQRNRFSPFILKNDLVLEEKESEYHLKFTTGFYALGLDDRTINKNRYRIGIYYTNDQIYQYSGVLKILKN	1 out of 5	Predicted	['GO:0005524', 'GO:0003677']
B3PN03	B3PN03_MYCA5	MNENTTAQKPLRKKLNWYTKTIIILNALIFVVTFVFLVSLGLNTKKQSLGSFLTFAWALWALIPLLIANLAIHIIVIVKAFKSKQKAIGSLLIVSILTYPLGIGIALSLATSVFFVNPPKQKQDESEPSHDEKIANEPEHDHHDH	1 out of 5	Predicted	['GO:0005524', 'GO:0003677']
B3PMX2	B3PMX2_MYCA5	MNTYFRMKQRIVSKSLGTYLLPGILILIMTITFLVLTFTRTIKTIVENQIQWLIFGLAFYAIVIEMIVCIYFIFLIYYDDKRNGINFFMQANKITKKQRFFSDFFVILLNVFAINVASIIISGIFVLTLGIHFDLTFKIILIILLSSTLFLIVFLPFSFLIAFKL	1 out of 5	Predicted	['GO:0005524']
D3DEJ0	D3DEJ0_MYCGA	MINNEKKYIKELVLSNSSSEHILQFLPGVNVIIGTKGGGKSTLLKSCMAYMRIIPIMIAISIRSLKLLVLMLISLFIQMVILNVEGIKEPNTQKKNRETISLFKMTRLKKN	1 out of 5	Predicted	['GO:0003735']
A0A0F6X240	A0A0F6X240_9MOLU	MKKQIHFKKIPFKTKLRYVFLGKYPVERRYKPKILEYLFMIFSNILIMILSIILFYVVKDVKNISNETNFYENLFTKFNSYENRIFISVLLIAYIINFVLSIHVFYILKKTEFNKIFAIFGALSSLLLLSPIAIIFLIIAYQKNELAFE	1 out of 5	Predicted	['GO:0005524', 'GO:0019843', 'GO:0003677']
J3YHR4	J3YHR4_MYCGL	MIIFLLFLITYFYPINKNLTQIYQEQVAKADFANKSIRSGLASFIKINNNFFADLKLSLLSYATILPYFYNKDSLTFWNIIYVSLYLALLLPYLKLSSFKSKLRVLSLVPFLGLIFKLINSNQPNQLNLENERKTDLRWYQKLLLSNQVVFKIKLRFIIIYLTLIYIGSMVGFIAFWSYISLTDVFSYLIKSSDTVDNAYSLIYQSLSSNEHILLFDTMKNFVLTLLVAISIMFLIGIVINNDTFLFANAIRKTKVRLVIILVIIELVQVLFIFFAWKYFSSFGYPSDQFDIND	1 out of 5	Predicted	['GO:0005524', 'GO:0003677']
C5J6D6	C5J6D6_MYCCR	MLKIKDVTAKQLYAAFESAKNHLTNKMEWINSLNVFPVPDGDTGTNMLATFNSGFESIKDLNMKTNGEIITNFAKGALFGARGNSGVILSQIIRGFKDSWQNRNKITSLDIVSALEHAVTRAYDSVAKPVEGTILTFIKEVYKIVKKKSNSKTNILDLFALIVKEGRKICDESPKKLKALSDAGVTDSGSEGMLVIFEGMYHYFLEGNPIQISQTQPTSIFTFDTKAGHDEFGYCTEVIVELSNSEGFNRKKLESKLERRIKSLVIVEQDGVIKIHGHTDKPGNMLNYLQKFGEFAKIKIESMDKQADQIIEKKQQMPKKLAMSALISCNNGQGFYEIMKERHTSEVILFDKEKKPSFKDFSDAIEKIEAKSFFILPNEKNFLLVANQVAKWYKKDNRA…	1 out of 5	Predicted	['GO:0005524', 'GO:0046872', 'GO:0003677']
J3TQX3	J3TQX3_MYCGL	MKKYLKIINVTRRQLSLFIAYLLTTIFASIGILTLMNQSVLNNGYWYIIYDQTKFNISLILPLVFFILFFAITLVILLTGKERYWFEEKLLNKPKRVKAIFSLAETIQLILWAFFLIILITYFYPINQSTDQIYQTKISTTDFNNDQIHSGLLSFVKINNNFFADLKVSIINYAAIVPYFYNKSALIFWNVVYLVSYLSLFLVYLKLSVFKQKQRVLALIPFIGLFSYLRSTNKLIQQPLFNQEEANLKWYQKILQSNETVFQIKLTSTITYLSLVYLFSILGFAIFAISTAFIDPNGYQLRSTNDNNAYVIDLSSTASANEESWVRIIGTSLLLIPIVTLIGFTIGILLDKSPYLLSQKVRRNKLILSLTLIIIEITQLLSLIVLLYFFIFIPNILFV…	1 out of 5	Predicted	['GO:0005524', 'GO:0005471']
J3YGS7	J3YGS7_MYCGL	MKKLTSKNVLNDRITKRFNDRRLFIVLLRFIIPSILVSFFAALYIFVDQIMIVQFVTRSDLNPDSIFDNDYFNFVDSNGQSWTYQDYLTASNNLKIPPFNINYLIRAAISISAPVTVIINALTLLITMGLANQFSKALGRGDEEKIKEVWATGFITNVIVSIATSMIIVGIAKTWLTSSANGTMNRPLESLDTISRDGYIVSIFFARFRELQVQNASSYVYILAGLFTIQTFNQMYFLLNQSEGRQLFISIIPPLANLINILFDYLLIRYTSAGIAAAAYATVIGWSLSCLAYVIYNIILIKKKATHLEYREIFRKGHFNWNYLYLIILIGLASFFRNAALSVSNGIFQTNLVTITEKIQPNLPPNYYQSIFGSVTPISNLMLQSVWGLIHGSRSLCGF…	1 out of 5	Predicted	['GO:0005524']
J3VGX4	J3VGX4_MYCGL	MQIQKNIRKRRDYHSFNFKLSFNARMLALAIIFAYLSSLVKIPFFSSLSLTIDISIVFLIPVIYISSIYSAVALTISLSLIHFIWNSTNWIGIIFLTIINIFTILIFAFLNWLLNKTKLKDKKVKWLVIWILIIPILMFLFSAINGILITPLYWWWFRAVRTINFIEVAKFYNSTTNLRFFLLFINDYWTGIFSLYSLFNLIKFSLVAFFAIPLLTFFQNNLFTKKMF	1 out of 5	Predicted	['GO:0005471']
J3T983	J3T983_MYCGL	MMRSLNILTKTWDYGTAITEFGANFVLAFLIMFVFMIIRSKKIENKLVISSFFVFVVFISIISTWAWARVLMNSFPIVYLNPINVIFDAIVQMVNLQNSSTSHLTDSLKGLGYILPMQLVGILSGFVCFYIFYILITKSKQTYIKAVAFNQILFKTDNQKTVYFAFKDFIFILIYTAVISMISLINPVASGLRRIDYLIVSMIVLFVIIYLSSFFEFYTFDILLSFAFAIFSTFFLLIDQNSDKQTIKTELKNTWLHFLISLIITLVIAIVLAIIVYQIFIQGQHRVTI	1 out of 5	Predicted	['GO:0005524', 'GO:0005471']
J3VGS0	J3VGS0_MYCGL	MMDQKRYFKIINVSRRQLALFLVYLATILFATAGIVSVMSYALVSPGGNNFTVYSEKLFKTSLVLPLIFFISFAISGLVILLTGKEGYRFSDQLLRQRFKFRILLTLIEIIQVVAWAFFLVILIGYFYPINKSLSQVYQDQLASLNFGNGSIKTGLLPYIHINNNFFADLKFSILNYAATVPFFFNKDMFSFANIIYFALYIALFIPYLKLSLFKKEERILSLVPFSGLLISLRSFYSENGDKTLLKHNDAGLRWYQKILLSNRTVFQIKLTSTVVYLSFFFLIVVLAFVATAITLIIRTNENGYTLILSERFINAYSINFLAIPSSEEYLLRYFRLSSFIIMMIIFIVFSMGIILDDNPYVFPKTIRKSKIGLSLSLIGIEIAQWSFLILFWGFFVAN…	1 out of 5	Predicted	['GO:0005524']
B3PNA3	B3PNA3_MYCA5	MNKKAVAISSLIFNLIISISWIVLVALIFRFVLLTGDETAARRFLQSYLGLIVLNFLIAVPAFICNILGCVVSFRENNIAAGVLFILSIVMGSFVIGIIAPIVLLSKKSPAKESTPQNPTTISNDQNSAIY	1 out of 5	Predicted	['GO:0005524', 'GO:0003677']
J3VGP0	J3VGP0_MYCGL	MNQNFRTIHVTERQLTLFIVYLLIALSASIGMLGLMSQAVSNDLLSYFFYDQSKFNISLFLPLIFFILLVGITLPILLTGKEKYQFSARVINSPKKIYTAITFIEIAQLILWVFFLLILITYFFPINQTVDQIYQTKTTTVDFANDQIYSGLLAFIKIDNNFFVDLKRLIIDYAAILPYFYNKNAFIFYNVVYLVFYLGLFLSYIKLALFKSKQRVLALIPFVGLVISFKSANNLNEQALDNDSQVNLKWYQKILESNKSVFEIKLTKQLFKLLIFYTFWIVVFTISAASITFLNQGEYKLNWSLENNKRYVIDLRSEVSIDQETLATIQGTILFLIPIPVFIGSIIFLVLNKNLYVFSTKLTKNKLNLSLVLIIMEIIQLLFIVAYPHLIAAIPNLAT…	1 out of 5	Predicted	['GO:0005524', 'GO:0005471']
R5MVF5	R5MVF5_9MOLU	MLKIKSNKKLNKLIYSLICLLVLVVGYFTTNYDNTSSSYENNADNNNEVLVYFIDVGQADAIYIKDGSSNMMIDAGNNADGKLLVKYLQSLNVDEFKYVVGTHAHEDHIGGMDDIINNFKIDNFYMPEAISTSKTFEDVLDALDKNKVIFQTPKIGDKFTLENTNFEVLSIGTDTSDLNDTSLVLKMNYNNTCVLFMGDASSNIEENLLNKDINCQVLKVGHHGSRYSSSDDFIKKVNPAYGIIMVGKDNKYGHPTKKTLDILNKYNVTIHRTDEEGTILMHLKGNDITFENFKTETNG	1 out of 5	Predicted	['GO:0005524']
Q9RFW4	Q9RFW4_MYCMI	APNEANRTIYEYNFKNYNNILSDPNFQHAIINSTFVLLFGTGISIILALIFSFIINSLISKSTKSVLLSVIYSQFFISGFAIGIAFTNFFGSKNLFFYILGLNQYSFTSGNKRLPIWIYYAIYQIWRSLPFNLILFAAALSRSDYKYKKLMLNDKLTLLQSFRYVYLNELSKVLFSILFTNFIFACLLLPSALLEDNFNVDLNYAHTLTSYTIKYFGWGSSGVLRYERAHSAAFFSFSYLVLLLCLILLLRPKTIKSIYKLIKKVILKNRGKYESKNNN	1 out of 5	Predicted	['GO:0005524', 'GO:0003677']
C7LKR3	C7LKR3_MYCML	MIKTIAIIVICFAIIIASMGLFLLATSYKDCFSRNKVTKKKARYLYKKEWITTLLITIIAIWLGLSMTGILVNPNM	1 out of 5	Predicted	['GO:0003735']
C7LKR6	C7LKR6_MYCML	MNWLLHLNSIIFAAGIDDSAIEKNLVQIADKVLKYISIVLGSFAGIIVILICIIAAYAWFKGTKSDNEQQRAAHFTKIKLLFGFFLFAIVMWAIAGLVISILKGVWAQPIDLKPATVLIPSLLGV	1 out of 5	Predicted	[]
Q7NAJ5	Q7NAJ5_MYCGA	MKTCLPPTVPVEGKQVPTDPKELIENIPRFVPKVRSLYSTLSSSALLNRFGTYNEANKSDVFFYFENPINTRFTYKVTALNNNNGKIDATVQIQDSVDKNATTTYTRQLDTVGLSGTEQQINQNRELAYPAMQKLFLNFYEAVGLNADLNYGDAIKVYVEPQTIFQMVYLAMRAINKPEFKNDLNIILSRSFGYSTEQSNSYFLNFLRNQLVNNQFLYWQLVSEMYKRIFIAFIRDFNKEDLKPKLIALLEQNNVSINQFNDSFAEARRKLLRLDSLTKQTIGSPQIQFDSLVTQIKEMNKTLRPFNLVYDSISNQANGDAEKEAGLAAALKSFSTDINNILANSRSIANPFLIMLAVFLGIISISLYGFYFMQLAFNKTKQISKLNKPLIITVLIIAS…	1 out of 5	Predicted	['GO:0005524', 'GO:0003677']
Q7NAJ6	Q7NAJ6_MYCGA	MKNKSKLKRLIYWQFGFMIPAVFASALSGVITHHKNSNNEYQLVNQAGEGLDPSTPTQPNDPNAPVANNNNGRADQAQEKPRQPANLATLKTDIDDKMSDTIGEFIQAIFLGKDNLIDQRIAAIQNQSDLSFEEKFNKTLYYSQIKAFFAKNQNEIKTNPSKFGLDIVYPYVLSANAEFNKGKIVFNNKTYENKIWGNTDTTNYKKEVTGEGNSITPNADPQKAKVQNTTSDEEGKNVLKTYFNALKQSATSIFLNDSDLPGVGKDYDINGRVTDTNDAGVFSNPPKNFNSWDDYIISKIRPRFIDFDLEQNKDPAEQDQQNQQNNQAVENLFTTNCSSWR	1 out of 5	Predicted	['GO:0005524']
Q7NAV7	Q7NAV7_MYCGA	MGYCISALAIGFDVYTHRHLTFKQYVYKNRFFYLCFYSCAVISIIVFIITLSVLRSTNSHLVELGVLANKNDPLLGWGTNPKNWYGFVFLYTLVPLANYNVIGTTFVVTLFWFNLFGFLIINFLNRVGFFWNTFLIVILVTYCFFSHLCLSVATENTEIGKNNPWLFEVFRYSGIINTMTLFYFGLYMRKYMRIWKFKCSVTTLVVLIVSAIVAQTVLDFTYYKKIAFDFILANAYASPLILILSWLWLNTFLGYNLESKKTKSKFIHQFNRFTNHIGFCYPIWFQLVGWTSTFIFGYLFINIIAKVDINPSWYQGLRLSFKLNADQNNAIFISLMFFNMFVVPVAYYYPAKFMVYLLNKIDHKIRTKRKNKLNK	1 out of 5	Predicted	['GO:0005524', 'GO:0046872']
B3PMV1	B3PMV1_MYCA5	MGSLYKNHSSYFFRNKVLLSLTIILFLSSFAVSPFFLNRSLLYNFNWITYFIIYTIVILLSFVLCHFFLISSRKNQYDQMLNSLYSNSRKIFISKYLFLLTIFSSLSFLIAAVVVLFMFIIFKNNAYNFIYFLGIFISSFFVFNAFFWIFSLFSGFSKSLIYKNIINVSLSILTIVPAILSRSFLDKNSENETFSELTKITEVSKENKINNYYVAKNSYQNLNNNSWSSFDLVNTLYFIPITIFNKLLERNHDISKLDNMKFSTYFIKNIIKKQKWNDANEHFIYDLHTRPLVSYDNGELLTLIKQEIYIKKSINQEIIGKIRTTISKLEWKKIALSDDEINLIELLSGKNNSLVQYLRRDWKYLLVNNDQLQNLIIDSFGLEFWNLLFEFYNLYSFNA…	1 out of 5	Predicted	['GO:0005524']
B3PMW4	B3PMW4_MYCA5	MSSMKSLYKNHTVYFFKNKTLISLVAILFFSSFAASPFFFIQPLLYNFNWIAYFIVYAIVILLALILNHFFLISTKKNQYDQILNSLHSNSRKIFISKYLFLLSVFGVLSFLIAIILASFMFTVFTNNFYNLLYFLGIFISNFVVFNAFFWIFSLFSSFSKNLLYKNIVNVSLGILVTIPAILVRSLLAKDASDESLSQITKITEVSKENKINNYYVSKNAYESQMIVLNFALI	1 out of 5	Predicted	['GO:0005524', 'GO:0003677']
B3PMF9	B3PMF9_MYCA5	MKIKFIIDSSSGLSQQEARMFGWELMPLQSDIDGKTYQNGVNMDVEEYSKIWRANKKVAASTSMTPLGLADQIVNEFINDYDMVVIYPISKHLSSQFQMLENFYKDNPKVYVVPSNKISFLMVFDLLVAEDALKKGESFEKIKEIFAQPNMTPLLIPEFNDALVRGGRLSKTAAAVAKLLKIVPIIKFENGVLEKAGIGRVFLKTIYKSMKTMFEEYQAKADTENNYVPIIIHAASDKIDEVVTNFKEITQMDKVYVSKLSNDVAIHTGIGAIVFCIAKLPAHLVSEFAKVSEIK	1 out of 5	Predicted	['GO:0005524', 'GO:0003677']
Q7NB67	Q7NB67_MYCGA	MLLYLKSGIYSRWTKIVILIPFAWIFFIKKQVLSRTENKQEQLEQRSGN	1 out of 5	Predicted	['GO:0003677', 'GO:0003735']
D3DEJ7	D3DEJ7_MYCGA	MNKIKFRVVSFNTKLRWLLIGKLPLERKARPKILEYIFFILNNIITLICSIVISY	1 out of 5	Predicted	['GO:0003735']
Q7NBU4	Q7NBU4_MYCGA	MRLFYSENGDETLLKHNDAGLRWYQKILLSNRTVFQIKLTSTVVYLSFFFLIAVLAFVATAITLIIRTNENGYTLILSERFINAYSINFLAIPSSEEYLLRYFRLSSFIIMMIIFIVFSMGIILDDNPYVFPKTIRKSKIGLSLSLIGIEIAQWSFLILFWGFFVANAELQLVDLRDGYRILPAIFPYPIRTNPDYTYLLYSSSDLFSTTNLFFLALYFSWFLIYAKAGMFSKKTRLLMYIPFASLFFVKHHALNTETETKNSYRCQML	1 out of 5	Predicted	['GO:0005524']
Q7NB66	Q7NB66_MYCGA	MVGFIAFWSYISLTDVFSYLIKPSDTVDDAYSLIYQSLSSNEHILLFDTMKNFVLTLLVAISIMFLIGIVIDNDTFLFANAIRKTKVRLVIILVIIELVQVLFIFFAWKYFSSFGYPSDQFDIND	1 out of 5	Predicted	['GO:0003677']
D3DEH1	D3DEH1_MYCGA	MKFTKIINITRRQLALFLVFLGTVVFASAGIISLMTYALSDQGFYFVI	1 out of 5	Predicted	['GO:0003735']
D3DEJ6	D3DEJ6_MYCGA	MQTSFLLKLLFTIIIINRLINFVLCIHTYYILTKTEFNKIYPIIDTITAILLISPLTIILFLIAYQKNELAFE	1 out of 5	Predicted	['GO:0005524', 'GO:0046933', 'GO:0003677']
Q7NB65	Q7NB65_MYCGA	MLFLITYFYPINKNLTQIYQEQVAKADFANKSIRSGLASFIKINNNFFADLKLSLLSYATILPYFYNKDSLTFWNIIYVSLYLALLLPYLKLSSFKSKLRVLSLVPFLGLILN	1 out of 5	Predicted	['GO:0005524', 'GO:0003677']
Q7NBU6	Q7NBU6_MYCGA	MMDQKRYFKIINVSRRQLALFLVYLATILFATAGIVSVMSYALVSPGGNNFTVYSEKLFKTSLVLPLIFFISFAISGLVILLTGKEGYRFSDQLLRQRFKFRILLTLIEIIQVVAWAFFLVILIGYFYPINKSLSQVYQDQLASLNFGNGSIKTGLLPYIHINNNFFADLKLSILNYAATVPFFFNKDMFSFANIIYFALYIALFIPYLKLSLFKKEVTKLILCNWIFSNF	1 out of 5	Predicted	['GO:0005524', 'GO:0003677']
A0A0D5ZKG0	A0A0D5ZKG0_9MOLU	MIKREKLNWKTRFRYFWLGKRPRERKSLPKIVEYLYMIFANIILLIFTILVIWEIFAFKSSENESLAENFNLYGWRILISLASFGYITIILCSIHIFYILSKTEFYKWSGILGVVFSLLGLSPIALFFLMVSYSKNEIAFY	1 out of 5	Predicted	['GO:0005524', 'GO:0003677']
B3PM89	B3PM89_MYCA5	MLSIDIFNSIYLICFIFFSLAFFFKFSNASINFWKWFTFSSLFAAFKSLKIFLAASSSLSIVSIICSSSFFVYGFT	1 out of 5	Predicted	['GO:0003677']
B3PMY6	B3PMY6_MYCA5	MNYFVIISMPFWVFASVELAIYLIFYLFIVYGFSKNYFKIRIRHDKKFLNVGLNLTILFLIATNVFFIFLFVFLIYQIIYKNELYIFVYLALDVVIETLINIILISGIYIIKKYKKDRFYYPRGGAFGSILIFLLSWRLFIWHKMTDHEEKIIRDQLKDKIEDIKTLDDLIGLLSIIEEREKKWDLKINRFWYDKVIYNVYGEKFEWTTIDNVFAALSKHQVDKNAKEN	1 out of 5	Predicted	['GO:0005524']
B3PMW7	B3PMW7_MYCA5	MNTNEVLINLAWMIPTFVISILVPLIHSFFFRNKLIYSWDFYINNLKIPKLTAFNRLKALKHLIIFQISWTLAIILGLITLSKLLKDYFYIIFLCMIFLVILRVYGYVSIITMYKRLKKYCLEYNKFNIDYFYEKEEDINFISKNSYLAINMFLKNQIKIKNNNFKFFLSMKKIEKSLNKISNPKKKVEYLDDICFLDEGISEINKIAFTREMMSHLRLTLIEKYVTNN	1 out of 5	Predicted	['GO:0005524', 'GO:0003677']
J3VHT4	J3VHT4_MYCGL	MNAGYSHVDKQEKANKLFGKTAIAKAIWIVCLLGLLAAFLRVYTVFLIKF	1 out of 5	Predicted	['GO:0003735']
L0RV82	L0RV82_MYCC1	MDQMLTMDKINKINDKYLDSIFFDLDGTLLNSQKQITEKTLLCIKKLQAKGKKVGIITGRPYFFAKYENHLINADFPLIGCNGALIYDFKKNEIIYKNPINKNATIEIFDKLIKNNITFLLYTTEEIFGFYSINEYPNWFNWLNNSINKLPDKFKFKFNAYKYKFNENDFEIQQFDIIKILVIVSDSDLTYVHSFCDELRNIKGIYTIKSQSNVIDIMPNDCSKGEALNMLSKIQNIDLNKTIVFGDEHNDISMFNVSKYSVAMGQANLEIKNAATFITLSNNDDGIYDFFEKIN	1 out of 5	Predicted	['GO:0005524', 'GO:0003677']
Q8EVC2	Q8EVC2_MYCPE	MKMNYYNKKCLGCGEFFSKDEKSPSYVKEAKENTLYCQRCFRLKNYGVLDNSNIDDAFIENNLSSIDFSLGSIILVVDVFNIEDSLIDEFKNNKNVLLVINKISFFNMFKNILSVTERIKSYIKKLGWNQQVIFYDSVNKFNIKNINAWIEKEAKAKKKVYIVGKTNVGKSSLINALLKFNDKDPCLSVSPIKNTTVNLRKIELSKYSSVIDTPGFQNENNFLSIIKQNNKLNFKKMVLKSFALKDDNQVFFLENIARIECSEIQKGLNSSISFLIIDKFNIHRTNIKNKEKILNKANEMFNIFLDDKYKLKEIIFSNLEKDIKYTMFLNGLGIMSIKNVQEIKVFFPEHFKVELIKEFII	1 out of 5	Predicted	['GO:0005524', 'GO:0003677']
R5Z3Y2	R5Z3Y2_9MOLU	MKDKIIKNNILLKILTIFVLLQPFLDTYILFDASFTGEIGFSPSTLIRYLFIMVLAILFVFTIKSKKKYVYYLVYGLMVIVYVILHHYYCLNMTTLFPNNFNYSLMQEIEYIIRLTVPLVLIIIASNLNINKRLFNNVCIWISLIISSIIVITNIFKISIGAYYTQTVQYNIFDWFNGIHNSVSFMYTATRGYFNYANLISSLLFGLTIYILYLVISECNFKNSICLILNFFAMFMLGTKVATLGMLICLIIMILCYFFFIIIKKERFVLKPFIIIVVLIGLWFVIYPYSPCYNRLNGNNNDNNKNNEVIEDGKFNKFLLTLNSLSEYDKINYSKTFIKENYKYFGIRKDYMFKKYSYEYDPLFWIEMYNEDTFNKKDNRFIAEKVLQRIEQNNTNNKT…	1 out of 5	Predicted	['GO:0005524']
A0A3B0PLX7	A0A3B0PLX7_MYCGL	MRIKDIYKIVNVTRRKLAILLLFLGTIIFASLSILILMNQTTANGQNNYIIYDKNKFKIPLFLPLIFFILVSVIALFILVSGKESYQFGDKLLSRKF	1 out of 5	Predicted	['GO:0019843', 'GO:0003735']
Q6Y8R4	Q6Y8R4_MYCHO	LFMILTTYWLLWQVIFQSILLIPQVGHFFSQITFYYVNWYAPHSATLAPAHGEVANSLNVLIPWDVYGNYLTHYSNVWNTIKSTEFNPSWNNGILLNGVQLSYQETMSYWYFYQHLIHGYNNPTWPIIIFAVLGALCGGCAGGIAWKNSASTAGGDFVVYYISRTKQKEPGLISLIVAICFAVFSIVVISICELTGVISHAQNGNPINHAALLLRIICTFVYIFLYTFIMASIYPKYRKVKLEIYSKNPDLILNKFKEINYWHAYTIDRMLGGYTNTETVKIETYCLFLEQNMIKKEILAADSNAWITSSKVENVSGRFNTSKIEK	1 out of 5	Predicted	['GO:0005524', 'GO:0046872']
A0A3P8MEE7	A0A3P8MEE7_9MOLU	MQKNRRLENKKSTKVSFKTRMRWLFLGKWPNERRSLPKILEYMLLVFTQIIILILEILILYLLGKNKWNFEGKYLENIVNEIKSYTYRILFSAALLSYIFAIFVCIHIYYILDKTEFYKWSGIIATIFALTFLSPIAIIFSIVAYEKNIIVFE	1 out of 5	Predicted	['GO:0005524', 'GO:0003677']
A0A3B0Q9D5	A0A3B0Q9D5_9MOLU	MAVICYLVNLVLSIHVLYILNKTEFNKRFGVAGVIFSILGMSPLAIIFLIIGYQKNELAFE	1 out of 5	Predicted	[]
R7NHB4	R7NHB4_9MOLU	MFRILLYIIGVIFTSLGLFFIIIYLNLLTIGYSFIEFVHFISRRVEVWLFLIGIILIAVSLERWIKNELLLRHNIKLGRK	1 out of 5	Predicted	[]
R5LP58	R5LP58_9MOLU	MEKKNSKRKRKSKKIFIAILMILFTGVILTASTYAWFTANKTVTVSQIDVNVTTSEGLQISTDAVNWKTIISNDDITGANYPGVTNQLPSQTASIKPTSTVGDIDATTGFMKMFVGSVTTNGTGAYILTTTQSTETNSTTSGDFVVFDLYFQTNVASTIYLTANSNVQASGNATGIQNAARVGFVIQGNAAAGTDATTVRALKNDGTVKPIIWEPNYDVHTAAAVKHASDVYSVVTSQAGGSKIPYLGVQADIAEGANIALNSTDATYFKSITPDIYSVNAGIPADKYAQAFALQAGITKVRVYMWVEGQDVDCEDNASGGAIAYNLQFSTLDKA	1 out of 5	Predicted	['GO:0005524']
R5MC38	R5MC38_9MOLU	MKNALAPLKRFIQNKNTVTIICIVVGILTLVIGYNYRVNKAIDLVTIPYALKEIPRKTQITKDMIGHVKVPRSLVTNAKNIIQTDKDLINYYSSYSTDIPAKSLFYKEAVLKEEQMPDYAFMNMKDGNTVYSLKVNNKSTYSNRFRPGDYIDLYMEAKDNNKVMMAILVKSIKIKAIKDSSGNSILENTLSGGTPAALLFEVEDSLFDLLKKSEYVSNVEIIPVPRNSNYTKEEGSTTVSTEEITSYIYNKTETITN	1 out of 5	Predicted	['GO:0005524', 'GO:0003677']
R5MBD0	R5MBD0_9MOLU	MNNFVKVLYPKKYLVNLNKKIKRLGINNKIRIDTFLITRLLMEFIIFIVLLLIPVYGIILSFLFTILFHYLYEDVLINSRIIKREQVIRNDLETFIKLYLLGLNQNNDAYLVFKMVSKNLDSDLTREIVYLNKKYNNFNDVVTNLISVIPEYSFSDDILMLSSNDTKISAEGILNKILADKKVMQEKIISSIPVKIVLFSVIFLILTLLIIILGPKYLG	1 out of 5	Predicted	['GO:0005524', 'GO:0009378', 'GO:0003677']
R5MHT5	R5MHT5_9MOLU	MDKIKEEIKKVLSNKNTLTIIIVIIGIICLYAIYNYRVTQAVTTIRVPYAKKELTSRTQITADSIGYTELPKRIAKNLGIVTSTANITSNYVKYGETIPANSFFYKDYIVSFEEATTNEFSDIPDGYTAYNLTVDINSTYGNSIYTGNYVDLFVKANSNANRVIFGRLIQGIKVLAVLDSSGNDVFESSTEERTPAQMWFALPDELYTLLKKTEYIGGITVMPIPRNASYSATDRDATIDSQYIQNYILSKSITISQNFNSNTDNQNTQDNANLGE	1 out of 5	Predicted	['GO:0005524']
A0A3B0PY50	A0A3B0PY50_MYCGL	MKKYFKIINVTRRQLALFLVYLATIFLASAGIISLMTNAIVSPGGNNFVIYSENLYTISLILPLVFFVIFAITGLAILLTGKESYKYDNKLIQQTYKFKTLLAFIEFVQLIAW	1 out of 5	Predicted	['GO:0005524']
A0A3B0PHE5	A0A3B0PHE5_MYCGL	MKKYFKIINVTRRQLALFLVYLATLLFASSGIITIMTYGIAFPGGNNFVIYNENFFKTSLILPLVFFVIFAISGLVILLTGKETYKFDHKLIYQTYKFKLILSVIEIIQAIAW	1 out of 5	Predicted	['GO:0005524']
A0A3B0PDJ8	A0A3B0PDJ8_MYCGL	MKNYLKIINITRRQLALFLVFLGTVIFASAGIISLMTYALSDQGFYFVIYDQMKFNISLILPLIFFVIFAVAGLTILLIGKESYQFSNKLIKNPNW	1 out of 5	Predicted	['GO:0005524', 'GO:0046933']
A0A3B0PAC8	A0A3B0PAC8_MYCGL	MNQNFRTIHVTKRQLTLFIVYLLIALSASIGMLVLMSQAVSNDLLSYSFYDQVKFNISLFLPSIFFILLVGITLPILLTGKEKYQFSAKVINSPKKIHTVITFIEIVQLILWVFFLLILITYFFPINQSVDQIYQTKTTTVDFANDQIYSGLLAFIKIDNNFFVDLKRSIIDYAAILPYFYNKNAFIFYNVVYLVFYLGLFLSYIKLALFKSKQRVLALIPFVGSVISLKSANNLNEQALDNDSQVNLKW	1 out of 5	Predicted	['GO:0005524', 'GO:0003677']
A0A3B0PK99	A0A3B0PK99_MYCGL	MKFNISLILPLIFFVIFAVAGLIILLTGKESYQFSNKLIKNPKQLKILISFVEIIQLIIW	1 out of 5	Predicted	['GO:0046933', 'GO:0003677', 'GO:0003735']
A0A3B0PGX0	A0A3B0PGX0_MYCGL	MMDQKRYFKIINVSRRQLALFLVYLATILFATAGIVSVMSYALVSPGGNNFTVYSEKLFKTSLVLPLIFFISFAISGLVILLTGKEGYRFSDQLLRQRFKFRILLTLIEIIQVVAW	1 out of 5	Predicted	['GO:0003677']
A0A3B0PH08	A0A3B0PH08_9MOLU	MEENQIKKKNFKDSLFNIFGFVVIFLFLAIGVILFLAATQKLGKINKGGVIASYVFGTIFILIFCLIVIKIFLILKSQNKYAKQALDVNKIFEYTPLTEEEKKINDLFLDAYDKEIPSLNIYFGAFVEIEKKHYKKDIDLNSPRIRMLMQQMIIDGIAEFGFFDLYLVIDFSRSINKKLVW	1 out of 5	Predicted	['GO:0005524']
A0A3B0Q0C6	A0A3B0Q0C6_MYCGL	MQTSFLLKLLFTIIIINRLINFVLCIHTYYILTKTEFNKIYPIIDTITAILLISPLTIILFLIAYQKNELAFE	1 out of 5	Predicted	['GO:0005524', 'GO:0046933', 'GO:0003677']
A0A3B0PYA1	A0A3B0PYA1_MYCGL	MKFTKIINITRRQLALFLVFLGTVVFASAGIISLMTYALSDQGFYFVI	1 out of 5	Predicted	['GO:0003735']
B3PMU9	B3PMU9_MYCA5	MNRKILLGTLTSLTLLPTILLSASTSINSKNEKTNNLAVKNNVSRPKTKVKYAINIDNKEMIFDSKERIYDYLSNKIQINGYLGKKEYKNYDGQINMDPNKLNSVDFAKIKKAYKDIHGNYTDNLDTVIRSYLPEFAIAKRYYDHRNRPFKDAEDAKNSIIQNSTDDIVDNLFYKLNYHSNGQTIKKHYNPYNEYDVKELMQDIYDRKVLVDKIKTFEALKLKADDGSERFLSYKGPINNFFSTLFTKAIQEFTNQATKKRYKVTLKLPRMDKMAYRNYGKAYFKSFSSNDDNEWQYANGNRTEIYKYVDEDWLKEYFEELELLKNSEVTKEFVNKNFNRYYSGKLWKEVIVENRRIKRRISKPYYNHYADLKGKFLDFKSLNLMAQNNQWDNRYITVL…	1 out of 5	Predicted	[]
Q7NBZ2	Q7NBZ2_MYCGA	MRKRTKFYMYSIATLSSLGIFLSSCTRASQPVQKGEFDDKVVIQTAQNQFYPLMSAFSQLVDLYNKQFANTPGFLPVELQQSEKTNATSELQLTNNVVGSIRSNSPLVPNIILADLNAAYQINGFNRLLDLSNNPIINESYFDSDIYNNFNKISGSTQSSDKVYAIPFNLTTTDSLVFNKPVMNLLFSLVEQGGGTVDKNSATYKELHMEDFMEKIPNKKWKNLQVKSNEIYKGLTVDDKTFSNLESMFEFSKKFTEGLELKQTPTVTGQQRDLKVFMLNYGPTIYQKYLWSKLGNSRDSWLWNLKLQDNQFDLDFSNLKKTANQNTIGEAYDFFKNNYTTLNLNDEQVLKSIYFGTGGKSDWAAWDIRNFDTAFGIASHVGWNQSVVSPFTIRTFRST…	1 out of 5	Predicted	['GO:0005524', 'GO:0003723']
B3PMQ7	B3PMQ7_MYCA5	MLLASALGATLFATSVVAASCDNTEKKPKESKKPESEEPKKEDQKQKPEEPKPADPKSDESKKLEEPGKNNVEESTKSNPSNTTEGETANSTEGTTDSEDVNSTEGTTDSEDANSTEGNTDSEDVNSTETTTQGSLARK	1 out of 5	Predicted	[]
Q48958	Q48958_MYCCA	MNASLQEVKQVALKVINNVRTMGMAISPCILPSTGKSNFSLNEDEIEIGIGIHGEPGVYRKKITPVNQIVDILIERILNDITINKGEEIAVMINGMGVTP	1 out of 5	Predicted	['GO:0005524']
Q48957	Q48957_MYCCA	MKKLINSSETLVNEMLEGLVKAYPDKLKRIDNFDVVIRKNSPIENKVALVSGGGSGHEPAHAGYVGYGMLDAAVAGAVFTSPTPDQIYQAIKSVDSKKGVLLIIKNYTGDILNFEMAQDMASMDGIEVESVVVNDDVAVEDSLYTAGRRGVAGTVFVS	1 out of 5	Predicted	['GO:0000287', 'GO:0004170']
Q6MT86	Q6MT86_MYCMS	MKYKGKTRGEDTYSKENEFDASGWGDTNFVVYELGYYDDGKGQIQAIKLPKGVVLVPKDLPKEITSLKELFKDAESFNDQNVKNWDTSNVEIMESMFEGAKKFNQDISKWNTSNVVNMSQMFKDAKSFNQNINTKYSRDKNKYNMSWDVSKVKNMQSMFEGAEKFNSDLYNWDTRKVSAMRDMFNGATSFSKDISNFDVKGVVDFTDMFKNATSFNKNLSNWALYDNEPTDLDSGATSWISYYKPRSKRDTSNIIKKSDEGYLNTTNSLYDEEITKLIDKHKIEVEKQKAEAEVRKQKEIPNKIKDIWNKDFKGKLNSAQKFKDIFKEFQEKIKEDIDLKSVSIKLANSSLENKRFRFDSTNTTIDTRIKVEPQSLDILLDNQTIKLEPGSVKRAWKAV…	1 out of 5	Predicted	['GO:0005524', 'GO:0003677']
C5J6K1	C5J6K1_MYCCR	MIIKRDFYLNQIIDKKENGRIKIITGIRRCGKSYLLFNLYRDYLLSSGIKENQIITIALDQIDNIEYRNPFRLNEYIKQKTKNINKMYYIFIDEIQLSENVSNPYIESSEKNITFVDVLLSLMKHSNLDIYITGSNSKMLSSNLLTQFRDRGDQVHVHPLSFAEVYELFDDKSEAFEHYFVYGGMPHIYKLQNDEQKSHYLKQLFKQTYIKDILERNQIYNEQQILEILLDFTSSNIGSLTNPSKLAKRFLSEKQIHISSNTIFKYLKFFEESYIIQCAYRYDVKGSKYFSTPLKYYFSDIGLRNARLNFRQIENTHIMENIIYNDLLRRGYNIDIGVVEHEFKNGSTRKKIQLEIDFVINKGHKRYYIQSALNIDNLEKKEQEITSLKKINDSFKKIV…	1 out of 5	Predicted	['GO:0005524', 'GO:0003677', 'GO:0003678']
Q9L8P7	Q9L8P7_MYCPL	MNKKILLISSAILTTSVVAAVAIPITLLKLNSTNVENKIDLKIENKKIDTSFDNKAKFTLVLRSKQLNLYANNKFEIALVNSQNPNEIHKKIFSLTEFNNDKNEVKSKIEFTNLIDNQEYKIKKISFVKEKENQNDLPKFIYENLGIESNDKNYFAKFKTKKVDFQLTKINFLRNGKEIKDNQFSESDSISIELSYNKATNSTLKKKAKITFSYEILENGNKVKKEIETISENAINSNTQELIFKIQPNTLRKNTNYKIEKIEYQVNENNWENIKIDEKLISKNFSIISDFNAKNLDFKYLKNESNINKLVVESNLENNNNLFNNKNITIKYFDVSNENKILETNNVEIIKSSEGSKKIRFEINDPKLNTSYKIKQIILNSKNDLESPKLKQEFEINKV…	1 out of 5	Predicted	['GO:0005524']
B3PMV0	B3PMV0_MYCA5	MKKNYKIISVLLGSLLPITIIPSVLGIAISSKKNLVDKGLYFKNEYFTNYSNFENHIRNEIKETQQYDEKTIYYASNINKQFDSELSLNKFLYNNIKSHDVSLSKDNKLYANNSNLPLTNQQINELDFNNSNSNTRVYLGKDNVAYETEEEAKLSYFNSAQFYKFNNKFYKNKESIINELILEYNKIKSSSANDENKQLEELKKIYKLEDTSFMRFNAPNGVISNVDFTKNGALDQNLVKKFINSNVKRYIKWKDKIYGIEDFIQNHFNKLAWKDSSIIKVKSTKANKKYLVDVDKTEDANFYGDYILTSPSDDIKDFKNYSKWSKRKRNENIIDYHESIYKEIVNKFVSNLMMTVNNYLLDKKIEENKDGKAELLKKFHENFSIFNFLPLSEEAQNLI…	1 out of 5	Predicted	['GO:0003690', 'GO:0005524', 'GO:0004222']
C7LKR0	C7LKR0_MYCML	MLSDNPILNIDFIEDGVIKQDNELETSEQKEATLKTEVKEISQPTKVSSNEKWTAKEVEEQKAKETDYFKQLVEKADKEIEEIFHKPEELKNFFAFATTLQNNYSSRNLMLIHQQFPGATIVKSFTEWKREDLSVKKGEKGIKIIRPLVDEYVFINNNGENQKVFKKNWTRDIWQKIKNNEIEVHEDLLGFKPANVFDIAQTNLPKEEYPEDYFKDFIDEDTAQLKFNELVLSELKLFVKEKNIELKPKASLGQARGLTTINDLGQKVIYLNEHNSTKQNIDTLLHEYAHIKFNHSYKTTERAECEYQAEMTAWALAKTLKVDTTENSYKYIGRWLQTSNVVDKRKWMDETISTLKVIRQELNQHILKSIETRMERKKELEEKEEKKHKQVLSLKQ	1 out of 5	Predicted	['GO:0003677']
B3PNI4	B3PNI4_MYCA5	MTKKSKIVLSISLGATLCVTTASTGVLVYVIKKQQAKEKALQNARANYQNVLGMLNNKKAELSKQNDDNKFNAIIAQLDSQKTKFDKLFEESKNSIEKLDKLCKDIKEYLDSTIIPWEKTAKDLQSLIEQITKKIASLSDAKLDNIKAFANGQLANAKKVVGVAERQELGDNIGILNEVLKYLTIYDKKTESKEVLSNMVTRATTLKEEIDKEDDYASLRSALESAFKAAKTILEDDNKTGIEYLDAAIKLRETILVTEASQLSAIKNERRKLNTLISEIKHYLSMGIKDSLKSEVAKLNSQIADAVQKEASLKIGEIKKAYQSLNSAFEKFKALNEK	1 out of 5	Predicted	['GO:0005524', 'GO:0046933', 'GO:0003677']
C5J6J7	C5J6J7_MYCCR	MKKPNFKTSLIIGLSAVAALTIVVAPIVAVRAKANDYQRKLNASSQEIAKAVAFKSNFDFTRDDFIQLASSLTVNEAYKNRISAQSALDLHNDKTYSFELIDIVDLSPLKAKAPNMQFELRTISATEDANNITKAEGGEIKGAILIGIDEKNKLYYSSSANILGFASPSTNAFANFIIDQNTSKIQLSSASILKYQSPSTLAIAFQKTFEKELAANNNQNALAFAKTVAAFGGLSLFDQTQKPTILPANYSLAAKVDEQNRLSFAKVDSSTGELSIILELINSNNNEKQEVILNFSKISGLSQNLTSQLASTFSKYYKIKDNLANLLATNKLSLAQVLYSSTIPSVLAQSDEFKDKSLADIQKFDFWFEQRDQQQSLQFDTEKNGIQASDFSIDFPKTN…	1 out of 5	Predicted	['GO:0005524']
Q6MSZ0	Q6MSZ0_MYCMS	MYFLKKKKNKILTIALVATLAASVSFGSVFYYSFSDNHISFDTSSNGITDAELAPINNAINDAIVSNRDNKLKPSEEKIIKETEKKIEEKIIIPPAKKEEKIEAAKPIPKPVVRKPETKITSPKITRRKQTIIIAGIEVEAEIEGPPGFVTHQRDKDRKISNPTKPYQNHTVNKILSVKVTDKLKEQVAKDALNGGNGYDKGAGLFNNSIFNVLKKEFNSGKELNNILSTLESVARQNSGAFQNTLERYKKLLDSPNVINFLKSEAQKEYPKLKSKFQTKNQEYIWLIANLDQSKFTKIASTSEKYLEKGLTISPRSAFINEAGEIDSNGWGPPDEYNTVTSRLRRDNSEYRVFDYDEYYNRSSDKIANGTYPGWVKKDVSEEYSKKYNFKASDGIRFS…	1 out of 5	Predicted	['GO:0046872', 'GO:0003677']
Q6MSY8	Q6MSY8_MYCMS	MYFLKKKKNKILTLVLVTSLATSLSFGSVIYYSFSDANISFDTSSNGITDAELAPINNATNDAVVSNRDNKLKPSPKEEIRKTDSTEKLVIPTVRKDDKVTEVAKPEFKPEIRKPDSSNIKPAITRSTRKIYISGVEVEAEVEGPPGFHVHEEDKRRGISNPKKPYQNQSVGKILNVKVTNELRNSVIKNSLTGGEGYDKGAGLFNNSLFNVFDKDLSNTNDVEKTLEELEVVANQNASVYENTLERYKRLLDSDNVVNFLKEGAKEKYEELKPKFKTNKQRYIWLIANLDKNKFTKIASTSEKYLKEGLTISPRNAFINENGEIDSNGWGPPNEFNTVTSRIQNDNSNYRTFSYDTPYNRSSHSIESGNYPGWTKKDVTSTYTKDYGFEEGKGITISE…	1 out of 5	Predicted	['GO:0046872', 'GO:0003677']
C7LKR8	C7LKR8_MYCML	MKEKPNKTQETKTSELKTNQVPVKKKSNELLIAFRLYNKTDIIRFEEWKKELEINGESVSNAISNVIRNYLLEKDKQIVLKSVREDLYYSLRKVMFSSLAPFSANIIKEVLKNRVEDVLLNKKMDVLLNNLINKTGRELNDISEKNLAEARYFEQMRELFIINNEKAIKKVNEKIANIKDRQKKFEEYEQQSLKLDSEILSETSDDEFEYDLDLSDLTITK	1 out of 5	Predicted	['GO:0005524', 'GO:0046933', 'GO:0046961', 'GO:0003677']
C7LKS3	C7LKS3_MYCML	MNLEIDIFDNTNQTTASLYKEFVQKINQDEEIFRTITRKKIHPNWKVFKRYQLEWITLGGIFYLNITMYETIDLSTKKHRRFVYYHHSKIKEISKTKYDIDCIKLAIKFYLQSIPVPNHLKKLLPSKQLTKFYTKKFGIFDQIQQENLKKLEQLERDFKQTDEQIYIEMDDLYINHQAEKKKKMRVREVVFHTQNNKKLENVLNLFFTKNLDEKLNEFNDIEFIFKTLKEVMRRTKNSKKMVVSGDGARWIKRLTERLNLEFSLDLFHIKKALNLAFGFNKYAPKENKKLFKNWYNLTLNLSWKEAFEYAILTKNIFLFKQIYKEFLVESETKIVSKTILLNAKNFYKLIINNSKYVFNNDQNYSSFTEHFVYNSFKKHIKKSQSLYSFDTIKMKVIYQ…	1 out of 5	Predicted	['GO:0005524', 'GO:0003677']
C7LKQ4	C7LKQ4_MYCML	MIVKLEFTNNSFNKKANKKSGKVHDFNFYSSGVFINYITRNNAVYVQNDDVSKEELIKEWQNSKLEFKDFIKTKTRKKQKIEDKSKTGLYRLFDETPVDIDLKKAKKILKKLNPNQNVWELVINPGQLGIDYQMIDKKEWNDILNKTTKNLFKVNNLNPNNMTGFWTIHTNTEFVHLHLCFFEKQADINNNFRTKGKFKKQSLERYSEIIKTHIISNKDYENLYQVKNEIWDSRKEIKNFFKDGIKSAFVEHSIKVIKEFYKNGNNKNYSLTKDNKRVNEAVWDIFNYIKNTTPELKRKYKEYRESIENMKQQTFSSEQVSKLKNEFLDKEAKEFEQQIGNTIVKDCLNSNWTDIRYHSNSYSSFKPNKKKKSNLDYLVDKWKFEFNQIQFKKKMEALD…	1 out of 5	Predicted	['GO:0003723', 'GO:0046872', 'GO:0003677']
Q6MSY3	Q6MSY3_MYCMS	MYFVKKKKNKILIYALLASLATSLSFGSVIYYSFSDANISFETSSNGITDAELTPINNATNDAVVSNRDNKLKPNPEKIIKESEKQEPNKLIIPKKEEKEIKEVAKPKIKPEIIRPETLKPKPSTTRVKTKIIINGVTVDAEIEAPPGFVVQPNDKTRNIANPTKPYQNHIVEKILSIEVTQALRDSVIKNSLTGGEGYDKGAGLFKNTLTNVISREIEENKGDIHKALESLEAISNQNSNFFNSSIERYKRLLDSDKVIEYLKPEAKVQYPKLKGEFKTKTQEYLWLIHNLDQSKFTKIASTSEKYLKEGLTISPRSAFINEKGEIDSHSWGPPDAYNSVTSRLQRDNSTYRVFDYDQYYNRSSDRIEDGTYPGWTKKDVTNDFTSSFGFKKGDGITI…	1 out of 5	Predicted	['GO:0046872', 'GO:0003677']
Q9RFW7	Q9RFW7_MYCMI	MKYKGKTRGEDTYSKENEFDASGWGDTNFVVYELGYYDDGKGQIQAIKLPKGVVLVPKDLPKEITSLKELFKDAESFNDQNVKNWDTSNVEIMESMFEGAKKFNQDISKWNTSNVVNMSQMFKDAKSFNQNINTKYSRDKNKYNMSWDVSKVKNMQSMFEGAEKFNSDLYNWDTRKVSAMRDMFNGATSFSKDISNFDVKGVVDFTDMFKNATSFNKNLSNWALYDNEPTDLDSGATSWISYYKPRSKRDTSNIIKKSDEGYLNTTNSLYDEEITKLIDKHKIEVEKQKAEAEVRKQKETPNKIKDIWNKDFKGKLNSAQKFKDIFKEFQEKIKEDIDLKSVSIKLANSSLENKRFRFDSTNTTIDTRIKVEPQSLDILLDNQTIKLEPGSVKRAWKAV…	1 out of 5	Predicted	['GO:0005524', 'GO:0003677']
Q9RFW3	Q9RFW3_MYCML	MKFKGKTRGEDTYSKENEFDASKWNDTDFVVYEIGYYDDGNQIQSIKLPKGVVSVPKDLPREITSLKELFQDATEFNDPNIKNWDTSNVENMESMFEGATKFNQDLERWDTKNVSNMAFMFREAATFNGKISTWNTSKVTTMSAMFNDAKSFNQNINTKYSKNKNKYSVSWDVSNVDKMQEMFKGATSFNSDLYNWNTRKVTAMRDMFNGATSFNKDISSFDVEENGDFTDMFKDARSFNQNLSNWVIYDTKPGDIDSGASSWISYYKPRSKRDISNSIKKSNEGYLKTTNSLYDEEITKLIDKHKIEVEKQKAEAEARKRETEAREKAEAEARKQKEIPNKIKDIWNRNFKDKLNSAQKFKDIFKELQEKIKEDIDLKSISIKLADSSLENKRFRFDP…	1 out of 5	Predicted	['GO:0005524', 'GO:0003677']
C7LKR2	C7LKR2_MYCML	MPKRDYWKNCTPAEKQFWEALDEEYKKSKTYIPGTRVVPDTYDGFEDDVQEYIKRLKEEENQK	1 out of 5	Predicted	['GO:0003677', 'GO:0003735']
D3DEH2	D3DEH2_MYCGA	MSAYDLTSKQALSTTAQQALTDTIAKEQAEVDKVKNNPTPETYNNSDWSRIYLNKGALASLTDWLTFKSELNKDPANNSIAFIHTDEKANRILSILNGAVSGITRSADSTNLTKENLLRQINDALGSTDQ	1 out of 5	Predicted	['GO:0003700', 'GO:0003677']
Q6MUJ9	Q6MUJ9_MYCMS	MLKFIKNNKLWVAIISVFAIFLSSFGIFAKSYVDSNKQKIVNKVQNYVQASSYAIQSRILKETENLNEAYLNQKIGKKSLLNEFSSDFIWRPNNSKTTSTDTISDLWKTYFGSSTNILDKNLQIQYKTNNQYKSIENSKGEITPQNIDFLFSISKSLEKFLNGFSPSLASLGLSFIQNTVLNNRDDPNFKNYKDGLNKFADVIENNKNLFSYLAKLLTPKQLEKDHYKNLTIKQALIKNINQIAAVIADNKEFAKETEVDKIPEALDKILAELGLDSLGEIIGELISSKNGFQNLGKIFSKIKDIFTSQNFQKLKTKGLELIDKITPYLATYLYSELFFGLYYVTHEEFKNPSDLTKQKVNVSNFSALVNNKIDLNVLINGFLKVLKDKKSFDRFYNFI…	1 out of 5	Predicted	['GO:0005524', 'GO:0004003', 'GO:0003677']
R5YDP7	R5YDP7_9MOLU	MNNKVNNPEVNVSKTINMNEKNYLEVILENEKNMSNNLSIAIDEASNDLLFDKFYDIFDDVKCAARDAFNLMFKNGWYTLEKAQDNKRKEENTKLNDKLNELNTK	1 out of 5	Predicted	['GO:0003677', 'GO:0003735']
C5J661	C5J661_MYCCR	MDKKNNLSTKINNLVFDLDGTLLNSQKEILPSSIKVLKRLQKEGKKLIFCTGRPWYFVVKYTKLIAPDLPIISCNGSLVYDWKNHKTIYSLAFEKATVYKIIDILIKNEIVFLIYTTKKMIAIGNLKNHINWFEYLKRENAKIEEDQYKFDIDFYDFQDFEKKYIQDDVVVKFLLIQADSKAENVAKATKLLEAEEDIYFVKSQDKVIDIMTQGSNKGKGLEFLAQEYGLDLEKTIVFGDASNDLPMFAVAKYSVAMGQAKPEIKSAANFTTQTNNDDGIAYFFDNEWFN	1 out of 5	Predicted	['GO:0005524']
C5J5P1	C5J5P1_MYCCR	MKHKKRNKFLFLLDLDGTVLSDSVTGEIHPDTEKEIKRATSEGHIVCILTGRPWRSTKDIYKKLELKTIVANFNGAHIHNPSDYNFVPEISYLNLNEILYILGDQKVKSEISNIAIEGPGWAKLKKRDEQLEQVFGFNLIPDLKAGINFNKIPLRPTSLIMDTKLSTNVAELKSYLERKYGDIGEFSAWSKGEGTTYVFDMTAVGVNKSKVVSMLARYYNIDLDHIISIGDSFNDIGMLSVATISVAMKNSDPEIQKHATVVLKKTNKEGGVGHYIKKFLKDPEKEIAYSKNIKKIRSSVSVDLK	1 out of 5	Predicted	['GO:0046872']
R5LIZ4	R5LIZ4_9MOLU	MMQVQKGQVKYKDRTDIICTYGVVDNGKQYYFLDGEKLGKGRIVASTALVEAIDPMVSASNIGVIDSDGNVIIPFEYKAIKPVADKAMIVELVNPITPSVIEAAGLRKEPLAATRLVTTPATIKEKVNAKMGPGGRFLFNDQFSEASVYDLDGKNLLDDKLYSFIGYNNDTLYLATNTPNTDVLTYSFGGKSDVDVIDTVEDTLDVKEMSVPTEVIDEALSDDGHEENTLHPVEFKEDKSNLGSPDFPDVPIEEVNDSDEVREDEKFDLEEEKSFSLPKVENDTVVKTPVFKPNPVSLFKGIEIEEDGRDLPIENDNKKDSFFSSSLVDNMPVVDDSIIEDTATVMSGLIDQNRRQKKIIAEREKQIDGLLDFKRKAFGENKTLVENNESLKKKVRVLE…	1 out of 5	Predicted	['GO:0005524', 'GO:0003899', 'GO:0046983', 'GO:0003677']
C5J656	C5J656_MYCCR	MHIAIFTEHFLPKIGGTEIAIVNLAKAMIRLGHKVSVFVSKGLTLKHYEFVDKDGDIQIEKRFVKLASFLYTKRFLKYCQDIKVDLIHCHSIVLLTFVLKTIKIAKIIKVRHILTLHTDLITNLLIYTKSRLVLKIYNKILSKIFAKTDIVSQVSSTPLKSFNKYGVKTSNNFVIVRNGVNFHKISQSEKEKLQEYFYNKFPHFRGKKIISMVARASKVKNTNFALRSLAKLKNVYPNFVFIFAGGGSYLKVIKRQASRLGLNSHVFFPGSLKKEELFELFSVTNIHFFPSFFDTDGLVVNEAAAFNIPSVVIENTGASERFVNNESAFIIKDSTQAASDKILEIIDDSHLLNAVGKKAYSCYQSWDEIAQQYILLATKM	1 out of 5	Predicted	['GO:0005524', 'GO:0003677']
Q6MU43	Q6MU43_MYCMS	MKKLLTFLAISTFTTTSVGLPLLVFNNKTSLDKLTFKNLSSSESNYIQAPTFRVGKTWDPFSNFTPYIFTTSWKYGSSSLDEWTDEKRLKGSQKSLNGYWAAEEHFFAKTGEIDLTELGLSNLGDLRLISPEINISFSIERYYIEADIYDSTFEHKSIPNIKWGYSGYGSPGGEVYFNVIDSYRLHGYTDLIKNHSKITKTFKIDDLKNQEDWIELEYFEKKVNQTN	1 out of 5	Predicted	['GO:0009036', 'GO:0003724', 'GO:0046872']
Q6MT73	Q6MT73_MYCMS	MKKVLSYFLIILIFFTSLFFINNKNQNQVNLTYNTQFNDNENNETNKNSIKEFLWGGKALRYFLYKNSTAQTNKSFNQFTDYLLTNFERVFEKRTKRNFYKQQYITELQSEEFKHAILSSILVTSAYGSTSPEEFFAESFSRYVSANEKQKNLTWYLLERFFTKTFYKLKQQNIGILPSNDKETNWKKIKNVIDSENDVKYKYELEPENHTLNSEYDRLNYFDLGYHTNQYGYNNGLYIFETINYIYKNTFASQISNLDFLNLDRSVWNGDEFAHYYGVNYDIFSDYMKLNLYKPKKYYYYKF	1 out of 5	Predicted	['GO:0003677']
Q6MTX0	Q6MTX0_MYCMS	MIINIANINKIAKRIETNIKIIAQLLEISLFKIVTNNLFNIYFKIATISPFLTSPIFTISKVFPPLFVKMIGDLIDGTFLDTSCKSTVTNLSPALTSWSWITYDSKPLPSKLTVSKPICNRISTPFFVWIPKACFVGKAVTNLPLTGAWKSFDVG	1 out of 5	Predicted	['GO:0005524']
H9TGT1	H9TGT1_MYCMI	DMSWMFKDTTSFNNELSKWKPKKAIDMSHMFEGAIKFDQDISKWNVSSAKNMKDMFKDAKAFKQDLKDWDITSVSNMEGMFELATKFNGDISSWDTRNVESMSGMFKGATSFNKDISNWDTSKVKDMSYMFSDAINFNQNINTKDNSNKKTWDVSKVTDMEGMFSGATKFN	1 out of 5	Predicted	['GO:0003677']
H9TGS2	H9TGS2_MYCMI	DMSWMFKDTTSFNNELSKWKPKKAIDMSHMFEGAIKFDQDISKWNVSSAKNMKDMFKDAKAFKQDLKDWDITSVSNMEGMFELATKFNGDISSWDTRNVESMSGMFKGATSFNKDISNWDTSKVKDMSYMFSDAINFNQNINTKDNSNKKTWDVSKVTDMEGMFSG	1 out of 5	Predicted	['GO:0003677']
H9TGS3	H9TGS3_MYCMI	DMSWMFKDTTSFNNELSKWKPKKAIDMSHMFEGAIKFDQDISKWNVSSAKNMKDMFKDAKAFKQDLKDWDITSVSNMEGMFELATKFNGDISSWDTRNVESMSGMFKGATSFNKDISNWDTSKVKDMSYMFSDAINFNQNINTKDNSNKKTWDVSKVTDMEGMFSGATKFNSELSKWNTSNVNNM	1 out of 5	Predicted	['GO:0003677']
H9TGS6	H9TGS6_MYCMI	DMSWMFKDTTSFNNELSKWKPKKAIDMSHMFEGAIKFDQDISKWNVSSAKNMKDMFKNASTFNQDLKDWDITSVSNMEGMFELATKFNGDISSWDTRNVESMSGMFKGATSFNKDISNWDTSKVKDMSYMFSDAINFNQNINTKDNSNKKTWDVSKVTDMEGMFSGATKFNSELSKWNTSNVNNM	1 out of 5	Predicted	['GO:0003677']
H9TGR9	H9TGR9_MYCMI	DMSWMFKDTTSFNNELSKWKPKKAIDMSHMFEGAIKFDQDISKWNVSSAKNMKDMFKDAKAFKQDLKDWDITSVSNMEGMFELATKFNGDISSWDTRNVESMSGMFKGATSFNKDISNWDTSKVKDMSYMFSDAINFNQNINTKDNSNKKTWDVSKVTDMEG	1 out of 5	Predicted	['GO:0003677']
R7NDT8	R7NDT8_9MOLU	MLPINNSIVKKIYKKIKEYPRIVIARHVGPDPDAIASTIALRDSIRLTFPLKDVVAVGLGVSKFKYYGILDKIDTEFYKDSLLIVLDVPNISRVDGIDGLEYKEIMKIDHHPAEDIKGPVDWTDETSCSTCQMIAELIMKTPLKLDTKIAGNLYLGIVSDSDRFLLPYTTNKTFQVVHDLIQASNLDFTSLYNYLYDRSIDEVKFQGYIAMNMTVTENGLGYIILPSEVIKEYHVDLATPANLINSFNFIREVLVWTFITEDAKNNVYKVSIRSHGPIINETASKYHGGGHKYASGARITSEEEIQSFIKDLDQLCEEYKRASISNI	1 out of 5	Predicted	['GO:0005524']
Q2SS71	Q2SS71_MYCCT	MIYDKISNLNRYLNIHKNIDLAIKFIQEHDLKSLKDGINVINDKLFYNKFTTKTLDINDAIFESHDKYLDLHIIISGDEYIGHEFVSDLKEQVLYNQKDDVYLYKTKTTKTIYQNDQSFSLFFSTDAHSPKIKANFNQITKIVFKILYD	1 out of 5	Predicted	['GO:0003677']
Q2SSE4	Q2SSE4_MYCCT	MIMTNTMINKNKNLRKDIASNQMLEKHQLIRIVKNKNDEIFIDTTYKANGRGVYLKPDLNSLKIAREKNLIAKSLKSKIDVSIYDQLEEFINAKR	1 out of 5	Predicted	['GO:0019843', 'GO:0003677', 'GO:0003735']
Q2SS26	Q2SS26_MYCCT	MVDNKTLKWLSEKQVILDQFIQNKWNFKNDKTLLDKKITAFLVELGEYANEERSFKYWSNKKPSDLEIQLDEYIDGIHFIISVGNQINYNFEQFDYNFLNKDSIIDIYFEIISCLNSFIVDNNNINYSKLLNAFLNICEIKNYNQDQIIDAYNIKNEINFQRQNNNY	1 out of 5	Predicted	['GO:0003677']
C5J6I5	C5J6I5_MYCCR	MDDFQDIELVTFIALVQKANIFQQIDYFNPESKNVFGQFGLAQIRTKNKVNLQDYNSIFIPGGKGARRLRNDVISLEIIKHFFEKAKNVFAICDAPNALFENNILKQAFSSYPIDDLPKTTLRNENTITISDYIITARNANSAAQLAYEVIKKLASKKLADQILKHHSA	1 out of 5	Predicted	['GO:0003677', 'GO:0003735']
Q7NBK7	Q7NBK7_MYCGA	MIYRKILKFIDDLISEFNLLFSSNISLILKGSYILAKNNILKRSINDLDFCFISDIRETDKQKFLQWIANRLPNSKFDDNLLITYIFDFKIEIVSLETINLSFVNKNNNLKNIYDISVNYAILQKILSFAYIFSDDFKHDRNRKISELVNDLESVYKFNGNLIKEITSWALLRKAINLNLFNTFFIYKHYNYDKYHIRYFKFKSIEKYLNTYIYSDIKKIYKFMNKESKKIIIFLDLLLKNNSLIIKTIISSYEKPTLAGFEINFLTNDIDVRKDKKNSIFFNILNNKKAVFISHLDEVGGIIVNGNIYNLGTMNWIDGIYNVYDKKSNFIFDINCNKKDNNIFSAEKNRKINRPTLFFSDKKSNSLDKNDIYQIFPSTKTIVDKVFIKSRNSDNRMSV…	1 out of 5	Predicted	['GO:0005524', 'GO:0009007', 'GO:0008170']
C5J654	C5J654_MYCCR	MAKISFFALGGQDENGKNCYVLEIDNNIFVINSGVKIPLNSGIGIDTIIPDFSYIEKNAHKVKGVFITDSKNESFSALPWLVMKVKKLPIYCSSFTKALILDRMSKYGINTNDFEIKNIAKPIEISPQIKVKAIPVAGSMPGIYGFNFETEDGVILFLTNFIIGNLGIYGNTNLDLIKKYISHPKGILALIADSGRANFPGKTIDKIFTKSFLEKTFLNASNKSRIIVGVYDEEMLSIQEIIDLATKFNRKITAYGRKYDQLYDMIVKLNDKTQTKFLAKPIFFDFKQANKEQNSVILITSTPERIYQRFIRILEKEDVFLRFKKSDHVIMLAPPINGIEQTHAKVLDEIAKVTSNLVDISESDFRVARPSRDDLAELIAKLEPKYFIPIQGLYRYLVV…	1 out of 5	Predicted	['GO:0005524', 'GO:0016887']
C5J6R4	C5J6R4_MYCCR	MYQNRKFYKNEHYLIDKEEKVVILKPDFHQKLLNKEFAFKTGFKKVGGSLIGEVLGVDSYSSPFRAFIKIAKLDMPILDTKYIDAGQAIEPLVIQAISEAKGYEIEVFPPEKYNYDYFKDDPIVGGIPDGYIEATKTIIEIKTTGVKNFLLWGKKGENLPAKYLKQAQLYSYLKNVEDFVIVATFLQEDDYKDPKNFPIRQRKLRAYHFKVNKSQVIDDINKIKEWYTKYTTSGISPIYDEKIDSQILEYLDCENEQQWKDLYYKWINK	1 out of 5	Predicted	['GO:0005524', 'GO:0009036', 'GO:0003677']
C5J6A9	C5J6A9_MYCCR	MKKLFFAFDLDGTILNRYNEIEDKIIEALKLARAQGHILAIATGRGLPGSLELIKKYPYFDYIIANNGTLIYNVKEKTTIDKGSLDVQTIKLLIEDCKASKSICAISSLFNLYKYAPEDNYPWLKEQHIMDIHVYKKIEFQEIENVLATEKINQIALRNSESEIKKLYQKWSDKLAGIYKTTITNKIFLDVNPLSVDKYFGIKLVLDSLNLDESCLVTFGDSSNDFLMIRHAYYGFAMPYSTPDIEEVATKVLKPDFDVNSKQVQNPIASQVSHILANIANFDKLYKSKK	1 out of 5	Predicted	['GO:0005524', 'GO:0000287', 'GO:0003677']
Q7NBJ9	Q7NBJ9_MYCGA	MYGLHANYSNYDSDIDQIAKTFGFNVDKLVYSNGDIKRWRDKRTKYPKEEQRNDIIIQDDKIKKELDTAATFKKEKNRFLEKSCKMVAKDLSIFFDGYFKTFHELNQLLKNLNELNIHDLFQLKNDRNKRLLEQIQKLLVNSLNPTQEKNNKWVIKVHTDLYSILRHYLNKVIEHKPRSGEIELISNQDYEKIIETVLSLLKLHTRSIFDKSLDNIKYDAVTNTIKDYEQYLKDSQETDRRIGSFSSALEEKFKSIARVLANNFAYFDNFLDQKFSKIPIKNKAKSENDPDIQFEIDLEYDLGETSEEDPPLYKIFSKCLYKPSVFTDKVKWLNNFLQKGGFKDNKYDLDDDEILLQTLEKYFEENLQNKITVLLDGKDYEKLSLGTRSSYGVSRVIKN…	1 out of 5	Predicted	['GO:0005524', 'GO:0003677']
D3DEG9	D3DEG9_MYCGA	MLEDVGKTHTNRNVYDIIKALPDNVVTLTVFFENSDTTSLLALENRHLRELNIYTTGQVNSGLWAINPLALKHINFIPSLLAYNVGGYASGLQLLQLQLLVN	1 out of 5	Predicted	['GO:0005524']
C5J699	C5J699_MYCCR	MDYIKFFHYYRLSTCQPFFVWNNLTTEENEDDDVFWDLDNLEDRNPNFIDLHANIFQKFNNAFLDFIKNKYQNLNICIVKDNVIDKSIKQTQEFIKNGHCDIILWPTFLFEDAIAKPDFYFIKNKEIGHFKVSTSSKIKDFLRSNWDFWITTYALREQTNDFNPIEQVSIFLIKDEQFAKAKTIDFEHLYNISKTKTTKQISAKEKTFDKTIVAKIAKQYGMTFEEFNTPNCVEKNSIYNSVIKNVIEKQACLKGKSDNGIPLIPIKKALIDIRLAKDIKELDLPNDLDNGSFEKNKFFKEIVLLKQPKLANFSGNFLTTSKILQALQEPEIITNWDNQSFWFKFLQQENKIIINKEKNLRDFLDKMNGDKKIVWFDFEAFSLPYPAIDYTSPYQQLVF…	1 out of 5	Predicted	['GO:0005524']
C5J6Y3	C5J6Y3_MYCCR	MFIKEIEQKIPTYIFKHLRKIELIYCGYHNCSYSAFYKDEKVQIRIAKNNFVNWKNESIYLEGNTDFIFYKNGNFIKKWYEGNILNKTIAKENQRLLFQKILDFQEQKPSNIEQFDWNILNITDQKYCNILKKYQNEQLVLNHGDLCFKNIIFNEKTKEIKFIDFEWVRYNSKYFDLVCLYLYMNIDKDEIISYFNLDRQKFADYVYLIKTFNKYWNLKFY	1 out of 5	Predicted	['GO:0005524', 'GO:0003677', 'GO:0003916']
Q7NAF3	Q7NAF3_MYCGA	MEPKPEPRPVDPNNVFADTTQIEYVTYDKQDYGLDQNTPKQPNDPSKRVLSDADAMILLEKTKASLNAGKQALLRAIVNGADDTAARDAFRKASGYGGNEEFFNKIWEGLFTKTWNGIKFIDYLLQGVERALNDNNFLLFESKANRIWKININIDHSINVSFGYENQDNDPVIRYYKEVYCYRVLGTPNRYS	1 out of 5	Predicted	['GO:0003905', 'GO:0009036', 'GO:0003677']
B3PMF5	B3PMF5_MYCA5	MAKGLKIFLATAGVLVFPAAIGIGVGIGFATRESAEKSTQSMNKSTQAIYEKQGSSIANADVKSKYTQAVAAYSKKMQEDSTKIINEVLETFKWMDRFDQSNIVEQYNKGVQALNKIITDIMKEIEKDYNGGKKANGLESIKDKLNKDKLTEIVRDEKVGLAKLVEEVGKEVGKYAKKIFEHALKENSQTKDIPALNEVIDAVDKYFTDAKENAFTKLAKELKEFDFSALEKEGYNKTLEKLMGLVSKARTEAVKILDSIKNLKADEKAKIKEAIRPYYTALNKALSSSVGLLTEKLKELAPVIENLK	1 out of 5	Predicted	['GO:0005524', 'GO:0003677']
B3PMD9	B3PMD9_MYCA5	MKKTSRVKTVSRALIWSIVGLGIIGSVSGAIYFVIKNSKPQSKDYYSPEQFQKEAQNVSLKANLETSQDAQTILSSFLKGKAEVLIYSALRDTQEKSNSEFDPHKFISRHITNSFTFQQVKNFTIEYTNLRPVKDSSYKLIVEYTIKLNYNNASGRHESEKIKGTNQSLYYYHGEKTVDFLNQESDLENNILFKENIQKGLPDLLKILRRHLEKDSSKENVREDSQEANNDAEKWFNSEEFRAAVFKWFKEIFEKSDAYPLAFREKNQINGAKKFDLVSYKENDNPYVQWNPKKGLNVLTIDYQFQSLSDPNIKSTPFKWIYNVDGI	1 out of 5	Predicted	['GO:0009036', 'GO:0003677']
D3DEJ5	D3DEJ5_MYCGA	MNNDWDLKKYRRYTMKKTKLKYLFGLSAGWLLIAPTILSSCRPADNDKPPIETKSKILSFKD	1 out of 5	Predicted	['GO:0003677', 'GO:0003735']
B3PMX1	B3PMX1_MYCA5	MKIKTSITMLSIPILCSLPMISCVEHTLKNSEAISENKLTSVALQDFNAITNSNSNEVLFKRYVEDTNGVKYLVVVYKNGGYSLINKTTQVIQEVSPTSKMLNNYNDDKYELKYKGFGQFDYYKKERDCRSCGLKDSEKSPGNGKGRPTQPIEQPKDPWHRTGKMINAPYEVEHSWWFKLANGKKIGYTSGSWTSPYDPNTKDRRSSATPGYYSENGVCGYIGVGTLLMYNEIFKKAGYFNDFEYKNYVAQNKLEFYNRPSFSNIQNSFPDLNPQFLKNLYERTWFSQGIDRWWQLSQIVDAALTFKKGLNYEKVGQYSIFGDPFYWIEKRKQPLIFAGYYGATFDANGKLEGRPSAHIVTVYGAYNPTRFLCNLNWTSNEDNQLILNMDTYTHGMYFG…	1 out of 5	Predicted	['GO:0046872']
C7LKQ8	C7LKQ8_MYCML	MGKIIKQAVYNADKTECLEIGYQANFDDGHIQILKFPPTIKKVPKVLPKQITSLKNAFENNINITISGIEHWDTSNVIDMSYMFYCAHNFNQNISMWDVSNVTDMSYMFAFSRFNQDISNWDTSNVTDMSDMFVYAENFNKDISNWDVSKVENMHGMFQNAKKFNQPIGKWDTSNVEDMSKMFEGVKNFNQPIGKWNVSNVTDMSYMFFEATSFNQDISNWDTSKVKHMWGMFYNAESFNQPIGKWNTSKVETMEGMFAWAKSFNQDISNWDTSNVIDMSGMFEGATSFNKEKHWNKSLSKSRTR	1 out of 5	Predicted	['GO:0003677']
C7LKQ7	C7LKQ7_MYCML	MSEIIKQAVYNTDFTECLEIGYQANFDNCHIQILKFPPTIKKVPKVLPKQITSLKNAFENNINITISGIEHWDTSNVTNMYSMFYGATSFNQDISMWNTSNVYNMEGMFFGAKNFNQPIGKWNTSNVIDMSDMFYEATSFNQDISNWDTSKVKYMWGMFEGAENFNQPIGKWDVSNVKNTSHMFYGATSFNQDISNWDTSKVKYMWGMFEGAENFNQPIGKWNTSKVKYMKNMFFGAKNFNQPIGKWNTSNVIDMSGMFEGATSFNQDISSWDTTNVYHFKPPEKKLNFNSYQKTNWTNNKNSSKSKTYRKKKYGKNY	1 out of 5	Predicted	['GO:0046872']
D3DEG8	D3DEG8_MYCGA	MRLSSELIQTTSSGNTYVTYDLSDFNHSQWTAAMQYQPSYLKRYISFGRGIEIAQPEILVLRGNISTLEREGLDNLE	1 out of 5	Predicted	['GO:0019843', 'GO:0003677', 'GO:0003735']
D3DEH0	D3DEH0_MYCGA	MGGNFAGWVKTDLTNEFVKDQRYGISSADGIRVRNYKPADPNDPYYANKKEINVFVLSVDNTNGYEKFINF	1 out of 5	Predicted	['GO:0003735']
J3T9K6	J3T9K6_MYCGL	MRLSSELIQTTSSGNTYVTYDLSDFNHSQWTAAMQYQPSYLKRYISFGRGTKIAQPETLVLRGNISTLEREGLDNLE	1 out of 5	Predicted	['GO:0003677', 'GO:0003735']
J3T9I7	J3T9I7_MYCGL	MLNPSVLGQPDDQSDLTQHEDQNPLSASRPNINGVRSAQPNQGGSNSQNQGNNGNTNSLIPDITQPAREQTPAPLYTVRVSSYELTNTGLLGADKSEVVIDILDNKITLGSKIQNHFSTSLETSKLLEIFAKNASTYSPNFILTDKKPSDWQTYTNTNSFYVSNEQEQTEL	1 out of 5	Predicted	[]
B3PMW2	B3PMW2_MYCA5	MKKNYKAVSILLGSLLPITIVPSVLILAISGQKTTLTKGFYFKDQHFADYSAFESHIRSEIKETVQYDEKTIYYANNINKQFDSELSLNKFLYNSIRSHDVSLLRDSRFYESSSNLPLTNQQLNELDFNGLDANVRAYLGRDNVAYETEEEAKLSYLNSAKFYKFNNKFYKSKESIINELILNYNSIKSRYTLESEQLAELKRIYNLEETDFMRFSAPNGAVSNANFNENGKLNLELLKKFINNNVKRYIRWEGQIYEVEDFIHNHFDKLKWRNSSIIRVKSTKGNKKYLVDVDKNENANFYGDYILTSPSDDIRDFRNHSKWSKRTRNENIIDYRESIYKEIVNKFVSNLMMAVNNYLLDKKIKENENSKTELLNKFHNNFSIFNFLPLSEDAEILKN…	1 out of 5	Predicted	['GO:0005524', 'GO:0003677']
B3PMW1	B3PMW1_MYCA5	MNTSSLLPFNDSTLLKKDSSKQVYEKLEKLYDKYSLRSKKESNYIFNNNKGEYEVNKSVDDKHLASNALQHYNYQSAQALNNYLREGFLNSLANVDYSKYVKNTTIMKNYEFGFNYYKKVAIAYHKEHGASNETIKKLERLSYKKGNDIKSLQDSIKSIKKENLNKYINSKTMTGHKLELNKLVYEEQKADVVSKINSAVKVAGGLVQAAGSISQLYFSIQAAGPNQTLNVVKSVQGLVGSVLGVFSSLPGVAVAAAAIDIVFTIITQLIGEKTQYDYVYSQTGNAKSQYIWDGGVTTSRLWGFWQSEDSTIANAKLLEPVQFMPEFSTDFYYYNGKIYQDHQTGVLEKDLIYDVLTSDDQAFLKANDLEYLYSFEKTSKGNSNRYFATMG	1 out of 5	Predicted	['GO:0004222']
R5YQ93	R5YQ93_9MOLU	MDKMLEISSVSQNHGISINERKSIYITGVLKIDNFDEEEFLLETNMGYLVIKGTNLEIVRLDTKDGIVSIKGNFISMTYIDELKKANKESSVFNKLFK	1 out of 5	Predicted	['GO:0005524', 'GO:0003700', 'GO:0003735']
Q7NAF1	Q7NAF1_MYCGA	MWANIERDLDEFLAKGMVPNIQWGYTGNSWTFIDHSDNVVRNRMISDHQNRYFAYDSEYKRNSKVIRDLDYEGFKKQDATNSFIEYGAGSNNGITVLQYTPEGEFAKSKVKGNRLIAVLDASNVAGYNNFLNFLKKTEQAGQKLDGIVIRNMGLIDKYQDFSKILAQMPDSIQKLTLFFEARDTSSLIGLKDKKIQELDLYNSSNTVADDWGINPYVLRGVKNITFDYNHESITTSTVQPNNKNMPGSIVFNTLKFDKGMTLDQINEGLRIALKDRYGERIFQGAFGDGSWPTYLDFSNLPEIKSLQGMNFYGRVFKKLTLYNNSNVFTVDSKTLHQQQWSALLIKGPDRPKLMFVSPQKVDTLYIQGNAVDLGNNWGPELYGLIESGKYVFQTVYVDN…	1 out of 5	Predicted	['GO:0005524']
Q8EVS9	Q8EVS9_MYCPE	MKENKLSWVIYLSNRKESSLKETGNKTDVSLKMISRNNSNIDVIIFKVGPATGWDIPRACMLVQLRKVCSEKLNQQTIGRIKRNPRSDLKKDDLYLDYWIYSSHQEKTREIHNYKLQEKFENTNFPSIIVTSKTKNENKEMNLKFWSEEAFEYIKKQEKDFIFYWKDFFVNNKDNFISVKSIIYGSDDKKNSIFREKLFNILDINMFIFKIFKKYHWLNKRELEKIYLKLFYTHDMDYTQFLFIFCNLFVEELNIKRNKYLSNTDRKYEINYFNTLPKQFIVYEGENNKVNIKDIEGIYAYKNISYDKKDNDFQFLDSMPENVFLTFIKKEIIFRNLENKIELLAKNPLQSTIYCEYWKASESKYCKAYIDFILKVKNKNEFVFIEIKSLDFDYDERKT…	1 out of 5	Predicted	['GO:0005524', 'GO:0009036', 'GO:0046872', 'GO:0003677']
B3PMP7	B3PMP7_MYCA5	MWWSSRFFGRSFFHFRSFASWSFLSFSHYLFSPSGCFCSSAFLIASSSNVCISFIDICMFNSTLYFLACSKSSFLAKASFRFNSWTASFLCEVLIAFLITTKAPFAPGIDPLITNMLLAGSSLTISRFWMVTCSEPRCPGIVIPFQTLFPEISPIDPVWRKGCDPPPPPCDLGPMCWFHLLMVPAKPLPLEIAVTSTISPAWKSDASMVSPKLYPVILRISFTNRLGVVFACLNLLISGRLICDAFLSSVASCVALYPSFSTVRTLVTTFGLTSTIVTGIKIPSLVNSCVIPTFLPKIPFMLDPFIKNKFLRSFLRF	1 out of 5	Predicted	['GO:0005524', 'GO:0003677']
C7LKQ3	C7LKQ3_MYCML	MSAIKNYLLIKDDANELKKECQNSLFYSTYKNKKYDTLTNEAVNKILKSKLVISESYYDEFGTDKVFLEMFMILTVLKDKNIKKTDLFNFGFKRSSVGYAIKKMLNKNIIDENLWKTSRIIKLTTFELKKDDEKFWTLKGTTLVKMFLLYGLSHCLVLLDSNYCFKSTKYDPLPELKRKYVLIQNSYFKSLKLSNSKIYKVFKLFSSFMFIPLKKLILIKKKITKNWINVKNKFSNLVFKKQYQFKTQRYISSEIKSLFVNF	1 out of 5	Predicted	['GO:0003677']
C7LKS1	C7LKS1_MYCML	MKDSKTEFDLTISNAFEDDFGMELEEKVAKQKAKEKEDLAKSFINKNSISQNVQIERDLFLKKDKKQSNKPLKVGLYITPEVNAKYEELVQLYKDKYGKAPTRTDVFVQGIGIMIDRLKDK	1 out of 5	Predicted	['GO:0019843', 'GO:0003735']
C7LKR5	C7LKR5_MYCML	MAYICNHKNKQVTLIRTKKDFTELVFVIEIFCKECKYDGIRQITKTNKEILNWLTQEIKRC	1 out of 5	Predicted	['GO:0019843', 'GO:0003677', 'GO:0003735']
C7LKS0	C7LKS0_MYCML	MNSGMYGKVFRFRNLDNTLPIARDSLFKNIPTDNSKLHRPYVVFYSDDKVYFLTVKTLKEKNKNNVEKHIDTNVILLNKTVYNQSIKGEAIGNVIDCSVVNIMDRKLFEQLYQEDEYYNNYQLAPWIYDEVMNKLYENKDNLIVHQFKAFDFENNKTLWYETTKSNDKQNSNDNNKWLVRAKKVITTVIETYHSISRDEIEKRLNNQDEYVKFISPIYYNELEDVYTSFEIDDKWEECQKSNSNKHKV	1 out of 5	Predicted	['GO:0005524', 'GO:0009036', 'GO:0003677']
J3VHN1	J3VHN1_MYCGL	MFLSSCTGITLTRQNFVDTSGSNNRQPNNSNPSSNQETLILVNLTTKIQHVLIYLGC	1 out of 5	Predicted	['GO:0003735']
R7HDM0	R7HDM0_9MOLU	MSNIFLSDLQEKEIISIETGLNYGHIVDAQISSDGKIISFVAESKKIFRKPLVNNEISFTYEDIVKVGKDVILVKV	1 out of 5	Predicted	['GO:0003735']
D3DEI8	D3DEI8_MYCGA	MDNLFNIEADDEEETTSNKTPLTEPKMIKVKLSKTNKATTKNPNVVKKVTIS	1 out of 5	Predicted	['GO:0003735']
B3PMZ2	B3PMZ2_MYCA5	MTTLLYIKIVQSKSWQSDLFWKLRTLLYIKIVQSKSYPINFALVLSTLLYIKIVQSKSTDWLKSNAGWTLLYIKIIQSKSTDWLKNNSGWTLLYIKIVQSKSTDWLKSNAGWTLLYIKIIQSKSTDWLKNNSGWTLLYIKIVQSKSTTRS	1 out of 5	Predicted	[]
R5M4F0	R5M4F0_9MOLU	MKKIEINGQEYEVIENVGNCLNIDDIRDRITDYFDNYDYIFGDISYEKVRLKGFNDADNKKVNKINNIKDLDSYKKNYCSYGANTFLLKKVK	1 out of 5	Predicted	['GO:0019843', 'GO:0003677', 'GO:0003735']
R7NIR9	R7NIR9_9MOLU	MNEEKYYLEIEHFIKRNEVHKRAMKLEEENSLVLTYWNVGRLIVEAQGGSSKAKYGNELIKKWSIKLTELFGKGYNASNLRKFRQFYLAFEKSSPLGSKLSWSHYRELLIFKDENKRNYYINLCIKNSLSKRELIKEIKSNSYERLVDKPEKIEIEFPKKYLITTDMKNPIFIPITHEIKNEHDLELSILANLDFFFKQLGNSFAYIAHQFKLIKDNHNYFMDILLFNIELNCYVVVELKLRSLKKEDKAQIEFYMKLVDEQVKKSFHNRTIGIIISKESDNFIVNFIKDENIVPLYYELQKVVNSKV	1 out of 5	Predicted	['GO:0005524', 'GO:0003677']
R7NIB9	R7NIB9_9MOLU	MKKRIVIFLVVLVVTIGGCIGAYFFFTKDSEELPQLPDEKEEKPTNELEGTFSSSDIILDGSTATQPLIKAFGSYFMNDDYVEKIEQDFTNTHNSYVKLINGEVDLIIVTEPSEDELNLAKEKGVELEVTKVVNEGFVFFVNEENPVDDLKLEQVVDIYAGKINYWNQVGGTNHKIIPYQRPVNSGSQTGMLSLVMKDTPMREATKEEVIESMGGIIDIVADYDNNIDGIGYSYYYYANIMYYTPDIKFLAINGVKPTFEAIQNESYPLMTAYYIVTRSNASKETQDFKEALLSQEGRVVAKEAGYVPTKEN	1 out of 5	Predicted	['GO:0005524', 'GO:0046872']
A0A3B0PCI6	A0A3B0PCI6_MYCGL	MINNEKKYIKELVLSNSSSEHILQFLPGVNVIIGTKGGGKSTLLKILYGLHANYSNYDSDIDQIAKTFGFNVDKLVYSNGDIKRW	1 out of 5	Predicted	['GO:0019843', 'GO:0003677', 'GO:0003735']
R5YNY6	R5YNY6_9MOLU	MDKDYKKELIELVEKTEVNKGYHDYFKNKDLVNNYFEIGKLLIEAQGGEERAKYGNGLIKEWSAELVRLFGKGYDVSNLKRFRQFYMYFKKGAPLAHQLTWTNIRLLYL	1 out of 5	Predicted	['GO:0019843', 'GO:0003735']
A0A448ZXB2	A0A448ZXB2_9MOLU	MSKHSKFKAIIQNIISILVVFSFFAIGLVLYLYAANVIPNNNKKGGIITAYVFGSIFEILFILIITKIITILKSENNYKKNAIDLDKLFAETKLTKEQKILEDQFLNAPKEDKESRNIYYSYLQIYVRKTYRRPTFNLVDINLKHQIEAFIIEIKQSYGLFDVYLAIDFTKSLLKKFILRGEYKHYKIYFDTIKKLLVYTNDFVKKELEFSS	1 out of 5	Predicted	['GO:0005524', 'GO:0003677']
A0A448ZX96	A0A448ZX96_9MOLU	MKNKKNKNTIEENNEENKNVDNNEENTINQNNYELEDHINEITDKDKKEFKKFAVKTTKTKRIKSILFWTLSASTIAVVFGVVYGIKKPKNDYLFWKGTPLLSEDKIKEYIQYNKNYNFDITAKEFYESLILDKTINNKYLKEAGFKNLKDSLFSFEIHNIIEDTLNNSIHMDVLLKSKVGGEQYIILENLTFLNFKEPSEKYTIGSTEQKQLDAIIKEYSDKFFYYNKDKKEDFEAAIKKLSDEHDLINYAKIFESIFLIKGENKINNCPIIIKDLSYDKDSEILTFKYIPIALSAQLKKIGKTKYKHYYFVSSYDINDTTKYLEYSKKVIFV	1 out of 5	Predicted	['GO:0005524', 'GO:0009036', 'GO:0046872', 'GO:0003677']
A0A449ALE7	A0A449ALE7_9MOLU	MSYFYWRGNFLTYSQSKFVFYIFLALGILLLILIYLFREDLKIWYSKQLSDKNNKSTFKNIKTWFIIIGLFLWIFSYISRVIILEIDDYPFKWEFLPFHLCRLAILATGLILIFDKTHFSKYFVVPSTLGALLALAIPDLEGGAHDDIIYNGLNPNAVNNSKKYGINWGYDSHLFWEFLITHFLSLVLPFFLQIIQPKEEKITIKVLWKSIYLTFSVALFLFFFSWIIYAIVEKHGSPAQQISWNANWFYMGHKGISTLGELTKWPYNIISLTIIFFVLFWLVFVIKIYFEIYSFNLSYQNRKIRFFYIKRLKKTVFKENVIKSKH	1 out of 5	Predicted	['GO:0005524', 'GO:0005471', 'GO:1904680']
A0A449AZK0	A0A449AZK0_9MOLU	MKQYKVKKIPLKTKLQWAFFGKWPLERKTKPKILEYMFLVFNNIIAFLVQALLIYLLKITWNQESNQVFWNQIILLLQQNIAIKILICLVFVTYFANLILVIHVYYILNKTEFNKWISILGTLFALFYVFTPITIIVFCVAYAKNELAFE	1 out of 5	Predicted	['GO:0005524', 'GO:0003677']
A0A448ZZ34	A0A448ZZ34_MYCSA	MTENNNEKSEISSIDIDNEIKPKNNEMSHEKKKKIKAGLFWGLAIVGVAAVLTIALTIKKTTNSDYRYWNPKLLINKQAQDEWIFYDKNKKLDVDIKSTIHELIFNKKWNETSFLKQLDFKNLKSDEYDLEIHNVIHNTVNNSICLDCLFVNKQNKKEYKVLKNVELKNFLPNSKNEYKVTDNDKKRLYALESVFFGTKLSFTPIDKTKSIEKYIKEINAINDLWIRSELFQQIFLNNFKEQKVNFFPFEISNLSYDKDKNEITFSYKPFLLANENIKENGKKYVYWRYFTVPNDKGEFIRTKTVKLVAN	1 out of 5	Predicted	['GO:0005524', 'GO:0009036', 'GO:0003677']
A0A449AWH5	A0A449AWH5_9MOLU	MREIKFKKIPMRTKIRWLFLGKWPLERKSKPKILEYMFLVFNNILIFILSIILLYIYLNSFKNTTKSPLNLLISLIQEHTELKLLITLLFGMFFVNLFLCIHVYYILSKTEFNKWIPILGTIFALSFVFSFLAILFFMVAYAKSELAFE	1 out of 5	Predicted	['GO:0005524', 'GO:0003677']
A0A449AHC5	A0A449AHC5_9MOLU	MKRQIKVKKIPFKTKLRFLFLGKYPIERIYKPKIIEYLFMIFSNILILIISIILFYVLLGVYKQSNSNNFYGNVSIELNKYEYRVILSVFLIAYLLNLILSVHVIYILNKTEFNKIFALIGVLTSIMILSPIAIIFLIIAYQKNELAFE	1 out of 5	Predicted	['GO:0003677']
A0A448ZZE5	A0A448ZZE5_MYCSA	MNKYGKLKANILNIFSFFLIFSFLIVGLILILLAAKAIPNSFNKPSIVTCYVFGSLFLVLFLLIISKMISIMKAENRYKKNAVDVDKYFADVEKTKSQEQNDLKFANAPKTDKESRNIYFSYLLSYMRKTYRRPNLELKDYAIKCALEDLIIEIKTTYGIFDVYLAIEFTKSLHRKMILRGEYNHYKVYFDGIRKLINLTNEYVRKLLNFS	1 out of 5	Predicted	['GO:0005524']
A0A449AN52	A0A449AN52_9MOLU	MQKNRRLENKKSTKVSFKTRMRWLFLGKWPNERRSLPKILEYMLLVFTQIIILILEILILYLLGKNKWTFEGKYLENIVSEIKSYTYRILFSAALLSYIFAIFVCIHVYYILDKTEFYKWSGIIATIFVLTFFSPLAIIFSIVAYEKNLIVFE	1 out of 5	Predicted	['GO:0005524', 'GO:0003677']
A0A449AFP2	A0A449AFP2_MYCFE	MQKNRRLENKKSTKVSFKTRMRWLFLGKWPNERRSLPKILEYMLLVFTQIIILILEILILYLLGKNKWTFEGKYLENIVSEIKSYTYRILFSAALLSYIFAIFVCIHVYYILDKTEFYKWSGIIATIFVLTFFSPLAIIFSIVAYEKNLIVFE	1 out of 5	Predicted	['GO:0005524', 'GO:0003677']
A0A449ADR8	A0A449ADR8_9MOLU	MKKQIQFKKIPFKTKLRYLLIGKYPLERRYKPKILEYLFMIFSNIVAFVMTILLLFIIKKAIDEAKPGEIYGNVTSSLNAYESRIFISVLLLTYLVNFILSIHVLYIHKKTEFNKLFALLGVLSSLTFLSPIAIVFLIIAYQKNELAFE	1 out of 5	Predicted	['GO:0005524', 'GO:0019843', 'GO:0003677']
A0A449BHS7	A0A449BHS7_MYCAR	MDEKAKKSFKKDTIFNIFGFIFIFLFLIIGIILFLTAAKVFGNINKGGVISSYIFGSIFTIIFILIIVKIFLIIKAENKYAKKAVDVNKIFAEYKLNDEEREINNLFLEEYSKEISSLNIYFAAFAEIEQKHYKKDLDINSPKVRMLMQKMIIDGIKEFGYFDLYLVIDFSKSLNKKFVWKGDFKKYKTYFDYIRQIYHTADDYIYEKNFLKK	1 out of 5	Predicted	['GO:0005524']
A0A3B0PWA9	A0A3B0PWA9_MYCGL	MLRYTTLDNLEQNCYLLYVLTTKSVSQALSKNINKVLDYYPHRIGFTYNHYLVNGEKQTDYKTTTFNNVKSKIYYESPDSDIAIIRYVMFSEDRPMYDVELNNMMEYSPLKNYLNTIVPIFGVDLMFDRENALNYTALKKDSGSDLSRTLFVNPFRIRNNTKISPVPNTLTASLLDSVPSTVGSGTYFLMRNEQGSIVKVLNGVVGGQYLSTSDQDKLASSRESNNLNFDFVVDNNFVGLSYINHNLVPLKSVISKIRADYNKHLEDMLLYAIKGGISR	1 out of 5	Predicted	['GO:0005524', 'GO:0003677']
A0A3B0PJN7	A0A3B0PJN7_MYCGL	MRTANYNKLREKMNLPLFKDYSKIFTEEDKAKLILQGLLGSIRGDLIRDKAVIRGRVVTTGHSYNIGTDNVMKKHHLLYSENYYGSYNTPTISTRNVGLSDGLLATRMFKTVLGEKDSFKNTSFIKAGKILQITEVTY	1 out of 5	Predicted	['GO:0019843', 'GO:0003735']
A0A3B0PLK9	A0A3B0PLK9_MYCGL	MLSNKEVHFILMPFHEFQRNINVDALINFLKNDRVVDQTNEEAIRANSSVIVDDQDDEW	1 out of 5	Predicted	['GO:0003899', 'GO:0003677']
A0A3B0PZ91	A0A3B0PZ91_MYCGL	MVNNKKEAKVGRNQEESDLTKQSNLLNFVNAMDLSESTLSLDNLFNIEADDEEETTSNKTPLTEPKMIKVKLSKTNKATTKNPNVVKKVTIS	1 out of 5	Predicted	['GO:0005524', 'GO:0003735', 'GO:0050567']
